# Supplementary material for: Post-insemination selection dominates pre-insemination selection in driving rapid evolution of male competitive ability
Source: PLoS Genet. 2022 Feb 14;18(2):e1010063. doi: 10.1371/journal.pgen.1010063 (PMC8880957; doi:10.1371/journal.pgen.1010063)
Supplement: S1 Table — The guide sequence, genomic location, target region/gene, and format (plasmid or cr:tracrRNA) are given. (XLSX) [file pgen.1010063.s007.xlsx]

## Sheet: Sheet1
Guide sequence	Genomic Location	Target	Format	Reference
GAAATCGCCGACTTGCGAGGAGG	I:2850993-2851015	Intergenic	Plasmid (pMS18)	Kasimatis et al. (2018) [1]
GATATCAGTCTGTTTCGTAACGG	II:8420188-8420210	Intergenic	Plasmid (pMS8; equivalent to pDD122)	Dickinson et al. (2013) [2]; Stevenson et al. (2020) [3]
GTCGTTCTTCCGTTCTCGGGGGG	III:10158854-10158876	Intergenic	Plasmid (pMS62)	This work
GCTACCATAGGCACCACGAGCGG	II:6711193-6711215	dpy-10	cr:tracrRNA	Paix et al. (2015) [4]
TATTGAATATGACTAGGTCCTGG	IV:12452286-12452308	spe-44	cr:tracrRNA	Kasimatis et al. (2018) [1]
CTCTGACATGCCAATGGAGACGG	V:20199484-20199506	fog-2	cr:tracrRNA	This work
AAAGACGTCACAAAAGGGCCAGG	V:20200490-20200512	fog-2	cr:tracrRNA	This work
References
1. Kasimatis KR, Moerdyk-Schauwecker MJ, Phillips PC. Auxin-mediated sterility induction system for longevity and mating studies in Caenorhabditis elegans. G3. 2018;8: 2655–2662.
2. Dickinson DJ, Ward JD, Reiner DJ, Goldstein B. Engineering the Caenorhabditis elegans genome using Cas9-triggered homologous recombination. Nat Meth. 2013;10: 1028–1034.
3. Stevenson ZC, Moerdyk-Schauwecker MJ, Jamison B, Phillips PC. Rapid self-selecting and clone-free integration of transgenes into engineered CRISPR safe harbor locations in Caenorhabditis elegans. G3. 2020;10: 3775–3782.
4. Paix A, Folkmann A, Rasoloson D, Seydoux G. High efficiency, homology-directed genome editing in Caenorhabditis elegans using CRISPR-Cas9 ribonucleoprotein complexes. Genetics. 2015;201: 47–54.
