# Supplementary material for: Post-insemination selection dominates pre-insemination selection in driving rapid evolution of male competitive ability
Source: PLoS Genet. 2022 Feb 14;18(2):e1010063. doi: 10.1371/journal.pgen.1010063 (PMC8880957; doi:10.1371/journal.pgen.1010063)
Supplement: S2 Table — The plasmid name and insert are given for both plasmids used in construction and as repair templates. (XLSX) [file pgen.1010063.s008.xlsx]

## Sheet: Sheet1
Plasmids used in plasmid construction
Plasmid name	Insert	Reference
pDD283	YPET-C1^SEC^3xFlag	Dickinson et al. (2015) [1]
pMA122	hsp-16.41p::PEEL-1::tbb-2 3' UTR	Frokjaer-Jensen et al. (2012) [2]
pMS12	rpl-28p::mKate2::unc-54 3’UTR flanked by homology arms	Stevenson et al. (2020) [3]
pMS6	hsp-16.41p::PEEL-1::tbb-2 3' UTR + rpl-28p::mKate2::unc-54 3’UTR flanked by homology arms	This work
Plasmids used as repair templates
Plasmid name	Insert	Reference
pMS29	hsp-16.41p::PEEL-1::tbb-2 3' UTR + rpl-28p::mKate2::unc-54 3'UTR + rps-0p::HygR::unc-54 3' UTR for ChrI:2851003 site	This work
pMS30	pie-1p::TIR-1::mRuby::unc-54 3' UTR + SEC for ChrI:2851003 site	Kasimatis et al. (2018) [4]
pMS51	hsp-16.41p::PEEL-1::tbb-2 3'UTR + loxP + rps-0p::HygR::unc-54 3' UTR + loxP for ChrII:8420157 site	This work
pMS63	hsp-16.41p::PEEL-1::tbb-2 3' UTR + rpl-28p::mKate2::unc-54 3'UTR + rps-0p::HygR::unc-54 3' UTR for ChrIII:10158855 site	This work
References
1. Dickinson DJ, Pani AM, Heppert JK, Higgins CD, 2015. Streamlined genome engineering with a self-excising drug selection cassette. Genetics. 2015;200: 1035–1049.
2. Frøkjær-Jensen C, Davis MW, Ailion M, Jorgensen EM. Improved Mos1-mediated transgenesis in C. elegans. Nat Meth. 2012;9: 117–118.
3. Stevenson ZC, Moerdyk-Schauwecker MJ, Jamison B, Phillips PC. Rapid self-selecting and clone-free integration of transgenes into engineered CRISPR safe harbor locations in Caenorhabditis elegans. G3. 2020;10: 3775–3782.
4. Kasimatis KR, Moerdyk-Schauwecker MJ, Phillips PC. Auxin-mediated sterility induction system for longevity and mating studies in Caenorhabditis elegans. G3. 2018;8: 2655–2662.
