# Supplementary material for: Post-insemination selection dominates pre-insemination selection in driving rapid evolution of male competitive ability
Source: PLoS Genet. 2022 Feb 14;18(2):e1010063. doi: 10.1371/journal.pgen.1010063 (PMC8880957; doi:10.1371/journal.pgen.1010063)
Supplement: S3 Table — The primer name, sequence (in 5’ to 3’ orientation), and purpose for a given primer are listed. (XLSX) [file pgen.1010063.s009.xlsx]

## Sheet: Sheet1
Primer Name	Sequence (5'->3')	Purpose
MS173	CTCCGGTCCTCCATCATTCTCTGACATGCCAATGGCCTTTTGTGACGTCTTTTCTGGACTGAAAATGAGC	Repair template for fog-2 deletion
MS183	TCGCTTCATGCTCTTTGTACTC	Forward genotyping primer for fog-2
MS174	TCTGGATTTTCGCACACAACA	Reverse genotyping primer for fog-2
MS184	GTCGACCCAGACGTTTTGAG	Wt genotyping primer for fog-2
MS139	ATCAACTTTGGCCGAGGAG	Forward genotyping primer for spe-44:degron
MS140	TTTTCACCGGTATGTTGAGG	Reverse genotyping primer for spe-44:degron
MS149	TGATAACCCTGATCCGGAAA	Forward genotyping primer for pie-1p::TIR
MS176	GATCTCGTACCAGGACTTGC	Reverse genotyping primer for pie-1p::TIR
MS150	AACTCTTGACGGTTTTCACCA	Wt genotyping primer for pie-1p::TIR
MS214	GTGTCACGTTGCAAGACCTG	Forward genotyping primer for fxSi3
MS192	GCAGAAATACCTCCCTGTC	Reverse genotyping primer for fxSi3
MS190	ATAGCTCTCTCGCATACTCG	Wt genotyping primer for fxSi3
MS53	ATTTTTTCTACCGGTACCAATACG	Forward genotyping primer for fxSi4
MS93	GGAGGCGAACCTAACTGTAAA	Reverse genotyping primer for fxSi4
MS59	GCTTATCTCGAATGAGACCCTTG	Wt genotyping primer for fxSi4
MS321	CTTATCGTCTTCCCTGGTG	Forward genotyping primer for fxSi6
MS181	AGTCTACTACGTCGACCGTC	Reverse genotyping primer for fxSi6
MS322	TCGCTTTTAATTTCGCATGG	Wt genotyping primer for fxSi6
MS141	ACGTTGTAAAACGACGGCCAGTCGCCGGCACCTGTCACAAAAGGACCAT	Forward primer for amplification of 5' homology arm for pMS29
MS142	AGAGTCGACCTGTAGTCGGCGATTTCTTTGAAGTT	Reverse primer for amplification of 5' homology arm for pMS29
MS147	TGACCGCAATTTTTAGGGGGAGCGAAAAATAATTG	Forward primer for amplification of 3' homology arm for pMS29
MS148	GGAAACAGCTATGACCATGTTATCGATTTCAGCTAGATTTAACCCGCGAG	Reverse primer for amplification of 3' homology arm for pMS29
MS51	CAGAAGACCGCCTGCACTACAGGTCGACTCTAGAGG	Forward primer for amplification of hsp-16.41p::PEEL-1 for insertion into pMS6
MS80	TGACCGCAATTTTTAAGCTCCTGCATGAGACTTTTTTCTTGGCGG	Reverse primer for amplification of hsp-16.41p::PEEL-1 for insertion into pMS6
MS143	TCAAAGAAATCGCCGACTACAGGTCGACTCTAGAGG	Forward primer for amplification of hsp-16.41p::PEEL-1 + rpl-28p::mKate2 for insertion into pMS29
MS144	GACGAAAGCAAAAATCTCGAGGGGAGAAAATGCG	Reverse primer for amplification of hsp-16.41p::PEEL-1 + rpl-28p::mKate2 for insertion into pMS29 and pMS63
MS145	CATTTTCTCCCCTCGAGATTTTTGCTTTCGTCGTAAATC	Forward primer for amplification of rps-0p::HygR for insertion into pMS29 and pMS63
MS146	CAATTATTTTTCGCTCCCCCTAAAAATTGCGGTCATAAACTG	Reverse primer for amplification of rps-0p::HygR for insertion into pMS29
MS317	GCTGTATAGAGAAATCGATAACATGGTCATAG	Forward primer for amplification of pMS63 backbone
MS318	TTACCGACCATTTACAGCGTTACCCAACTTAATCG	Reverse primer for amplification of pMS63 backbone
MS311	GGGTAACGCTGTAAATGGTCGGTAAAGATC	Forward primer for amplification of 5' homology arm for pMS63
MS312	CCTGTAGGGTTGAGAATACTAATGGCA	Reverse primer for amplification of 5' homology arm for pMS63
MS320	GAGCGAAAAATAATTGAAGAACGACGGGATGCAAT	Forward primer for amplification of 3' homology arm for pMS63
MS316	CATGTTATCGATTTCTCTATACAGCCCGAGAATTGG	Reverse primer for amplification of 3' homology arm for pMS63
MS313	CCATTAGTATTCTCAACCCTACAGGTCGACTCTAGAGG	Forward primer for amplification of hsp-16.41p::PEEL-1 + rpl-28p::mKate2 for insertion into pMS63
MS319	GTCGTTCTTCAATTATTTTTCGCTCCCCC	Reverse primer for amplification of rps-0p::HygR for insertion into pMS63
