# Supplementary material for: Post-insemination selection dominates pre-insemination selection in driving rapid evolution of male competitive ability
Source: PLoS Genet. 2022 Feb 14;18(2):e1010063. doi: 10.1371/journal.pgen.1010063 (PMC8880957; doi:10.1371/journal.pgen.1010063)
Supplement: S4 Table — Full genotype information for each strain used in this study, along with the genomic background, method of construction, and generations of backcrossing and/or inbreeding. (XLSX) [file pgen.1010063.s010.xlsx]

## Sheet: Sheet1
Strain Name	Primary Strain Background	Genotype	Backcross/ Inbreeding	Method	Source
JK574	N2	fog-2(q71) V	Unknown	NA	CGC
CB4856	NA	Wild Isolate	NA	NA	CGC
PX739	CB4856	fxSi3[hsp-16.41p::PEEL-1::tbb-2 3' UTR + rpl-28p::mKate2::unc-54 3'UTR + rps-0p::HygR::unc-54 3' UTR, I:2851003]	0x backcross	CRISPR	This work
PX626	CB4856	fxSi3[hsp-16.41p::PEEL-1::tbb-2 3' UTR + rpl-28p::mKate2::unc-54 3'UTR + rps-0p::HygR::unc-54 3' UTR, I:2851003]; fog-2(q71) V	4x backcross; 14 generations inbreeding	PX739 x JK574	This work
PX630	CB4856	fxSi4[hsp-16.41p::PEEL-1::tbb-2 3'UTR + loxP, II:8420157]	0x backcross	CRISPR	This work
PX631	CB4856	fxSi3[hsp-16.41p::PEEL-1::tbb-2 3' UTR + rpl-28p::mKate2::unc-54 3'UTR + rps-0p::HygR::unc-54 3' UTR, I:2851003]; fxSi4[hsp-16.41p::PEEL-1::tbb-2 3'UTR + loxP, II:8420157]; fog-2(q71) V	0x backcross; 5 generations lab adaptation	PX626 x PX630	This work
JU2526	NA	Wild Isolate	NA	NA	CeNDR
PX737	JU2526	fxSi1[pie-1p::TIR-1::mRuby::unc-54 3' UTR + loxP, I:2851003]; spe-44(fx123[spe-44::degron]) IV	0x backcross	CRISPR	This work
PX738	JU2526	fog-2(fx111) V	0x backcross	CRISPR	This work
PX624	JU2526	fxSi1[pie-1p::TIR-1::mRuby::unc-54 3' UTR + loxP, I:2851003]; spe-44(fx123[spe-44::degron]) IV; fog-2(fx111) V	0x backcross	PX737 x PX738	This work
PX632	JU2526	fxSi1[pie-1p::TIR-1::mRuby::unc-54 3' UTR + loxP, I:2851003]; spe-44(fx123[spe-44::degron]) IV; fog-2(fx111) V	15 generations lab adaptation	5 generations EMS	This work
PX655	JU2526	fxSi1[pie-1p::TIR-1::mRuby::unc-54 3' UTR + loxP, I:2851003]; fxSi4[hsp-16.41p::PEEL-1::tbb-2 3'UTR + loxP, II:8420157]; spe-44(fx123[spe-44::degron]) IV; fog-2(fx111) V	5x backcross	PX624 x PX631	This work
PX656	JU2526	fxSi1[pie-1p::TIR-1::mRuby::unc-54 3' UTR + loxP, I:2851003]; fxSi6[hsp-16.41p::PEEL-1::tbb-2 3' UTR + rpl-28p::mKate2::unc-54 3'UTR + rps-0p::HygR::unc-54 3' UTR, III:10158855]; spe-44(fx123[spe-44::degron]) IV	0x backcross	CRISPR	This work
PX658	JU2526	fxSi1[pie-1p::TIR-1::mRuby::unc-54 3' UTR + loxP, I:2851003]; fxSi4[hsp-16.41p::PEEL-1::tbb-2 3'UTR + loxP, II:8420157]; fxSi6[hsp-16.41p::PEEL-1::tbb-2 3' UTR + rpl-28p::mKate2::unc-54 3'UTR + rps-0p::HygR::unc-54 3' UTR, III:10158855]; spe-44(fx123[spe-44::degron]) IV; fog-2(fx111) V	3 generations inbreeding; 5 generations lab adaptation	PX655 x PX656	This work
