# Supplementary material for: Post-insemination selection dominates pre-insemination selection in driving rapid evolution of male competitive ability
Source: PLoS Genet. 2022 Feb 14;18(2):e1010063. doi: 10.1371/journal.pgen.1010063 (PMC8880957; doi:10.1371/journal.pgen.1010063)
Supplement: S1 Data — The chromosome, position (in base pairs), reference allele, alternate allele, counts of reference alleles, counts of alternate alleles, total coverage, minor allele frequency (MAF), chromosome domain, and nucleotide diversity (π) are given. (TXT) [file pgen.1010063.s011.txt]

CHR	POS	REFALLELE	ALTALLELE	ALL	sample	REF	ALT	SNP	regime	time	coverage	minor	MAF	domain	pi
1	1062	G	T	101,55	ANC_AA_s0	101	55	I_1062_G_T	AA	0	156	55	0.352564102564103	left.arm	0.459470636889992
1	1066	G	T	86,55	ANC_AA_s0	86	55	I_1066_G_T	AA	0	141	55	0.390070921985816	left.arm	0.479229989868288
1	1290	T	A	72,77	ANC_AA_s0	72	77	I_1290_T_A	AA	0	149	72	0.483221476510067	left.arm	0.502811536368583
1	1412	T	C	112,111	ANC_AA_s0	112	111	I_1412_T_C	AA	0	223	111	0.497757847533632	left.arm	0.502242152466368
1	1414	G	A	115,109	ANC_AA_s0	115	109	I_1414_G_A	AA	0	224	109	0.486607142857143	left.arm	0.501881806534273
1	1421	G	A	111,108	ANC_AA_s0	111	108	I_1421_G_A	AA	0	219	108	0.493150684931507	left.arm	0.502199321352268
1	1471	T	C	84,81	ANC_AA_s0	84	81	I_1471_T_C	AA	0	165	81	0.490909090909091	left.arm	0.502882483370288
1	5410	T	C	81,0	ANC_AA_s0	81	0	I_5410_T_C	AA	0	81	0	0	left.arm	0
1	5595	G	A	64,0	ANC_AA_s0	64	0	I_5595_G_A	AA	0	64	0	0	left.arm	0
1	5846	C	T	96,0	ANC_AA_s0	96	0	I_5846_C_T	AA	0	96	0	0	left.arm	0
1	7713	G	A	135,2	ANC_AA_s0	135	2	I_7713_G_A	AA	0	137	2	0.0145985401459854	left.arm	0.0289823958780593
1	7998	G	A	153,3	ANC_AA_s0	153	3	I_7998_G_A	AA	0	156	3	0.0192307692307692	left.arm	0.0379652605459057
1	8859	A	G	51,2	ANC_AA_s0	51	2	I_8859_A_G	AA	0	53	2	0.0377358490566038	left.arm	0.0740203193033382
1	8967	C	T	95,1	ANC_AA_s0	95	1	I_8967_C_T	AA	0	96	1	0.0104166666666667	left.arm	0.0208333333333333
1	8979	C	T	122,4	ANC_AA_s0	122	4	I_8979_C_T	AA	0	126	4	0.0317460317460317	left.arm	0.061968253968254
1	10039	G	T	37,1	ANC_AA_s0	37	1	I_10039_G_T	AA	0	38	1	0.0263157894736842	left.arm	0.0526315789473684
1	11216	A	C	124,27	ANC_AA_s0	124	27	I_11216_A_C	AA	0	151	27	0.178807947019868	left.arm	0.295629139072848
1	11241	A	C	108,8	ANC_AA_s0	108	8	I_11241_A_C	AA	0	116	8	0.0689655172413793	left.arm	0.129535232383808
1	15024	A	G	0,178	ANC_AA_s0	0	178	I_15024_A_G	AA	0	178	0	0	left.arm	0
1	17477	G	T	146,8	ANC_AA_s0	146	8	I_17477_G_T	AA	0	154	8	0.051948051948052	left.arm	0.0991426873779815
1	17509	A	G	1,177	ANC_AA_s0	1	177	I_17509_A_G	AA	0	178	1	0.00561797752808989	left.arm	0.0112359550561798
1	18566	C	T	48,0	ANC_AA_s0	48	0	I_18566_C_T	AA	0	48	0	0	left.arm	0
1	18993	C	T	40,0	ANC_AA_s0	40	0	I_18993_C_T	AA	0	40	0	0	left.arm	0
1	19473	A	G	61,0	ANC_AA_s0	61	0	I_19473_A_G	AA	0	61	0	0	left.arm	0
1	19527	G	A	49,2	ANC_AA_s0	49	2	I_19527_G_A	AA	0	51	2	0.0392156862745098	left.arm	0.0768627450980392
1	19832	C	T	24,3	ANC_AA_s0	24	3	I_19832_C_T	AA	0	27	3	0.111111111111111	left.arm	0.205128205128205
1	19860	A	G	33,0	ANC_AA_s0	33	0	I_19860_A_G	AA	0	33	0	0	left.arm	0
1	21539	C	T	143,2	ANC_AA_s0	143	2	I_21539_C_T	AA	0	145	2	0.0137931034482759	left.arm	0.0273946360153257
1	21548	C	A	152,6	ANC_AA_s0	152	6	I_21548_C_A	AA	0	158	6	0.0379746835443038	left.arm	0.0735305974361042
1	21575	T	G	175,6	ANC_AA_s0	175	6	I_21575_T_G	AA	0	181	6	0.0331491712707182	left.arm	0.0644567219152855
1	21578	C	T	182,6	ANC_AA_s0	182	6	I_21578_C_T	AA	0	188	6	0.0319148936170213	left.arm	0.0621231084309933
1	21581	A	T	182,6	ANC_AA_s0	182	6	I_21581_A_T	AA	0	188	6	0.0319148936170213	left.arm	0.0621231084309933
1	22712	G	A	137,9	ANC_AA_s0	137	9	I_22712_G_A	AA	0	146	9	0.0616438356164384	left.arm	0.116485592820028
1	24209	G	A	113,2	ANC_AA_s0	113	2	I_24209_G_A	AA	0	115	2	0.0173913043478261	left.arm	0.0344774980930587
1	24337	T	C	102,0	ANC_AA_s0	102	0	I_24337_T_C	AA	0	102	0	0	left.arm	0
1	24846	C	T	79,0	ANC_AA_s0	79	0	I_24846_C_T	AA	0	79	0	0	left.arm	0
1	25116	C	T	97,10	ANC_AA_s0	97	10	I_25116_C_T	AA	0	107	10	0.0934579439252336	left.arm	0.171045670957503
1	26335	G	A	88,0	ANC_AA_s0	88	0	I_26335_G_A	AA	0	88	0	0	left.arm	0
1	27005	C	A	78,1	ANC_AA_s0	78	1	I_27005_C_A	AA	0	79	1	0.0126582278481013	left.arm	0.0253164556962025
1	27008	T	A	63,0	ANC_AA_s0	63	0	I_27008_T_A	AA	0	63	0	0	left.arm	0
1	27009	T	A	62,1	ANC_AA_s0	62	1	I_27009_T_A	AA	0	63	1	0.0158730158730159	left.arm	0.0317460317460317
1	27010	T	A	63,1	ANC_AA_s0	63	1	I_27010_T_A	AA	0	64	1	0.015625	left.arm	0.03125
1	33572	T	G	38,3	ANC_AA_s0	38	3	I_33572_T_G	AA	0	41	3	0.0731707317073171	left.arm	0.139024390243902
1	33586	T	A	69,11	ANC_AA_s0	69	11	I_33586_T_A	AA	0	80	11	0.1375	left.arm	0.240189873417722
1	34577	T	C	101,0	ANC_AA_s0	101	0	I_34577_T_C	AA	0	101	0	0	left.arm	0
1	38691	C	T	162,9	ANC_AA_s0	162	9	I_38691_C_T	AA	0	171	9	0.0526315789473684	left.arm	0.10030959752322
1	41192	C	T	103,2	ANC_AA_s0	103	2	I_41192_C_T	AA	0	105	2	0.019047619047619	left.arm	0.0377289377289377
1	41193	G	T	101,2	ANC_AA_s0	101	2	I_41193_G_T	AA	0	103	2	0.0194174757281553	left.arm	0.0384542166381116
1	41194	A	T	99,3	ANC_AA_s0	99	3	I_41194_A_T	AA	0	102	3	0.0294117647058824	left.arm	0.0576587070471753
1	41672	C	T	2,205	ANC_AA_s0	2	205	I_41672_C_T	AA	0	207	2	0.00966183574879227	left.arm	0.0192298672670137
1	45172	A	G	214,24	ANC_AA_s0	214	24	I_45172_A_G	AA	0	238	24	0.100840336134454	left.arm	0.182108286352516
1	47922	C	T	100,3	ANC_AA_s0	100	3	I_47922_C_T	AA	0	103	3	0.029126213592233	left.arm	0.0571102227298686
1	48669	A	T	34,0	ANC_AA_s0	34	0	I_48669_A_T	AA	0	34	0	0	left.arm	0
1	48760	A	G	42,0	ANC_AA_s0	42	0	I_48760_A_G	AA	0	42	0	0	left.arm	0
1	48788	G	A	54,0	ANC_AA_s0	54	0	I_48788_G_A	AA	0	54	0	0	left.arm	0
1	48859	A	G	62,0	ANC_AA_s0	62	0	I_48859_A_G	AA	0	62	0	0	left.arm	0
1	49014	C	A	66,10	ANC_AA_s0	66	10	I_49014_C_A	AA	0	76	10	0.131578947368421	left.arm	0.231578947368421
1	49015	G	A	71,7	ANC_AA_s0	71	7	I_49015_G_A	AA	0	78	7	0.0897435897435897	left.arm	0.165501165501166
1	49422	C	T	125,1	ANC_AA_s0	125	1	I_49422_C_T	AA	0	126	1	0.00793650793650794	left.arm	0.0158730158730159
1	50401	G	T	61,8	ANC_AA_s0	61	8	I_50401_G_T	AA	0	69	8	0.115942028985507	left.arm	0.208013640238704
1	52344	C	T	173,1	ANC_AA_s0	173	1	I_52344_C_T	AA	0	174	1	0.00574712643678161	left.arm	0.0114942528735632
1	52946	C	T	97,2	ANC_AA_s0	97	2	I_52946_C_T	AA	0	99	2	0.0202020202020202	left.arm	0.0399917542774686
1	55203	A	G	123,27	ANC_AA_s0	123	27	I_55203_A_G	AA	0	150	27	0.18	left.arm	0.297181208053691
1	55274	C	T	101,4	ANC_AA_s0	101	4	I_55274_C_T	AA	0	105	4	0.0380952380952381	left.arm	0.073992673992674
1	57502	C	T	159,1	ANC_AA_s0	159	1	I_57502_C_T	AA	0	160	1	0.00625	left.arm	0.0125
1	61396	G	A	162,0	ANC_AA_s0	162	0	I_61396_G_A	AA	0	162	0	0	left.arm	0
1	62258	C	A	126,7	ANC_AA_s0	126	7	I_62258_C_A	AA	0	133	7	0.0526315789473684	left.arm	0.100478468899522
1	62459	C	T	165,3	ANC_AA_s0	165	3	I_62459_C_T	AA	0	168	3	0.0178571428571429	left.arm	0.0352865697177074
1	63084	G	A	84,0	ANC_AA_s0	84	0	I_63084_G_A	AA	0	84	0	0	left.arm	0
1	64613	A	G	124,2	ANC_AA_s0	124	2	I_64613_A_G	AA	0	126	2	0.0158730158730159	left.arm	0.0314920634920635
1	64813	T	C	112,0	ANC_AA_s0	112	0	I_64813_T_C	AA	0	112	0	0	left.arm	0
1	64858	T	A	154,3	ANC_AA_s0	154	3	I_64858_T_A	AA	0	157	3	0.0191082802547771	left.arm	0.0377266046055855
1	65298	A	C	177,23	ANC_AA_s0	177	23	I_65298_A_C	AA	0	200	23	0.115	left.arm	0.204572864321608
1	65411	T	C	128,36	ANC_AA_s0	128	36	I_65411_T_C	AA	0	164	36	0.219512195121951	left.arm	0.344755349393985
1	65423	G	A	118,46	ANC_AA_s0	118	46	I_65423_G_A	AA	0	164	46	0.280487804878049	left.arm	0.406105042645518
1	65436	T	A	130,65	ANC_AA_s0	130	65	I_65436_T_A	AA	0	195	65	0.333333333333333	left.arm	0.446735395189003
1	65461	G	A	139,84	ANC_AA_s0	139	84	I_65461_G_A	AA	0	223	84	0.376681614349776	left.arm	0.471700399951521
1	65501	C	T	126,93	ANC_AA_s0	126	93	I_65501_C_T	AA	0	219	93	0.424657534246575	left.arm	0.490888525826316
1	65506	T	A	132,104	ANC_AA_s0	132	104	I_65506_T_A	AA	0	236	104	0.440677966101695	left.arm	0.495059502344032
1	65551	C	G	150,97	ANC_AA_s0	150	97	I_65551_C_G	AA	0	247	97	0.392712550607287	left.arm	0.478917744643033
1	65596	T	C	173,66	ANC_AA_s0	173	66	I_65596_T_C	AA	0	239	66	0.276150627615063	left.arm	0.401462677121058
1	65610	G	C	184,30	ANC_AA_s0	184	30	I_65610_G_C	AA	0	214	30	0.14018691588785	left.arm	0.242200868763986
1	65611	T	C	177,19	ANC_AA_s0	177	19	I_65611_T_C	AA	0	196	19	0.0969387755102041	left.arm	0.175981161695447
1	65616	G	T	190,26	ANC_AA_s0	190	26	I_65616_G_T	AA	0	216	26	0.12037037037037	left.arm	0.212747631352283
1	65621	A	G	184,26	ANC_AA_s0	184	26	I_65621_A_G	AA	0	210	26	0.123809523809524	left.arm	0.217999544315334
1	65705	A	G	177,62	ANC_AA_s0	177	62	I_65705_A_G	AA	0	239	62	0.259414225941423	left.arm	0.385851411694385
1	65750	T	A	207,31	ANC_AA_s0	207	31	I_65750_T_A	AA	0	238	31	0.130252100840336	left.arm	0.227528986278056
1	65755	A	G	212,27	ANC_AA_s0	212	27	I_65755_A_G	AA	0	239	27	0.112970711297071	left.arm	0.201258746176295
1	65771	C	T	204,17	ANC_AA_s0	204	17	I_65771_C_T	AA	0	221	17	0.0769230769230769	left.arm	0.142657342657343
1	65773	G	T	203,16	ANC_AA_s0	203	16	I_65773_G_T	AA	0	219	16	0.0730593607305936	left.arm	0.136064680993674
1	65780	G	T	202,16	ANC_AA_s0	202	16	I_65780_G_T	AA	0	218	16	0.073394495412844	left.arm	0.136642286390733
1	65781	T	A	201,17	ANC_AA_s0	201	17	I_65781_T_A	AA	0	218	17	0.0779816513761468	left.arm	0.144463704392677
1	65807	A	G	181,37	ANC_AA_s0	181	37	I_65807_A_G	AA	0	218	37	0.169724770642202	left.arm	0.283135331670401
1	65811	T	C	170,36	ANC_AA_s0	170	36	I_65811_T_C	AA	0	206	36	0.174757281553398	left.arm	0.289841345015392
1	65870	T	A	152,93	ANC_AA_s0	152	93	I_65870_T_A	AA	0	245	93	0.379591836734694	left.arm	0.472934091669455
1	65886	T	C	155,93	ANC_AA_s0	155	93	I_65886_T_C	AA	0	248	93	0.375	left.arm	0.470647773279352
1	66046	T	C	126,60	ANC_AA_s0	126	60	I_66046_T_C	AA	0	186	60	0.32258064516129	left.arm	0.439407149084568
1	66061	G	C	114,68	ANC_AA_s0	114	68	I_66061_G_C	AA	0	182	68	0.373626373626374	left.arm	0.470645376722725
1	66069	A	G	165,17	ANC_AA_s0	165	17	I_66069_A_G	AA	0	182	17	0.0934065934065934	left.arm	0.170299313945723
1	66090	T	C	182,30	ANC_AA_s0	182	30	I_66090_T_C	AA	0	212	30	0.141509433962264	left.arm	0.244120540105517
1	66092	T	C	199,9	ANC_AA_s0	199	9	I_66092_T_C	AA	0	208	9	0.0432692307692308	left.arm	0.0831939799331104
1	66121	A	C	200,27	ANC_AA_s0	200	27	I_66121_A_C	AA	0	227	27	0.118942731277533	left.arm	0.210518108455811
1	66126	T	C	213,25	ANC_AA_s0	213	25	I_66126_T_C	AA	0	238	25	0.105042016806723	left.arm	0.188809701095628
1	66145	G	A	220,14	ANC_AA_s0	220	14	I_66145_G_A	AA	0	234	14	0.0598290598290598	left.arm	0.112981915557023
1	66171	T	C	176,53	ANC_AA_s0	176	53	I_66171_T_C	AA	0	229	53	0.231441048034935	left.arm	0.357312495211829
1	66182	T	C	147,51	ANC_AA_s0	147	51	I_66182_T_C	AA	0	198	51	0.257575757575758	left.arm	0.384402399630826
1	66198	G	T	171,53	ANC_AA_s0	171	53	I_66198_G_T	AA	0	224	53	0.236607142857143	left.arm	0.362868353619475
1	66228	G	A	205,24	ANC_AA_s0	205	24	I_66228_G_A	AA	0	229	24	0.104803493449782	left.arm	0.188462422431625
1	66245	G	A	225,15	ANC_AA_s0	225	15	I_66245_G_A	AA	0	240	15	0.0625	left.arm	0.117677824267782
1	66256	T	G	229,10	ANC_AA_s0	229	10	I_66256_T_G	AA	0	239	10	0.0418410041841004	left.arm	0.080517562673605
1	66273	G	T	243,4	ANC_AA_s0	243	4	I_66273_G_T	AA	0	247	4	0.0161943319838057	left.arm	0.0319936802606892
1	66396	G	A	214,9	ANC_AA_s0	214	9	I_66396_G_A	AA	0	223	9	0.0403587443946188	left.arm	0.0778087504544904
1	66402	T	C	219,15	ANC_AA_s0	219	15	I_66402_T_C	AA	0	234	15	0.0641025641025641	left.arm	0.120501815780786
1	66407	G	A	218,15	ANC_AA_s0	218	15	I_66407_G_A	AA	0	233	15	0.0643776824034335	left.arm	0.120985644516797
1	66428	G	C	223,29	ANC_AA_s0	223	29	I_66428_G_C	AA	0	252	29	0.115079365079365	left.arm	0.204483652690824
1	66444	A	T	199,51	ANC_AA_s0	199	51	I_66444_A_T	AA	0	250	51	0.204	left.arm	0.326072289156627
1	66476	G	T	149,95	ANC_AA_s0	149	95	I_66476_G_T	AA	0	244	95	0.389344262295082	left.arm	0.477467449234298
1	66498	C	T	152,99	ANC_AA_s0	152	99	I_66498_C_T	AA	0	251	99	0.394422310756972	left.arm	0.479617529880478
1	66507	T	C	145,102	ANC_AA_s0	145	102	I_66507_T_C	AA	0	247	102	0.412955465587045	left.arm	0.486817418781475
1	66513	C	T	139,103	ANC_AA_s0	139	103	I_66513_C_T	AA	0	242	103	0.425619834710744	left.arm	0.490963958711978
1	66541	A	G	118,126	ANC_AA_s0	118	126	I_66541_A_G	AA	0	244	118	0.483606557377049	left.arm	0.501517911353977
1	66577	G	A	123,126	ANC_AA_s0	123	126	I_66577_G_A	AA	0	249	123	0.493975903614458	left.arm	0.501943256898562
1	66586	G	A	122,122	ANC_AA_s0	122	122	I_66586_G_A	AA	0	244	122	0.5	left.arm	0.502057613168724
1	66588	T	G	121,124	ANC_AA_s0	121	124	I_66588_T_G	AA	0	245	121	0.493877551020408	left.arm	0.501973904315825
1	66619	T	C	127,108	ANC_AA_s0	127	108	I_66619_T_C	AA	0	235	108	0.459574468085106	left.arm	0.49885433715221
1	66636	A	T	130,95	ANC_AA_s0	130	95	I_66636_A_T	AA	0	225	95	0.422222222222222	left.arm	0.490079365079365
1	66642	A	G	146,97	ANC_AA_s0	146	97	I_66642_A_G	AA	0	243	97	0.39917695473251	left.arm	0.481651532156583
1	66647	T	G	155,90	ANC_AA_s0	155	90	I_66647_T_G	AA	0	245	90	0.36734693877551	left.arm	0.466711274673804
1	66658	T	C	143,82	ANC_AA_s0	143	82	I_66658_T_C	AA	0	225	82	0.364444444444444	left.arm	0.46531746031746
1	66679	G	T	158,74	ANC_AA_s0	158	74	I_66679_G_T	AA	0	232	74	0.318965517241379	left.arm	0.436333781161367
1	66688	T	G	171,80	ANC_AA_s0	171	80	I_66688_T_G	AA	0	251	80	0.318725099601594	left.arm	0.43601593625498
1	66704	G	A	175,56	ANC_AA_s0	175	56	I_66704_G_A	AA	0	231	56	0.242424242424242	left.arm	0.368906455862978
1	66714	C	T	183,48	ANC_AA_s0	183	48	I_66714_C_T	AA	0	231	48	0.207792207792208	left.arm	0.330660643704122
1	66735	G	T	180,38	ANC_AA_s0	180	38	I_66735_G_T	AA	0	218	38	0.174311926605505	left.arm	0.289181076396229
1	66740	T	C	188,36	ANC_AA_s0	188	36	I_66740_T_C	AA	0	224	36	0.160714285714286	left.arm	0.270980140935298
1	66883	A	G	221,18	ANC_AA_s0	221	18	I_66883_A_G	AA	0	239	18	0.0753138075313808	left.arm	0.139868499701136
1	66901	G	A	198,47	ANC_AA_s0	198	47	I_66901_G_A	AA	0	245	47	0.191836734693878	left.arm	0.311341585814654
1	66936	C	A	190,61	ANC_AA_s0	190	61	I_66936_C_A	AA	0	251	61	0.243027888446215	left.arm	0.369402390438247
1	66938	A	G	181,60	ANC_AA_s0	181	60	I_66938_A_G	AA	0	241	60	0.24896265560166	left.arm	0.37551867219917
1	67021	A	T	166,79	ANC_AA_s0	166	79	I_67021_A_T	AA	0	245	79	0.322448979591837	left.arm	0.438742054198729
1	67033	A	G	163,75	ANC_AA_s0	163	75	I_67033_A_G	AA	0	238	75	0.315126050420168	left.arm	0.433464525050527
1	67036	T	A	167,68	ANC_AA_s0	167	68	I_67036_T_A	AA	0	235	68	0.28936170212766	left.arm	0.413020549190762
1	67038	T	C	167,70	ANC_AA_s0	167	70	I_67038_T_C	AA	0	237	70	0.29535864978903	left.arm	0.418007580633627
1	67049	T	G	168,79	ANC_AA_s0	168	79	I_67049_T_G	AA	0	247	79	0.319838056680162	left.arm	0.436851979855831
1	67090	T	C	175,71	ANC_AA_s0	175	71	I_67090_T_C	AA	0	246	71	0.288617886178862	left.arm	0.412311265969803
1	67095	G	A	170,68	ANC_AA_s0	170	68	I_67095_G_A	AA	0	238	68	0.285714285714286	left.arm	0.409885473176612
1	68143	C	T	178,0	ANC_AA_s0	178	0	I_68143_C_T	AA	0	178	0	0	left.arm	0
1	68477	T	C	179,52	ANC_AA_s0	179	52	I_68477_T_C	AA	0	231	52	0.225108225108225	left.arm	0.35038584603802
1	75053	A	T	36,0	ANC_AA_s0	36	0	I_75053_A_T	AA	0	36	0	0	left.arm	0
1	75103	T	C	54,0	ANC_AA_s0	54	0	I_75103_T_C	AA	0	54	0	0	left.arm	0
1	75252	G	A	179,0	ANC_AA_s0	179	0	I_75252_G_A	AA	0	179	0	0	left.arm	0
1	75824	T	C	52,0	ANC_AA_s0	52	0	I_75824_T_C	AA	0	52	0	0	left.arm	0
1	76392	G	T	62,1	ANC_AA_s0	62	1	I_76392_G_T	AA	0	63	1	0.0158730158730159	left.arm	0.0317460317460317
1	77717	T	C	45,0	ANC_AA_s0	45	0	I_77717_T_C	AA	0	45	0	0	left.arm	0
1	78820	C	A	20,9	ANC_AA_s0	20	9	I_78820_C_A	AA	0	29	9	0.310344827586207	left.arm	0.443349753694581
1	79794	A	G	37,0	ANC_AA_s0	37	0	I_79794_A_G	AA	0	37	0	0	left.arm	0
1	80367	T	A	106,0	ANC_AA_s0	106	0	I_80367_T_A	AA	0	106	0	0	left.arm	0
1	80502	C	T	98,2	ANC_AA_s0	98	2	I_80502_C_T	AA	0	100	2	0.02	left.arm	0.0395959595959596
1	80736	C	A	88,1	ANC_AA_s0	88	1	I_80736_C_A	AA	0	89	1	0.0112359550561798	left.arm	0.0224719101123595
1	81691	C	T	30,2	ANC_AA_s0	30	2	I_81691_C_T	AA	0	32	2	0.0625	left.arm	0.120967741935484
1	82148	C	A	110,14	ANC_AA_s0	110	14	I_82148_C_A	AA	0	124	14	0.112903225806452	left.arm	0.20194072908471
1	82363	C	A	45,3	ANC_AA_s0	45	3	I_82363_C_A	AA	0	48	3	0.0625	left.arm	0.11968085106383
1	83267	T	C	150,0	ANC_AA_s0	150	0	I_83267_T_C	AA	0	150	0	0	left.arm	0
1	86998	C	T	133,2	ANC_AA_s0	133	2	I_86998_C_T	AA	0	135	2	0.0148148148148148	left.arm	0.0294085129906025
1	87046	T	A	115,2	ANC_AA_s0	115	2	I_87046_T_A	AA	0	117	2	0.0170940170940171	left.arm	0.0338933097553787
1	87047	C	A	114,2	ANC_AA_s0	114	2	I_87047_C_A	AA	0	116	2	0.0172413793103448	left.arm	0.0341829085457271
1	87050	C	A	112,2	ANC_AA_s0	112	2	I_87050_C_A	AA	0	114	2	0.0175438596491228	left.arm	0.0347772085079956
1	87524	A	G	47,0	ANC_AA_s0	47	0	I_87524_A_G	AA	0	47	0	0	left.arm	0
1	87750	G	A	93,1	ANC_AA_s0	93	1	I_87750_G_A	AA	0	94	1	0.0106382978723404	left.arm	0.0212765957446809
1	89732	T	A	23,1	ANC_AA_s0	23	1	I_89732_T_A	AA	0	24	1	0.0416666666666667	left.arm	0.0833333333333333
1	89733	T	A	21,3	ANC_AA_s0	21	3	I_89733_T_A	AA	0	24	3	0.125	left.arm	0.228260869565217
1	89859	A	T	31,1	ANC_AA_s0	31	1	I_89859_A_T	AA	0	32	1	0.03125	left.arm	0.0625
1	89860	A	T	31,1	ANC_AA_s0	31	1	I_89860_A_T	AA	0	32	1	0.03125	left.arm	0.0625
1	89866	C	T	31,3	ANC_AA_s0	31	3	I_89866_C_T	AA	0	34	3	0.0882352941176471	left.arm	0.165775401069519
1	91135	G	A	50,0	ANC_AA_s0	50	0	I_91135_G_A	AA	0	50	0	0	left.arm	0
1	91298	C	T	70,1	ANC_AA_s0	70	1	I_91298_C_T	AA	0	71	1	0.0140845070422535	left.arm	0.028169014084507
1	91301	A	T	66,1	ANC_AA_s0	66	1	I_91301_A_T	AA	0	67	1	0.0149253731343284	left.arm	0.0298507462686567
1	96340	G	A	99,0	ANC_AA_s0	99	0	I_96340_G_A	AA	0	99	0	0	left.arm	0
1	96610	A	T	141,0	ANC_AA_s0	141	0	I_96610_A_T	AA	0	141	0	0	left.arm	0
1	97100	T	C	35,0	ANC_AA_s0	35	0	I_97100_T_C	AA	0	35	0	0	left.arm	0
1	97117	T	A	31,1	ANC_AA_s0	31	1	I_97117_T_A	AA	0	32	1	0.03125	left.arm	0.0625
1	97118	C	A	27,4	ANC_AA_s0	27	4	I_97118_C_A	AA	0	31	4	0.129032258064516	left.arm	0.232258064516129
1	97440	C	G	64,0	ANC_AA_s0	64	0	I_97440_C_G	AA	0	64	0	0	left.arm	0
1	97905	C	T	164,2	ANC_AA_s0	164	2	I_97905_C_T	AA	0	166	2	0.0120481927710843	left.arm	0.0239503468419131
1	98536	G	A	0,204	ANC_AA_s0	0	204	I_98536_G_A	AA	0	204	0	0	left.arm	0
1	100855	G	A	79,3	ANC_AA_s0	79	3	I_100855_G_A	AA	0	82	3	0.0365853658536585	left.arm	0.0713640469738031
1	101012	T	A	50,0	ANC_AA_s0	50	0	I_101012_T_A	AA	0	50	0	0	left.arm	0
1	101047	A	G	30,0	ANC_AA_s0	30	0	I_101047_A_G	AA	0	30	0	0	left.arm	0
1	101387	T	A	33,0	ANC_AA_s0	33	0	I_101387_T_A	AA	0	33	0	0	left.arm	0
1	104359	G	T	36,8	ANC_AA_s0	36	8	I_104359_G_T	AA	0	44	8	0.181818181818182	left.arm	0.304439746300211
1	104360	A	T	39,6	ANC_AA_s0	39	6	I_104360_A_T	AA	0	45	6	0.133333333333333	left.arm	0.236363636363636
1	106668	C	T	107,0	ANC_AA_s0	107	0	I_106668_C_T	AA	0	107	0	0	left.arm	0
1	106796	C	T	100,1	ANC_AA_s0	100	1	I_106796_C_T	AA	0	101	1	0.0099009900990099	left.arm	0.0198019801980198
1	107377	T	C	115,0	ANC_AA_s0	115	0	I_107377_T_C	AA	0	115	0	0	left.arm	0
1	108995	C	T	108,1	ANC_AA_s0	108	1	I_108995_C_T	AA	0	109	1	0.00917431192660551	left.arm	0.018348623853211
1	109242	G	A	121,3	ANC_AA_s0	121	3	I_109242_G_A	AA	0	124	3	0.0241935483870968	left.arm	0.0476003147128245
1	110547	G	T	130,3	ANC_AA_s0	130	3	I_110547_G_T	AA	0	133	3	0.0225563909774436	left.arm	0.0444292549555707
1	113044	T	C	72,0	ANC_AA_s0	72	0	I_113044_T_C	AA	0	72	0	0	left.arm	0
1	113797	G	A	109,0	ANC_AA_s0	109	0	I_113797_G_A	AA	0	109	0	0	left.arm	0
1	114187	G	A	145,2	ANC_AA_s0	145	2	I_114187_G_A	AA	0	147	2	0.0136054421768707	left.arm	0.0270245084335104
1	115480	G	T	37,3	ANC_AA_s0	37	3	I_115480_G_T	AA	0	40	3	0.075	left.arm	0.142307692307692
1	116398	T	A	83,3	ANC_AA_s0	83	3	I_116398_T_A	AA	0	86	3	0.0348837209302326	left.arm	0.0681258549931601
1	120614	G	A	238,1	ANC_AA_s0	238	1	I_120614_G_A	AA	0	239	1	0.00418410041841004	left.arm	0.00836820083682008
1	121010	C	T	216,14	ANC_AA_s0	216	14	I_121010_C_T	AA	0	230	14	0.0608695652173913	left.arm	0.114828175431935
1	125721	G	A	133,1	ANC_AA_s0	133	1	I_125721_G_A	AA	0	134	1	0.00746268656716418	left.arm	0.0149253731343284
1	126713	C	T	200,1	ANC_AA_s0	200	1	I_126713_C_T	AA	0	201	1	0.00497512437810945	left.arm	0.00995024875621891
1	128053	G	T	63,4	ANC_AA_s0	63	4	I_128053_G_T	AA	0	67	4	0.0597014925373134	left.arm	0.113975576662144
1	129348	G	A	159,4	ANC_AA_s0	159	4	I_129348_G_A	AA	0	163	4	0.0245398773006135	left.arm	0.0481708702567598
1	130380	T	A	0,192	ANC_AA_s0	0	192	I_130380_T_A	AA	0	192	0	0	left.arm	0
1	130381	C	T	0,193	ANC_AA_s0	0	193	I_130381_C_T	AA	0	193	0	0	left.arm	0
1	131458	G	A	115,1	ANC_AA_s0	115	1	I_131458_G_A	AA	0	116	1	0.00862068965517241	left.arm	0.0172413793103448
1	132905	A	G	32,0	ANC_AA_s0	32	0	I_132905_A_G	AA	0	32	0	0	left.arm	0
1	133328	T	C	48,0	ANC_AA_s0	48	0	I_133328_T_C	AA	0	48	0	0	left.arm	0
1	133359	T	C	86,0	ANC_AA_s0	86	0	I_133359_T_C	AA	0	86	0	0	left.arm	0
1	133736	C	T	123,3	ANC_AA_s0	123	3	I_133736_C_T	AA	0	126	3	0.0238095238095238	left.arm	0.0468571428571429
1	133809	C	A	96,7	ANC_AA_s0	96	7	I_133809_C_A	AA	0	103	7	0.0679611650485437	left.arm	0.127926898914906
1	135510	C	T	149,5	ANC_AA_s0	149	5	I_135510_C_T	AA	0	154	5	0.0324675324675325	left.arm	0.0632374161785926
1	137133	C	A	73,2	ANC_AA_s0	73	2	I_137133_C_A	AA	0	75	2	0.0266666666666667	left.arm	0.0526126126126126
1	137139	T	A	72,4	ANC_AA_s0	72	4	I_137139_T_A	AA	0	76	4	0.0526315789473684	left.arm	0.101052631578947
1	140574	G	A	194,3	ANC_AA_s0	194	3	I_140574_G_A	AA	0	197	3	0.0152284263959391	left.arm	0.0301460685797162
1	141769	C	T	217,2	ANC_AA_s0	217	2	I_141769_C_T	AA	0	219	2	0.0091324200913242	left.arm	0.0181810565120858
1	145077	G	C	114,0	ANC_AA_s0	114	0	I_145077_G_C	AA	0	114	0	0	left.arm	0
1	145372	G	T	115,2	ANC_AA_s0	115	2	I_145372_G_T	AA	0	117	2	0.0170940170940171	left.arm	0.0338933097553787
1	146010	A	G	88,9	ANC_AA_s0	88	9	I_146010_A_G	AA	0	97	9	0.0927835051546392	left.arm	0.170103092783505
1	146029	G	C	109,2	ANC_AA_s0	109	2	I_146029_G_C	AA	0	111	2	0.018018018018018	left.arm	0.0357084357084357
1	146092	T	C	104,62	ANC_AA_s0	104	62	I_146092_T_C	AA	0	166	62	0.373493975903614	left.arm	0.47082876962395
1	155373	A	G	66,3	ANC_AA_s0	66	3	I_155373_A_G	AA	0	69	3	0.0434782608695652	left.arm	0.0843989769820972
1	155497	A	G	25,0	ANC_AA_s0	25	0	I_155497_A_G	AA	0	25	0	0	left.arm	0
1	155504	G	T	24,1	ANC_AA_s0	24	1	I_155504_G_T	AA	0	25	1	0.04	left.arm	0.08
1	155508	T	C	23,0	ANC_AA_s0	23	0	I_155508_T_C	AA	0	23	0	0	left.arm	0
1	158007	T	C	45,0	ANC_AA_s0	45	0	I_158007_T_C	AA	0	45	0	0	left.arm	0
1	159117	G	A	54,17	ANC_AA_s0	54	17	I_159117_G_A	AA	0	71	17	0.23943661971831	left.arm	0.369416498993964
1	159123	C	A	58,9	ANC_AA_s0	58	9	I_159123_C_A	AA	0	67	9	0.134328358208955	left.arm	0.236092265943012
1	159124	G	A	61,7	ANC_AA_s0	61	7	I_159124_G_A	AA	0	68	7	0.102941176470588	left.arm	0.187445127304653
1	159878	C	T	173,7	ANC_AA_s0	173	7	I_159878_C_T	AA	0	180	7	0.0388888888888889	left.arm	0.0751707014276847
1	159986	C	T	96,2	ANC_AA_s0	96	2	I_159986_C_T	AA	0	98	2	0.0204081632653061	left.arm	0.0403955396591626
1	161129	G	A	63,4	ANC_AA_s0	63	4	I_161129_G_A	AA	0	67	4	0.0597014925373134	left.arm	0.113975576662144
1	162821	C	A	66,0	ANC_AA_s0	66	0	I_162821_C_A	AA	0	66	0	0	left.arm	0
1	166183	C	A	105,8	ANC_AA_s0	105	8	I_166183_C_A	AA	0	113	8	0.0707964601769911	left.arm	0.132743362831858
1	166348	A	G	57,0	ANC_AA_s0	57	0	I_166348_A_G	AA	0	57	0	0	left.arm	0
1	167845	T	C	108,0	ANC_AA_s0	108	0	I_167845_T_C	AA	0	108	0	0	left.arm	0
1	168414	A	G	33,0	ANC_AA_s0	33	0	I_168414_A_G	AA	0	33	0	0	left.arm	0
1	170014	G	T	91,1	ANC_AA_s0	91	1	I_170014_G_T	AA	0	92	1	0.0108695652173913	left.arm	0.0217391304347826
1	171805	C	T	179,0	ANC_AA_s0	179	0	I_171805_C_T	AA	0	179	0	0	left.arm	0
1	176248	T	C	156,0	ANC_AA_s0	156	0	I_176248_T_C	AA	0	156	0	0	left.arm	0
1	179664	G	T	105,0	ANC_AA_s0	105	0	I_179664_G_T	AA	0	105	0	0	left.arm	0
1	179783	G	A	0,88	ANC_AA_s0	0	88	I_179783_G_A	AA	0	88	0	0	left.arm	0
1	180000	C	A	81,2	ANC_AA_s0	81	2	I_180000_C_A	AA	0	83	2	0.0240963855421687	left.arm	0.0476050543637967
1	180001	G	A	84,2	ANC_AA_s0	84	2	I_180001_G_A	AA	0	86	2	0.0232558139534884	left.arm	0.0459644322845417
1	181283	C	T	130,0	ANC_AA_s0	130	0	I_181283_C_T	AA	0	130	0	0	left.arm	0
1	181778	C	T	151,0	ANC_AA_s0	151	0	I_181778_C_T	AA	0	151	0	0	left.arm	0
1	183645	G	T	119,9	ANC_AA_s0	119	9	I_183645_G_T	AA	0	128	9	0.0703125	left.arm	0.131766732283465
1	184659	A	T	32,1	ANC_AA_s0	32	1	I_184659_A_T	AA	0	33	1	0.0303030303030303	left.arm	0.0606060606060606
1	184660	A	T	32,1	ANC_AA_s0	32	1	I_184660_A_T	AA	0	33	1	0.0303030303030303	left.arm	0.0606060606060606
1	184665	C	T	33,1	ANC_AA_s0	33	1	I_184665_C_T	AA	0	34	1	0.0294117647058824	left.arm	0.0588235294117647
1	184727	G	T	95,2	ANC_AA_s0	95	2	I_184727_G_T	AA	0	97	2	0.0206185567010309	left.arm	0.040807560137457
1	184729	G	T	98,1	ANC_AA_s0	98	1	I_184729_G_T	AA	0	99	1	0.0101010101010101	left.arm	0.0202020202020202
1	190046	C	T	99,4	ANC_AA_s0	99	4	I_190046_C_T	AA	0	103	4	0.0388349514563107	left.arm	0.0753854940034266
1	191061	G	A	173,1	ANC_AA_s0	173	1	I_191061_G_A	AA	0	174	1	0.00574712643678161	left.arm	0.0114942528735632
1	193143	C	A	46,1	ANC_AA_s0	46	1	I_193143_C_A	AA	0	47	1	0.0212765957446809	left.arm	0.0425531914893617
1	193150	T	A	48,1	ANC_AA_s0	48	1	I_193150_T_A	AA	0	49	1	0.0204081632653061	left.arm	0.0408163265306122
1	193151	C	A	48,1	ANC_AA_s0	48	1	I_193151_C_A	AA	0	49	1	0.0204081632653061	left.arm	0.0408163265306122
1	193175	A	G	43,0	ANC_AA_s0	43	0	I_193175_A_G	AA	0	43	0	0	left.arm	0
1	193585	G	A	64,0	ANC_AA_s0	64	0	I_193585_G_A	AA	0	64	0	0	left.arm	0
1	194252	C	A	98,0	ANC_AA_s0	98	0	I_194252_C_A	AA	0	98	0	0	left.arm	0
1	194258	G	A	95,0	ANC_AA_s0	95	0	I_194258_G_A	AA	0	95	0	0	left.arm	0
1	194993	C	A	85,3	ANC_AA_s0	85	3	I_194993_C_A	AA	0	88	3	0.0340909090909091	left.arm	0.0666144200626959
1	195795	C	A	22,1	ANC_AA_s0	22	1	I_195795_C_A	AA	0	23	1	0.0434782608695652	left.arm	0.0869565217391304
1	196088	A	G	36,0	ANC_AA_s0	36	0	I_196088_A_G	AA	0	36	0	0	left.arm	0
1	196783	C	A	76,0	ANC_AA_s0	76	0	I_196783_C_A	AA	0	76	0	0	left.arm	0
1	201375	C	T	117,0	ANC_AA_s0	117	0	I_201375_C_T	AA	0	117	0	0	left.arm	0
1	201608	C	T	131,0	ANC_AA_s0	131	0	I_201608_C_T	AA	0	131	0	0	left.arm	0
1	201626	G	A	149,1	ANC_AA_s0	149	1	I_201626_G_A	AA	0	150	1	0.00666666666666667	left.arm	0.0133333333333333
1	201630	T	A	143,1	ANC_AA_s0	143	1	I_201630_T_A	AA	0	144	1	0.00694444444444444	left.arm	0.0138888888888889
1	204731	G	A	142,0	ANC_AA_s0	142	0	I_204731_G_A	AA	0	142	0	0	left.arm	0
1	204800	C	A	114,5	ANC_AA_s0	114	5	I_204800_C_A	AA	0	119	5	0.0420168067226891	left.arm	0.0811850163794331
1	204804	C	A	105,6	ANC_AA_s0	105	6	I_204804_C_A	AA	0	111	6	0.0540540540540541	left.arm	0.103194103194103
1	204808	G	A	101,5	ANC_AA_s0	101	5	I_204808_G_A	AA	0	106	5	0.0471698113207547	left.arm	0.0907457322551662
1	204962	C	A	111,1	ANC_AA_s0	111	1	I_204962_C_A	AA	0	112	1	0.00892857142857143	left.arm	0.0178571428571429
1	205619	G	T	174,7	ANC_AA_s0	174	7	I_205619_G_T	AA	0	181	7	0.0386740331491713	left.arm	0.0747697974217311
1	206628	G	T	72,7	ANC_AA_s0	72	7	I_206628_G_T	AA	0	79	7	0.0886075949367089	left.arm	0.163583252190847
1	206802	G	A	88,0	ANC_AA_s0	88	0	I_206802_G_A	AA	0	88	0	0	left.arm	0
1	207959	C	T	86,0	ANC_AA_s0	86	0	I_207959_C_T	AA	0	86	0	0	left.arm	0
1	208348	G	T	50,0	ANC_AA_s0	50	0	I_208348_G_T	AA	0	50	0	0	left.arm	0
1	209253	A	C	34,7	ANC_AA_s0	34	7	I_209253_A_C	AA	0	41	7	0.170731707317073	left.arm	0.290243902439024
1	209266	G	C	16,7	ANC_AA_s0	16	7	I_209266_G_C	AA	0	23	7	0.304347826086957	left.arm	0.442687747035573
1	209911	A	G	137,0	ANC_AA_s0	137	0	I_209911_A_G	AA	0	137	0	0	left.arm	0
1	210629	C	T	123,1	ANC_AA_s0	123	1	I_210629_C_T	AA	0	124	1	0.00806451612903226	left.arm	0.0161290322580645
1	210655	T	A	129,0	ANC_AA_s0	129	0	I_210655_T_A	AA	0	129	0	0	left.arm	0
1	210923	C	T	50,2	ANC_AA_s0	50	2	I_210923_C_T	AA	0	52	2	0.0384615384615385	left.arm	0.0754147812971342
1	211569	C	T	170,6	ANC_AA_s0	170	6	I_211569_C_T	AA	0	176	6	0.0340909090909091	left.arm	0.0662337662337662
1	211660	G	A	99,19	ANC_AA_s0	99	19	I_211660_G_A	AA	0	118	19	0.161016949152542	left.arm	0.272490221642764
1	211839	A	G	102,54	ANC_AA_s0	102	54	I_211839_A_G	AA	0	156	54	0.346153846153846	left.arm	0.455583126550868
1	211902	T	C	174,6	ANC_AA_s0	174	6	I_211902_T_C	AA	0	180	6	0.0333333333333333	left.arm	0.064804469273743
1	212051	G	T	176,51	ANC_AA_s0	176	51	I_212051_G_T	AA	0	227	51	0.224669603524229	left.arm	0.349927878055436
1	212114	C	G	113,8	ANC_AA_s0	113	8	I_212114_C_G	AA	0	121	8	0.0661157024793388	left.arm	0.124517906336088
1	218038	G	T	115,5	ANC_AA_s0	115	5	I_218038_G_T	AA	0	120	5	0.0416666666666667	left.arm	0.0805322128851541
1	218720	C	A	67,4	ANC_AA_s0	67	4	I_218720_C_A	AA	0	71	4	0.0563380281690141	left.arm	0.10784708249497
1	219406	T	C	47,0	ANC_AA_s0	47	0	I_219406_T_C	AA	0	47	0	0	left.arm	0
1	219487	A	G	30,0	ANC_AA_s0	30	0	I_219487_A_G	AA	0	30	0	0	left.arm	0
1	219844	G	T	103,6	ANC_AA_s0	103	6	I_219844_G_T	AA	0	109	6	0.055045871559633	left.arm	0.104994903160041
1	219847	G	T	101,7	ANC_AA_s0	101	7	I_219847_G_T	AA	0	108	7	0.0648148148148148	left.arm	0.122360678435445
1	219848	G	T	104,4	ANC_AA_s0	104	4	I_219848_G_T	AA	0	108	4	0.037037037037037	left.arm	0.0719972308757355
1	219849	G	T	110,5	ANC_AA_s0	110	5	I_219849_G_T	AA	0	115	5	0.0434782608695652	left.arm	0.083905415713196
1	219850	A	T	107,7	ANC_AA_s0	107	7	I_219850_A_T	AA	0	114	7	0.0614035087719298	left.arm	0.11628629094861
1	219851	A	T	114,2	ANC_AA_s0	114	2	I_219851_A_T	AA	0	116	2	0.0172413793103448	left.arm	0.0341829085457271
1	219979	T	C	160,2	ANC_AA_s0	160	2	I_219979_T_C	AA	0	162	2	0.0123456790123457	left.arm	0.0245379955524883
1	220304	T	C	171,0	ANC_AA_s0	171	0	I_220304_T_C	AA	0	171	0	0	left.arm	0
1	229065	C	T	212,36	ANC_AA_s0	212	36	I_229065_C_T	AA	0	248	36	0.145161290322581	left.arm	0.249183753428236
1	229117	T	C	172,72	ANC_AA_s0	172	72	I_229117_T_C	AA	0	244	72	0.295081967213115	left.arm	0.417729204614451
1	229124	C	T	155,65	ANC_AA_s0	155	65	I_229124_C_T	AA	0	220	65	0.295454545454545	left.arm	0.418223329182233
1	229174	A	G	120,126	ANC_AA_s0	120	126	I_229174_A_G	AA	0	246	120	0.48780487804878	left.arm	0.501742160278746
1	229204	A	T	120,129	ANC_AA_s0	120	129	I_229204_A_T	AA	0	249	120	0.481927710843373	left.arm	0.501360279828993
1	229214	G	A	122,129	ANC_AA_s0	122	129	I_229214_G_A	AA	0	251	122	0.48605577689243	left.arm	0.501609561752988
1	229296	G	A	127,114	ANC_AA_s0	127	114	I_229296_G_A	AA	0	241	114	0.473029045643154	left.arm	0.500622406639004
1	229382	G	C	112,138	ANC_AA_s0	112	138	I_229382_G_C	AA	0	250	112	0.448	left.arm	0.496578313253012
1	229430	A	G	106,142	ANC_AA_s0	106	142	I_229430_A_G	AA	0	248	106	0.42741935483871	left.arm	0.491445735927909
1	229442	A	C	108,134	ANC_AA_s0	108	134	I_229442_A_C	AA	0	242	108	0.446280991735537	left.arm	0.496279277116697
1	229448	C	T	108,131	ANC_AA_s0	108	131	I_229448_C_T	AA	0	239	108	0.451882845188285	left.arm	0.497450863190464
1	229472	T	G	119,130	ANC_AA_s0	119	130	I_229472_T_G	AA	0	249	119	0.477911646586345	left.arm	0.501036403679233
1	229505	G	A	129,121	ANC_AA_s0	129	121	I_229505_G_A	AA	0	250	121	0.484	left.arm	0.501493975903614
1	229511	T	C	137,108	ANC_AA_s0	137	108	I_229511_T_C	AA	0	245	108	0.440816326530612	left.arm	0.495015055202409
1	229512	A	C	137,110	ANC_AA_s0	137	110	I_229512_A_C	AA	0	247	110	0.445344129554656	left.arm	0.496033705276324
1	229530	A	G	130,112	ANC_AA_s0	130	112	I_229530_A_G	AA	0	242	112	0.462809917355372	left.arm	0.499297006275505
1	229555	C	T	120,112	ANC_AA_s0	120	112	I_229555_C_T	AA	0	232	112	0.482758620689655	left.arm	0.501567398119122
1	229566	T	G	123,117	ANC_AA_s0	123	117	I_229566_T_G	AA	0	240	117	0.4875	left.arm	0.501778242677824
1	229583	T	G	129,124	ANC_AA_s0	129	124	I_229583_T_G	AA	0	253	124	0.490118577075099	left.arm	0.501788067005458
1	229676	A	G	119,118	ANC_AA_s0	119	118	I_229676_A_G	AA	0	237	118	0.49789029535865	left.arm	0.50210970464135
1	229849	A	G	120,113	ANC_AA_s0	120	113	I_229849_A_G	AA	0	233	113	0.484978540772532	left.arm	0.501701938730206
1	229866	A	G	135,115	ANC_AA_s0	135	115	I_229866_A_G	AA	0	250	115	0.46	left.arm	0.498795180722892
1	229879	G	A	118,105	ANC_AA_s0	118	105	I_229879_G_A	AA	0	223	105	0.47085201793722	left.arm	0.500545388437765
1	229961	T	A	108,134	ANC_AA_s0	108	134	I_229961_T_A	AA	0	242	108	0.446280991735537	left.arm	0.496279277116697
1	230025	C	G	115,132	ANC_AA_s0	115	132	I_230025_C_G	AA	0	247	115	0.465587044534413	left.arm	0.499654389256443
1	230049	G	A	109,135	ANC_AA_s0	109	135	I_230049_G_A	AA	0	244	109	0.44672131147541	left.arm	0.496357012750455
1	230076	A	G	104,134	ANC_AA_s0	104	134	I_230076_A_G	AA	0	238	104	0.436974789915966	left.arm	0.494131829947169
1	230126	T	G	92,151	ANC_AA_s0	92	151	I_230126_T_G	AA	0	243	92	0.378600823045267	left.arm	0.472468795701119
1	230189	A	C	99,131	ANC_AA_s0	99	131	I_230189_A_C	AA	0	230	99	0.430434782608696	left.arm	0.492462502373267
1	230191	A	G	111,137	ANC_AA_s0	111	137	I_230191_A_G	AA	0	248	111	0.44758064516129	left.arm	0.496506464672848
1	230205	A	G	109,140	ANC_AA_s0	109	140	I_230205_A_G	AA	0	249	109	0.437751004016064	left.arm	0.494235004534266
1	230226	A	G	112,11	ANC_AA_s0	112	11	I_230226_A_G	AA	0	123	11	0.0894308943089431	left.arm	0.164200986272158
1	230228	A	G	123,121	ANC_AA_s0	123	121	I_230228_A_G	AA	0	244	121	0.495901639344262	left.arm	0.502023881805303
1	230259	A	T	122,116	ANC_AA_s0	122	116	I_230259_A_T	AA	0	238	116	0.487394957983193	left.arm	0.501790589653583
1	230580	G	A	159,90	ANC_AA_s0	159	90	I_230580_G_A	AA	0	249	90	0.36144578313253	left.arm	0.463466770307035
1	230597	A	G	130,122	ANC_AA_s0	130	122	I_230597_A_G	AA	0	252	122	0.484126984126984	left.arm	0.501486119015999
1	230618	G	A	124,106	ANC_AA_s0	124	106	I_230618_G_A	AA	0	230	106	0.460869565217391	left.arm	0.499107651414467
1	230652	A	T	129,114	ANC_AA_s0	129	114	I_230652_A_T	AA	0	243	114	0.469135802469136	left.arm	0.500153045607591
1	230658	T	C	138,108	ANC_AA_s0	138	108	I_230658_T_C	AA	0	246	108	0.439024390243902	left.arm	0.494574415131906
1	230754	G	A	160,82	ANC_AA_s0	160	82	I_230754_G_A	AA	0	242	82	0.338842975206612	left.arm	0.449915983676829
1	230964	A	T	100,95	ANC_AA_s0	100	95	I_230964_A_T	AA	0	195	95	0.487179487179487	left.arm	0.502246893999471
1	231030	C	G	100,61	ANC_AA_s0	100	61	I_231030_C_G	AA	0	161	61	0.37888198757764	left.arm	0.47360248447205
1	231047	G	A	92,53	ANC_AA_s0	92	53	I_231047_G_A	AA	0	145	53	0.36551724137931	left.arm	0.467049808429119
1	231077	A	G	79,52	ANC_AA_s0	79	52	I_231077_A_G	AA	0	131	52	0.396946564885496	left.arm	0.482442748091603
1	231084	C	T	52,34	ANC_AA_s0	52	34	I_231084_C_T	AA	0	86	34	0.395348837209302	left.arm	0.483720930232558
1	231123	C	T	50,32	ANC_AA_s0	50	32	I_231123_C_T	AA	0	82	32	0.390243902439024	left.arm	0.481782595603734
1	231138	A	G	42,0	ANC_AA_s0	42	0	I_231138_A_G	AA	0	42	0	0	left.arm	0
1	231141	G	T	43,2	ANC_AA_s0	43	2	I_231141_G_T	AA	0	45	2	0.0444444444444444	left.arm	0.0868686868686869
1	231142	A	G	62,0	ANC_AA_s0	62	0	I_231142_A_G	AA	0	62	0	0	left.arm	0
1	231321	A	C	129,121	ANC_AA_s0	129	121	I_231321_A_C	AA	0	250	121	0.484	left.arm	0.501493975903614
1	231357	T	G	136,102	ANC_AA_s0	136	102	I_231357_T_G	AA	0	238	102	0.428571428571429	left.arm	0.491862567811935
1	231441	C	T	112,133	ANC_AA_s0	112	133	I_231441_C_T	AA	0	245	112	0.457142857142857	left.arm	0.498360655737705
1	231445	C	T	113,137	ANC_AA_s0	113	137	I_231445_C_T	AA	0	250	113	0.452	left.arm	0.497381526104418
1	231494	G	T	96,107	ANC_AA_s0	96	107	I_231494_G_T	AA	0	203	96	0.472906403940887	left.arm	0.500999853679949
1	231513	T	C	113,99	ANC_AA_s0	113	99	I_231513_T_C	AA	0	212	99	0.466981132075472	left.arm	0.500178842886524
1	231543	T	G	142,104	ANC_AA_s0	142	104	I_231543_T_G	AA	0	246	104	0.422764227642276	left.arm	0.490061390409822
1	231547	A	G	144,102	ANC_AA_s0	144	102	I_231547_A_G	AA	0	246	102	0.414634146341463	left.arm	0.487406669985067
1	231587	G	A	127,87	ANC_AA_s0	127	87	I_231587_G_A	AA	0	214	87	0.406542056074766	left.arm	0.484796630248782
1	231618	C	G	106,102	ANC_AA_s0	106	102	I_231618_C_G	AA	0	208	102	0.490384615384615	left.arm	0.502229654403567
1	231690	A	T	123,123	ANC_AA_s0	123	123	I_231690_A_T	AA	0	246	123	0.5	left.arm	0.502040816326531
1	231772	T	G	129,78	ANC_AA_s0	129	78	I_231772_T_G	AA	0	207	78	0.376811594202899	left.arm	0.471929084001688
1	231775	C	G	138,77	ANC_AA_s0	138	77	I_231775_C_G	AA	0	215	77	0.358139534883721	left.arm	0.461899587046294
1	231776	C	T	136,77	ANC_AA_s0	136	77	I_231776_C_T	AA	0	213	77	0.36150234741784	left.arm	0.463814332536097
1	231849	A	T	137,111	ANC_AA_s0	137	111	I_231849_A_T	AA	0	248	111	0.44758064516129	left.arm	0.496506464672848
1	231883	G	A	127,122	ANC_AA_s0	127	122	I_231883_G_A	AA	0	249	122	0.48995983935743	left.arm	0.501813706438658
1	231896	T	C	116,127	ANC_AA_s0	116	127	I_231896_T_C	AA	0	243	116	0.477366255144033	left.arm	0.501037309118117
1	231915	G	A	114,126	ANC_AA_s0	114	126	I_231915_G_A	AA	0	240	114	0.475	left.arm	0.500836820083682
1	231919	T	C	103,115	ANC_AA_s0	103	115	I_231919_T_C	AA	0	218	103	0.472477064220183	left.arm	0.500782141800194
1	231982	C	T	106,118	ANC_AA_s0	106	118	I_231982_C_T	AA	0	224	106	0.473214285714286	left.arm	0.500800768737989
1	232000	A	G	116,119	ANC_AA_s0	116	119	I_232000_A_G	AA	0	235	116	0.493617021276596	left.arm	0.502054919076196
1	232066	C	A	134,113	ANC_AA_s0	134	113	I_232066_C_A	AA	0	247	113	0.45748987854251	left.arm	0.498403607517857
1	232209	A	C	62,68	ANC_AA_s0	62	68	I_232209_A_C	AA	0	130	62	0.476923076923077	left.arm	0.502802623732856
1	232261	G	T	35,40	ANC_AA_s0	35	40	I_232261_G_T	AA	0	75	35	0.466666666666667	left.arm	0.504504504504504
1	232358	C	T	53,50	ANC_AA_s0	53	50	I_232358_C_T	AA	0	103	50	0.485436893203884	left.arm	0.50447363411384
1	232428	A	C	97,117	ANC_AA_s0	97	117	I_232428_A_C	AA	0	214	97	0.453271028037383	left.arm	0.497959720942477
1	232473	G	A	139,111	ANC_AA_s0	139	111	I_232473_G_A	AA	0	250	111	0.444	left.arm	0.495710843373494
1	232517	G	A	133,82	ANC_AA_s0	133	82	I_232517_G_A	AA	0	215	82	0.381395348837209	left.arm	0.474070854162139
1	232531	C	T	129,74	ANC_AA_s0	129	74	I_232531_C_T	AA	0	203	74	0.364532019704433	left.arm	0.465590401404673
1	232564	C	A	93,56	ANC_AA_s0	93	56	I_232564_C_A	AA	0	149	56	0.375838926174497	left.arm	0.472338109922003
1	232571	C	T	103,68	ANC_AA_s0	103	68	I_232571_C_T	AA	0	171	68	0.39766081871345	left.arm	0.48187134502924
1	232649	T	G	113,84	ANC_AA_s0	113	84	I_232649_T_G	AA	0	197	84	0.426395939086294	left.arm	0.491660623640319
1	232657	C	G	94,11	ANC_AA_s0	94	11	I_232657_C_G	AA	0	105	11	0.104761904761905	left.arm	0.189377289377289
1	232694	C	T	118,111	ANC_AA_s0	118	111	I_232694_C_T	AA	0	229	111	0.48471615720524	left.arm	0.501723741668582
1	232709	C	T	120,106	ANC_AA_s0	120	106	I_232709_C_T	AA	0	226	106	0.469026548672566	left.arm	0.500294985250737
1	232715	C	T	120,105	ANC_AA_s0	120	105	I_232715_C_T	AA	0	225	105	0.466666666666667	left.arm	0.5
1	232741	A	C	145,84	ANC_AA_s0	145	84	I_232741_A_C	AA	0	229	84	0.366812227074236	left.arm	0.46655941162951
1	232940	G	A	150,2	ANC_AA_s0	150	2	I_232940_G_A	AA	0	152	2	0.0131578947368421	left.arm	0.0261415127222029
1	233653	A	G	142,4	ANC_AA_s0	142	4	I_233653_A_G	AA	0	146	4	0.0273972602739726	left.arm	0.0536608408124705
1	233737	A	G	115,10	ANC_AA_s0	115	10	I_233737_A_G	AA	0	125	10	0.08	left.arm	0.148387096774194
1	233764	A	T	79,13	ANC_AA_s0	79	13	I_233764_A_T	AA	0	92	13	0.141304347826087	left.arm	0.245341614906832
1	234012	G	T	152,13	ANC_AA_s0	152	13	I_234012_G_T	AA	0	165	13	0.0787878787878788	left.arm	0.146045824094605
1	234017	G	T	154,12	ANC_AA_s0	154	12	I_234017_G_T	AA	0	166	12	0.072289156626506	left.arm	0.134939759036145
1	234873	C	T	45,0	ANC_AA_s0	45	0	I_234873_C_T	AA	0	45	0	0	left.arm	0
1	234902	A	G	39,0	ANC_AA_s0	39	0	I_234902_A_G	AA	0	39	0	0	left.arm	0
1	235340	T	G	134,3	ANC_AA_s0	134	3	I_235340_T_G	AA	0	137	3	0.0218978102189781	left.arm	0.0431515671962216
1	235343	G	A	130,2	ANC_AA_s0	130	2	I_235343_G_A	AA	0	132	2	0.0151515151515152	left.arm	0.0300717094610224
1	235543	C	A	120,12	ANC_AA_s0	120	12	I_235543_C_A	AA	0	132	12	0.0909090909090909	left.arm	0.166551006245663
1	235856	C	T	97,17	ANC_AA_s0	97	17	I_235856_C_T	AA	0	114	17	0.149122807017544	left.arm	0.256016146561093
1	237615	T	C	52,0	ANC_AA_s0	52	0	I_237615_T_C	AA	0	52	0	0	left.arm	0
1	237779	G	C	166,17	ANC_AA_s0	166	17	I_237779_G_C	AA	0	183	17	0.092896174863388	left.arm	0.169458956344202
1	237845	T	G	125,38	ANC_AA_s0	125	38	I_237845_T_G	AA	0	163	38	0.233128834355828	left.arm	0.35976671968492
1	237848	T	G	132,37	ANC_AA_s0	132	37	I_237848_T_G	AA	0	169	37	0.218934911242604	left.arm	0.344040574809806
1	237851	G	A	122,37	ANC_AA_s0	122	37	I_237851_G_A	AA	0	159	37	0.232704402515723	left.arm	0.359366292492636
1	238005	T	A	106,121	ANC_AA_s0	106	121	I_238005_T_A	AA	0	227	106	0.466960352422908	left.arm	0.50001949241745
1	238055	G	A	123,109	ANC_AA_s0	123	109	I_238055_G_A	AA	0	232	109	0.469827586206897	left.arm	0.500335871025526
1	238077	T	G	117,7	ANC_AA_s0	117	7	I_238077_T_G	AA	0	124	7	0.0564516129032258	left.arm	0.107395751376869
1	238080	A	C	119,5	ANC_AA_s0	119	5	I_238080_A_C	AA	0	124	5	0.0403225806451613	left.arm	0.0780225544190926
1	238081	A	T	115,5	ANC_AA_s0	115	5	I_238081_A_T	AA	0	120	5	0.0416666666666667	left.arm	0.0805322128851541
1	238087	T	C	122,6	ANC_AA_s0	122	6	I_238087_T_C	AA	0	128	6	0.046875	left.arm	0.0900590551181102
1	238091	C	T	117,10	ANC_AA_s0	117	10	I_238091_C_T	AA	0	127	10	0.078740157480315	left.arm	0.146231721034871
1	238106	C	T	126,118	ANC_AA_s0	126	118	I_238106_C_T	AA	0	244	118	0.483606557377049	left.arm	0.501517911353977
1	238154	C	T	104,105	ANC_AA_s0	104	105	I_238154_C_T	AA	0	209	104	0.497607655502392	left.arm	0.502392344497608
1	238168	G	A	107,112	ANC_AA_s0	107	112	I_238168_G_A	AA	0	219	107	0.488584474885845	left.arm	0.502031754011143
1	238211	A	G	106,130	ANC_AA_s0	106	130	I_238211_A_G	AA	0	236	106	0.449152542372881	left.arm	0.496934727731699
1	238244	T	A	112,132	ANC_AA_s0	112	132	I_238244_T_A	AA	0	244	112	0.459016393442623	left.arm	0.498684476826553
1	238327	C	A	121,127	ANC_AA_s0	121	127	I_238327_C_A	AA	0	248	121	0.487903225806452	left.arm	0.501730442732141
1	238350	T	C	102,124	ANC_AA_s0	102	124	I_238350_T_C	AA	0	226	102	0.451327433628319	left.arm	0.497463126843658
1	238409	G	A	133,91	ANC_AA_s0	133	91	I_238409_G_A	AA	0	224	91	0.40625	left.arm	0.484585201793722
1	238477	T	G	193,56	ANC_AA_s0	193	56	I_238477_T_G	AA	0	249	56	0.224899598393574	left.arm	0.350045342660966
1	238637	A	G	157,28	ANC_AA_s0	157	28	I_238637_A_G	AA	0	185	28	0.151351351351351	left.arm	0.25828437132785
1	239241	C	A	162,2	ANC_AA_s0	162	2	I_239241_C_A	AA	0	164	2	0.0121951219512195	left.arm	0.0242406105042646
1	241785	C	A	46,0	ANC_AA_s0	46	0	I_241785_C_A	AA	0	46	0	0	left.arm	0
1	241930	G	T	72,3	ANC_AA_s0	72	3	I_241930_G_T	AA	0	75	3	0.04	left.arm	0.0778378378378378
1	242371	G	A	130,3	ANC_AA_s0	130	3	I_242371_G_A	AA	0	133	3	0.0225563909774436	left.arm	0.0444292549555707
1	246132	A	T	147,9	ANC_AA_s0	147	9	I_246132_A_T	AA	0	156	9	0.0576923076923077	left.arm	0.109429280397022
1	246158	T	A	203,43	ANC_AA_s0	203	43	I_246158_T_A	AA	0	246	43	0.17479674796748	left.arm	0.289663182346109
1	246166	T	G	198,34	ANC_AA_s0	198	34	I_246166_T_G	AA	0	232	34	0.146551724137931	left.arm	0.251231527093596
1	246181	G	T	160,51	ANC_AA_s0	160	51	I_246181_G_T	AA	0	211	51	0.241706161137441	left.arm	0.368314150304672
1	246196	G	T	170,28	ANC_AA_s0	170	28	I_246196_G_T	AA	0	198	28	0.141414141414141	left.arm	0.24406501563862
1	246234	G	T	112,43	ANC_AA_s0	112	43	I_246234_G_T	AA	0	155	43	0.27741935483871	left.arm	0.403519061583578
1	246236	C	T	134,16	ANC_AA_s0	134	16	I_246236_C_T	AA	0	150	16	0.106666666666667	left.arm	0.191856823266219
1	246237	T	C	129,31	ANC_AA_s0	129	31	I_246237_T_C	AA	0	160	31	0.19375	left.arm	0.31438679245283
1	246241	A	T	141,25	ANC_AA_s0	141	25	I_246241_A_T	AA	0	166	25	0.150602409638554	left.arm	0.257393209200438
1	246246	T	C	134,33	ANC_AA_s0	134	33	I_246246_T_C	AA	0	167	33	0.197604790419162	left.arm	0.31902460139961
1	246309	C	A	190,48	ANC_AA_s0	190	48	I_246309_C_A	AA	0	238	48	0.201680672268908	left.arm	0.323369854270822
1	246334	T	C	189,41	ANC_AA_s0	189	41	I_246334_T_C	AA	0	230	41	0.178260869565217	left.arm	0.294247199544333
1	246337	A	G	146,42	ANC_AA_s0	146	42	I_246337_A_G	AA	0	188	42	0.223404255319149	left.arm	0.34884514734327
1	246349	A	G	165,47	ANC_AA_s0	165	47	I_246349_A_G	AA	0	212	47	0.221698113207547	left.arm	0.34673164624877
1	246362	C	T	157,34	ANC_AA_s0	157	34	I_246362_C_T	AA	0	191	34	0.178010471204188	left.arm	0.294185726095343
1	246363	A	T	155,26	ANC_AA_s0	155	26	I_246363_A_T	AA	0	181	26	0.143646408839779	left.arm	0.247391037446286
1	246374	T	A	144,36	ANC_AA_s0	144	36	I_246374_T_A	AA	0	180	36	0.2	left.arm	0.321787709497207
1	246376	T	A	138,34	ANC_AA_s0	138	34	I_246376_T_A	AA	0	172	34	0.197674418604651	left.arm	0.319053447572419
1	246377	G	A	142,30	ANC_AA_s0	142	30	I_246377_G_A	AA	0	172	30	0.174418604651163	left.arm	0.289677682578539
1	246401	G	C	106,25	ANC_AA_s0	106	25	I_246401_G_C	AA	0	131	25	0.190839694656489	left.arm	0.311215502055197
1	246593	A	C	147,4	ANC_AA_s0	147	4	I_246593_A_C	AA	0	151	4	0.0264900662251656	left.arm	0.0519205298013245
1	246624	G	C	126,3	ANC_AA_s0	126	3	I_246624_G_C	AA	0	129	3	0.0232558139534884	left.arm	0.0457848837209302
1	246634	G	A	151,2	ANC_AA_s0	151	2	I_246634_G_A	AA	0	153	2	0.0130718954248366	left.arm	0.0259717922256622
1	246877	G	C	130,6	ANC_AA_s0	130	6	I_246877_G_C	AA	0	136	6	0.0441176470588235	left.arm	0.0849673202614379
1	246883	C	T	110,4	ANC_AA_s0	110	4	I_246883_C_T	AA	0	114	4	0.0350877192982456	left.arm	0.0683123738549915
1	247074	A	T	85,3	ANC_AA_s0	85	3	I_247074_A_T	AA	0	88	3	0.0340909090909091	left.arm	0.0666144200626959
1	247100	A	T	73,1	ANC_AA_s0	73	1	I_247100_A_T	AA	0	74	1	0.0135135135135135	left.arm	0.027027027027027
1	247107	G	C	70,2	ANC_AA_s0	70	2	I_247107_G_C	AA	0	72	2	0.0277777777777778	left.arm	0.054773082942097
1	247410	G	A	144,10	ANC_AA_s0	144	10	I_247410_G_A	AA	0	154	10	0.0649350649350649	left.arm	0.122230710466005
1	247448	T	C	127,4	ANC_AA_s0	127	4	I_247448_T_C	AA	0	131	4	0.0305343511450382	left.arm	0.0596594245449207
1	247468	A	G	198,12	ANC_AA_s0	198	12	I_247468_A_G	AA	0	210	12	0.0571428571428571	left.arm	0.108270676691729
1	247482	A	G	182,36	ANC_AA_s0	182	36	I_247482_A_G	AA	0	218	36	0.165137614678899	left.arm	0.277005031074282
1	247488	T	A	180,46	ANC_AA_s0	180	46	I_247488_T_A	AA	0	226	46	0.20353982300885	left.arm	0.325663716814159
1	248416	A	G	113,61	ANC_AA_s0	113	61	I_248416_A_G	AA	0	174	61	0.350574712643678	left.arm	0.457976214205036
1	248586	T	A	135,4	ANC_AA_s0	135	4	I_248586_T_A	AA	0	139	4	0.0287769784172662	left.arm	0.0563027838598686
1	248588	C	A	132,6	ANC_AA_s0	132	6	I_248588_C_A	AA	0	138	6	0.0434782608695652	left.arm	0.0837829260552206
1	248590	C	A	132,3	ANC_AA_s0	132	3	I_248590_C_A	AA	0	135	3	0.0222222222222222	left.arm	0.0437810945273632
1	250150	T	A	88,2	ANC_AA_s0	88	2	I_250150_T_A	AA	0	90	2	0.0222222222222222	left.arm	0.0439450686641698
1	250151	T	A	87,2	ANC_AA_s0	87	2	I_250151_T_A	AA	0	89	2	0.0224719101123595	left.arm	0.0444330949948928
1	250152	T	A	87,2	ANC_AA_s0	87	2	I_250152_T_A	AA	0	89	2	0.0224719101123595	left.arm	0.0444330949948928
1	250153	C	A	86,2	ANC_AA_s0	86	2	I_250153_C_A	AA	0	88	2	0.0227272727272727	left.arm	0.044932079414838
1	250154	G	A	86,2	ANC_AA_s0	86	2	I_250154_G_A	AA	0	88	2	0.0227272727272727	left.arm	0.044932079414838
1	253268	G	T	50,0	ANC_AA_s0	50	0	I_253268_G_T	AA	0	50	0	0	left.arm	0
1	253276	T	A	51,2	ANC_AA_s0	51	2	I_253276_T_A	AA	0	53	2	0.0377358490566038	left.arm	0.0740203193033382
1	253277	C	A	53,1	ANC_AA_s0	53	1	I_253277_C_A	AA	0	54	1	0.0185185185185185	left.arm	0.037037037037037
1	253280	C	A	54,0	ANC_AA_s0	54	0	I_253280_C_A	AA	0	54	0	0	left.arm	0
1	253326	G	A	89,1	ANC_AA_s0	89	1	I_253326_G_A	AA	0	90	1	0.0111111111111111	left.arm	0.0222222222222222
1	254240	C	A	57,2	ANC_AA_s0	57	2	I_254240_C_A	AA	0	59	2	0.0338983050847458	left.arm	0.0666277030976037
1	255652	G	A	81,0	ANC_AA_s0	81	0	I_255652_G_A	AA	0	81	0	0	left.arm	0
1	255773	C	T	64,0	ANC_AA_s0	64	0	I_255773_C_T	AA	0	64	0	0	left.arm	0
1	256175	T	A	60,5	ANC_AA_s0	60	5	I_256175_T_A	AA	0	65	5	0.0769230769230769	left.arm	0.144230769230769
1	256203	G	A	51,4	ANC_AA_s0	51	4	I_256203_G_A	AA	0	55	4	0.0727272727272727	left.arm	0.137373737373737
1	259253	A	G	99,0	ANC_AA_s0	99	0	I_259253_A_G	AA	0	99	0	0	left.arm	0
1	259605	T	A	71,0	ANC_AA_s0	71	0	I_259605_T_A	AA	0	71	0	0	left.arm	0
1	261380	C	T	129,5	ANC_AA_s0	129	5	I_261380_C_T	AA	0	134	5	0.0373134328358209	left.arm	0.0723824486589608
1	262024	A	C	71,16	ANC_AA_s0	71	16	I_262024_A_C	AA	0	87	16	0.183908045977011	left.arm	0.303662122427159
1	262029	A	C	68,6	ANC_AA_s0	68	6	I_262029_A_C	AA	0	74	6	0.0810810810810811	left.arm	0.151055164753795
1	264388	C	A	71,1	ANC_AA_s0	71	1	I_264388_C_A	AA	0	72	1	0.0138888888888889	left.arm	0.0277777777777778
1	266373	G	T	118,5	ANC_AA_s0	118	5	I_266373_G_T	AA	0	123	5	0.040650406504065	left.arm	0.078635212581634
1	267241	G	A	104,1	ANC_AA_s0	104	1	I_267241_G_A	AA	0	105	1	0.00952380952380952	left.arm	0.019047619047619
1	269245	C	T	46,2	ANC_AA_s0	46	2	I_269245_C_T	AA	0	48	2	0.0416666666666667	left.arm	0.0815602836879433
1	269340	G	A	125,6	ANC_AA_s0	125	6	I_269340_G_A	AA	0	131	6	0.0458015267175573	left.arm	0.0880798590722255
1	269345	T	A	122,11	ANC_AA_s0	122	11	I_269345_T_A	AA	0	133	11	0.0827067669172932	left.arm	0.152882205513784
1	269347	G	A	125,14	ANC_AA_s0	125	14	I_269347_G_A	AA	0	139	14	0.100719424460432	left.arm	0.182462725471796
1	270392	A	C	42,5	ANC_AA_s0	42	5	I_270392_A_C	AA	0	47	5	0.106382978723404	left.arm	0.194264569842738
1	270793	G	T	66,2	ANC_AA_s0	66	2	I_270793_G_T	AA	0	68	2	0.0294117647058824	left.arm	0.057945566286216
1	270795	G	T	55,2	ANC_AA_s0	55	2	I_270795_G_T	AA	0	57	2	0.0350877192982456	left.arm	0.068922305764411
1	271259	G	A	53,3	ANC_AA_s0	53	3	I_271259_G_A	AA	0	56	3	0.0535714285714286	left.arm	0.103246753246753
1	271417	T	G	36,0	ANC_AA_s0	36	0	I_271417_T_G	AA	0	36	0	0	left.arm	0
1	274659	C	G	30,14	ANC_AA_s0	30	14	I_274659_C_G	AA	0	44	14	0.318181818181818	left.arm	0.443974630021142
1	274664	C	T	31,16	ANC_AA_s0	31	16	I_274664_C_T	AA	0	47	16	0.340425531914894	left.arm	0.458834412580944
1	274670	A	T	37,6	ANC_AA_s0	37	6	I_274670_A_T	AA	0	43	6	0.13953488372093	left.arm	0.245847176079734
1	274674	C	A	41,6	ANC_AA_s0	41	6	I_274674_C_A	AA	0	47	6	0.127659574468085	left.arm	0.227567067530065
1	274677	T	A	43,3	ANC_AA_s0	43	3	I_274677_T_A	AA	0	46	3	0.0652173913043478	left.arm	0.12463768115942
1	274679	A	C	33,12	ANC_AA_s0	33	12	I_274679_A_C	AA	0	45	12	0.266666666666667	left.arm	0.4
1	274696	A	C	85,0	ANC_AA_s0	85	0	I_274696_A_C	AA	0	85	0	0	left.arm	0
1	275221	G	T	124,8	ANC_AA_s0	124	8	I_275221_G_T	AA	0	132	8	0.0606060606060606	left.arm	0.114735137635901
1	277994	T	A	115,4	ANC_AA_s0	115	4	I_277994_T_A	AA	0	119	4	0.0336134453781513	left.arm	0.0655177325167355
1	278104	A	C	114,15	ANC_AA_s0	114	15	I_278104_A_C	AA	0	129	15	0.116279069767442	left.arm	0.207122093023256
1	278120	A	G	116,13	ANC_AA_s0	116	13	I_278120_A_G	AA	0	129	13	0.10077519379845	left.arm	0.18265503875969
1	278134	A	C	89,20	ANC_AA_s0	89	20	I_278134_A_C	AA	0	109	20	0.18348623853211	left.arm	0.302412504247367
1	278976	G	A	135,3	ANC_AA_s0	135	3	I_278976_G_A	AA	0	138	3	0.0217391304347826	left.arm	0.0428435417327832
1	283347	C	A	117,2	ANC_AA_s0	117	2	I_283347_C_A	AA	0	119	2	0.0168067226890756	left.arm	0.0333285856715568
1	287254	C	A	69,0	ANC_AA_s0	69	0	I_287254_C_A	AA	0	69	0	0	left.arm	0
1	287427	C	A	45,5	ANC_AA_s0	45	5	I_287427_C_A	AA	0	50	5	0.1	left.arm	0.183673469387755
1	287714	C	T	198,4	ANC_AA_s0	198	4	I_287714_C_T	AA	0	202	4	0.0198019801980198	left.arm	0.0390128565095315
1	288381	C	T	22,0	ANC_AA_s0	22	0	I_288381_C_T	AA	0	22	0	0	left.arm	0
1	288465	G	T	77,2	ANC_AA_s0	77	2	I_288465_G_T	AA	0	79	2	0.0253164556962025	left.arm	0.0499837715027588
1	288562	C	T	85,3	ANC_AA_s0	85	3	I_288562_C_T	AA	0	88	3	0.0340909090909091	left.arm	0.0666144200626959
1	288722	A	T	0,49	ANC_AA_s0	0	49	I_288722_A_T	AA	0	49	0	0	left.arm	0
1	288848	T	C	80,0	ANC_AA_s0	80	0	I_288848_T_C	AA	0	80	0	0	left.arm	0
1	289394	T	A	92,1	ANC_AA_s0	92	1	I_289394_T_A	AA	0	93	1	0.010752688172043	left.arm	0.021505376344086
1	289395	G	A	91,3	ANC_AA_s0	91	3	I_289395_G_A	AA	0	94	3	0.0319148936170213	left.arm	0.0624571036376115
1	289676	T	C	69,0	ANC_AA_s0	69	0	I_289676_T_C	AA	0	69	0	0	left.arm	0
1	292363	A	G	53,0	ANC_AA_s0	53	0	I_292363_A_G	AA	0	53	0	0	left.arm	0
1	292570	G	A	119,3	ANC_AA_s0	119	3	I_292570_G_A	AA	0	122	3	0.0245901639344262	left.arm	0.0483674298875491
1	293098	T	A	77,7	ANC_AA_s0	77	7	I_293098_T_A	AA	0	84	7	0.0833333333333333	left.arm	0.154618473895582
1	294356	C	A	86,7	ANC_AA_s0	86	7	I_294356_C_A	AA	0	93	7	0.0752688172043011	left.arm	0.140719962599345
1	294361	T	A	87,7	ANC_AA_s0	87	7	I_294361_T_A	AA	0	94	7	0.074468085106383	left.arm	0.139327385037749
1	294362	C	A	87,7	ANC_AA_s0	87	7	I_294362_C_A	AA	0	94	7	0.074468085106383	left.arm	0.139327385037749
1	300237	C	G	130,0	ANC_AA_s0	130	0	I_300237_C_G	AA	0	130	0	0	left.arm	0
1	301151	G	T	44,2	ANC_AA_s0	44	2	I_301151_G_T	AA	0	46	2	0.0434782608695652	left.arm	0.085024154589372
1	301152	A	T	43,2	ANC_AA_s0	43	2	I_301152_A_T	AA	0	45	2	0.0444444444444444	left.arm	0.0868686868686869
1	301153	A	T	45,1	ANC_AA_s0	45	1	I_301153_A_T	AA	0	46	1	0.0217391304347826	left.arm	0.0434782608695652
1	301155	A	T	48,2	ANC_AA_s0	48	2	I_301155_A_T	AA	0	50	2	0.04	left.arm	0.0783673469387755
1	303035	C	A	74,2	ANC_AA_s0	74	2	I_303035_C_A	AA	0	76	2	0.0263157894736842	left.arm	0.0519298245614035
1	303947	G	A	91,5	ANC_AA_s0	91	5	I_303947_G_A	AA	0	96	5	0.0520833333333333	left.arm	0.099780701754386
1	305112	C	T	134,5	ANC_AA_s0	134	5	I_305112_C_T	AA	0	139	5	0.0359712230215827	left.arm	0.0698571577520592
1	305115	C	T	140,4	ANC_AA_s0	140	4	I_305115_C_T	AA	0	144	4	0.0277777777777778	left.arm	0.0543900543900544
1	305117	A	T	146,4	ANC_AA_s0	146	4	I_305117_A_T	AA	0	150	4	0.0266666666666667	left.arm	0.0522595078299776
1	306251	C	A	57,0	ANC_AA_s0	57	0	I_306251_C_A	AA	0	57	0	0	left.arm	0
1	306254	C	A	54,1	ANC_AA_s0	54	1	I_306254_C_A	AA	0	55	1	0.0181818181818182	left.arm	0.0363636363636364
1	309162	T	G	62,0	ANC_AA_s0	62	0	I_309162_T_G	AA	0	62	0	0	left.arm	0
1	314248	G	A	0,228	ANC_AA_s0	0	228	I_314248_G_A	AA	0	228	0	0	left.arm	0
1	315486	C	A	157,10	ANC_AA_s0	157	10	I_315486_C_A	AA	0	167	10	0.0598802395209581	left.arm	0.113267441021571
1	316035	A	T	156,1	ANC_AA_s0	156	1	I_316035_A_T	AA	0	157	1	0.00636942675159236	left.arm	0.0127388535031847
1	316036	A	T	155,1	ANC_AA_s0	155	1	I_316036_A_T	AA	0	156	1	0.00641025641025641	left.arm	0.0128205128205128
1	316041	G	T	161,1	ANC_AA_s0	161	1	I_316041_G_T	AA	0	162	1	0.00617283950617284	left.arm	0.0123456790123457
1	317690	C	A	98,4	ANC_AA_s0	98	4	I_317690_C_A	AA	0	102	4	0.0392156862745098	left.arm	0.0761017278198408
1	317691	G	A	96,7	ANC_AA_s0	96	7	I_317691_G_A	AA	0	103	7	0.0679611650485437	left.arm	0.127926898914906
1	317895	G	A	95,2	ANC_AA_s0	95	2	I_317895_G_A	AA	0	97	2	0.0206185567010309	left.arm	0.040807560137457
1	318713	C	A	135,0	ANC_AA_s0	135	0	I_318713_C_A	AA	0	135	0	0	left.arm	0
1	318773	C	A	103,5	ANC_AA_s0	103	5	I_318773_C_A	AA	0	108	5	0.0462962962962963	left.arm	0.0891311872620284
1	318775	G	A	108,3	ANC_AA_s0	108	3	I_318775_G_A	AA	0	111	3	0.027027027027027	left.arm	0.0530712530712531
1	318777	G	A	107,5	ANC_AA_s0	107	5	I_318777_G_A	AA	0	112	5	0.0446428571428571	left.arm	0.0860682110682111
1	319219	G	T	20,2	ANC_AA_s0	20	2	I_319219_G_T	AA	0	22	2	0.0909090909090909	left.arm	0.173160173160173
1	322413	G	A	105,0	ANC_AA_s0	105	0	I_322413_G_A	AA	0	105	0	0	left.arm	0
1	323178	C	T	161,0	ANC_AA_s0	161	0	I_323178_C_T	AA	0	161	0	0	left.arm	0
1	324785	T	C	0,75	ANC_AA_s0	0	75	I_324785_T_C	AA	0	75	0	0	left.arm	0
1	325231	C	T	44,3	ANC_AA_s0	44	3	I_325231_C_T	AA	0	47	3	0.0638297872340425	left.arm	0.122109158186864
1	325234	C	T	40,1	ANC_AA_s0	40	1	I_325234_C_T	AA	0	41	1	0.024390243902439	left.arm	0.0487804878048781
1	325235	G	T	39,1	ANC_AA_s0	39	1	I_325235_G_T	AA	0	40	1	0.025	left.arm	0.05
1	325307	C	T	78,0	ANC_AA_s0	78	0	I_325307_C_T	AA	0	78	0	0	left.arm	0
1	326696	G	A	32,2	ANC_AA_s0	32	2	I_326696_G_A	AA	0	34	2	0.0588235294117647	left.arm	0.114081996434938
1	326731	G	A	25,1	ANC_AA_s0	25	1	I_326731_G_A	AA	0	26	1	0.0384615384615385	left.arm	0.0769230769230769
1	326948	G	T	71,0	ANC_AA_s0	71	0	I_326948_G_T	AA	0	71	0	0	left.arm	0
1	328065	C	A	22,1	ANC_AA_s0	22	1	I_328065_C_A	AA	0	23	1	0.0434782608695652	left.arm	0.0869565217391304
1	328072	T	A	18,3	ANC_AA_s0	18	3	I_328072_T_A	AA	0	21	3	0.142857142857143	left.arm	0.257142857142857
1	330819	T	A	66,1	ANC_AA_s0	66	1	I_330819_T_A	AA	0	67	1	0.0149253731343284	left.arm	0.0298507462686567
1	330823	C	A	62,1	ANC_AA_s0	62	1	I_330823_C_A	AA	0	63	1	0.0158730158730159	left.arm	0.0317460317460317
1	331992	C	A	89,0	ANC_AA_s0	89	0	I_331992_C_A	AA	0	89	0	0	left.arm	0
1	332269	A	G	45,1	ANC_AA_s0	45	1	I_332269_A_G	AA	0	46	1	0.0217391304347826	left.arm	0.0434782608695652
1	332550	C	T	93,0	ANC_AA_s0	93	0	I_332550_C_T	AA	0	93	0	0	left.arm	0
1	333286	G	A	52,3	ANC_AA_s0	52	3	I_333286_G_A	AA	0	55	3	0.0545454545454545	left.arm	0.105050505050505
1	333373	G	T	104,3	ANC_AA_s0	104	3	I_333373_G_T	AA	0	107	3	0.0280373831775701	left.arm	0.0550167518956092
1	334549	C	T	44,0	ANC_AA_s0	44	0	I_334549_C_T	AA	0	44	0	0	left.arm	0
1	334551	A	T	44,0	ANC_AA_s0	44	0	I_334551_A_T	AA	0	44	0	0	left.arm	0
1	335631	A	G	216,19	ANC_AA_s0	216	19	I_335631_A_G	AA	0	235	19	0.0808510638297872	left.arm	0.149263502454992
1	335699	C	T	191,2	ANC_AA_s0	191	2	I_335699_C_T	AA	0	193	2	0.0103626943005181	left.arm	0.0206174438687392
1	335976	C	T	190,0	ANC_AA_s0	190	0	I_335976_C_T	AA	0	190	0	0	left.arm	0
1	336638	A	T	78,0	ANC_AA_s0	78	0	I_336638_A_T	AA	0	78	0	0	left.arm	0
1	337168	C	G	160,0	ANC_AA_s0	160	0	I_337168_C_G	AA	0	160	0	0	left.arm	0
1	343789	A	T	95,1	ANC_AA_s0	95	1	I_343789_A_T	AA	0	96	1	0.0104166666666667	left.arm	0.0208333333333333
1	344797	C	A	28,1	ANC_AA_s0	28	1	I_344797_C_A	AA	0	29	1	0.0344827586206897	left.arm	0.0689655172413793
1	344802	T	A	26,1	ANC_AA_s0	26	1	I_344802_T_A	AA	0	27	1	0.037037037037037	left.arm	0.0740740740740741
1	344916	A	T	20,5	ANC_AA_s0	20	5	I_344916_A_T	AA	0	25	5	0.2	left.arm	0.333333333333333
1	344923	G	T	23,1	ANC_AA_s0	23	1	I_344923_G_T	AA	0	24	1	0.0416666666666667	left.arm	0.0833333333333333
1	345006	C	T	48,2	ANC_AA_s0	48	2	I_345006_C_T	AA	0	50	2	0.04	left.arm	0.0783673469387755
1	345007	C	T	50,2	ANC_AA_s0	50	2	I_345007_C_T	AA	0	52	2	0.0384615384615385	left.arm	0.0754147812971342
1	345010	C	T	53,2	ANC_AA_s0	53	2	I_345010_C_T	AA	0	55	2	0.0363636363636364	left.arm	0.0713804713804714
1	345011	A	T	57,1	ANC_AA_s0	57	1	I_345011_A_T	AA	0	58	1	0.0172413793103448	left.arm	0.0344827586206897
1	348130	C	T	174,0	ANC_AA_s0	174	0	I_348130_C_T	AA	0	174	0	0	left.arm	0
1	349478	C	T	113,0	ANC_AA_s0	113	0	I_349478_C_T	AA	0	113	0	0	left.arm	0
1	350362	C	T	41,3	ANC_AA_s0	41	3	I_350362_C_T	AA	0	44	3	0.0681818181818182	left.arm	0.130021141649049
1	350484	C	T	43,5	ANC_AA_s0	43	5	I_350484_C_T	AA	0	48	5	0.104166666666667	left.arm	0.190602836879433
1	350486	G	T	44,4	ANC_AA_s0	44	4	I_350486_G_T	AA	0	48	4	0.0833333333333333	left.arm	0.156028368794326
1	351066	C	A	36,4	ANC_AA_s0	36	4	I_351066_C_A	AA	0	40	4	0.1	left.arm	0.184615384615385
1	351068	G	A	35,7	ANC_AA_s0	35	7	I_351068_G_A	AA	0	42	7	0.166666666666667	left.arm	0.284552845528455
1	352159	G	A	97,0	ANC_AA_s0	97	0	I_352159_G_A	AA	0	97	0	0	left.arm	0
1	357420	G	T	89,3	ANC_AA_s0	89	3	I_357420_G_T	AA	0	92	3	0.0326086956521739	left.arm	0.0637840420449116
1	357423	C	T	89,1	ANC_AA_s0	89	1	I_357423_C_T	AA	0	90	1	0.0111111111111111	left.arm	0.0222222222222222
1	357468	T	C	70,1	ANC_AA_s0	70	1	I_357468_T_C	AA	0	71	1	0.0140845070422535	left.arm	0.028169014084507
1	358141	A	T	42,3	ANC_AA_s0	42	3	I_358141_A_T	AA	0	45	3	0.0666666666666667	left.arm	0.127272727272727
1	358146	G	T	38,6	ANC_AA_s0	38	6	I_358146_G_T	AA	0	44	6	0.136363636363636	left.arm	0.241014799154334
1	363086	C	T	73,4	ANC_AA_s0	73	4	I_363086_C_T	AA	0	77	4	0.051948051948052	left.arm	0.0997949419002051
1	363087	A	T	73,4	ANC_AA_s0	73	4	I_363087_A_T	AA	0	77	4	0.051948051948052	left.arm	0.0997949419002051
1	363088	G	T	74,4	ANC_AA_s0	74	4	I_363088_G_T	AA	0	78	4	0.0512820512820513	left.arm	0.0985680985680986
1	363094	G	T	77,5	ANC_AA_s0	77	5	I_363094_G_T	AA	0	82	5	0.0609756097560976	left.arm	0.115928937067148
1	363617	T	C	71,0	ANC_AA_s0	71	0	I_363617_T_C	AA	0	71	0	0	left.arm	0
1	368054	G	A	194,0	ANC_AA_s0	194	0	I_368054_G_A	AA	0	194	0	0	left.arm	0
1	368168	G	T	132,3	ANC_AA_s0	132	3	I_368168_G_T	AA	0	135	3	0.0222222222222222	left.arm	0.0437810945273632
1	368176	G	T	134,1	ANC_AA_s0	134	1	I_368176_G_T	AA	0	135	1	0.00740740740740741	left.arm	0.0148148148148148
1	368180	C	T	126,3	ANC_AA_s0	126	3	I_368180_C_T	AA	0	129	3	0.0232558139534884	left.arm	0.0457848837209302
1	368283	T	A	83,4	ANC_AA_s0	83	4	I_368283_T_A	AA	0	87	4	0.0459770114942529	left.arm	0.0887463245121625
1	368284	C	A	78,8	ANC_AA_s0	78	8	I_368284_C_A	AA	0	86	8	0.0930232558139535	left.arm	0.170725034199726
1	370095	C	T	113,6	ANC_AA_s0	113	6	I_370095_C_T	AA	0	119	6	0.0504201680672269	left.arm	0.0965674405355362
1	370097	A	T	110,10	ANC_AA_s0	110	10	I_370097_A_T	AA	0	120	10	0.0833333333333333	left.arm	0.15406162464986
1	370339	C	T	0,123	ANC_AA_s0	0	123	I_370339_C_T	AA	0	123	0	0	left.arm	0
1	371036	T	C	23,0	ANC_AA_s0	23	0	I_371036_T_C	AA	0	23	0	0	left.arm	0
1	371432	A	G	171,0	ANC_AA_s0	171	0	I_371432_A_G	AA	0	171	0	0	left.arm	0
1	373455	G	T	80,3	ANC_AA_s0	80	3	I_373455_G_T	AA	0	83	3	0.036144578313253	left.arm	0.0705260064648839
1	373457	A	T	86,2	ANC_AA_s0	86	2	I_373457_A_T	AA	0	88	2	0.0227272727272727	left.arm	0.044932079414838
1	374331	A	G	53,0	ANC_AA_s0	53	0	I_374331_A_G	AA	0	53	0	0	left.arm	0
1	374477	C	T	31,2	ANC_AA_s0	31	2	I_374477_C_T	AA	0	33	2	0.0606060606060606	left.arm	0.117424242424242
1	374478	A	T	30,3	ANC_AA_s0	30	3	I_374478_A_T	AA	0	33	3	0.0909090909090909	left.arm	0.170454545454545
1	374483	A	T	30,2	ANC_AA_s0	30	2	I_374483_A_T	AA	0	32	2	0.0625	left.arm	0.120967741935484
1	374748	T	C	40,0	ANC_AA_s0	40	0	I_374748_T_C	AA	0	40	0	0	left.arm	0
1	374932	T	C	59,0	ANC_AA_s0	59	0	I_374932_T_C	AA	0	59	0	0	left.arm	0
1	375203	G	T	31,0	ANC_AA_s0	31	0	I_375203_G_T	AA	0	31	0	0	left.arm	0
1	377280	C	T	176,0	ANC_AA_s0	176	0	I_377280_C_T	AA	0	176	0	0	left.arm	0
1	378413	C	T	137,5	ANC_AA_s0	137	5	I_378413_C_T	AA	0	142	5	0.0352112676056338	left.arm	0.0684247327939267
1	379084	G	A	180,9	ANC_AA_s0	180	9	I_379084_G_A	AA	0	189	9	0.0476190476190476	left.arm	0.0911854103343465
1	381623	C	T	235,0	ANC_AA_s0	235	0	I_381623_C_T	AA	0	235	0	0	left.arm	0
1	382839	C	T	161,2	ANC_AA_s0	161	2	I_382839_C_T	AA	0	163	2	0.0122699386503067	left.arm	0.0243883965765356
1	384113	A	T	43,0	ANC_AA_s0	43	0	I_384113_A_T	AA	0	43	0	0	left.arm	0
1	384225	G	T	73,2	ANC_AA_s0	73	2	I_384225_G_T	AA	0	75	2	0.0266666666666667	left.arm	0.0526126126126126
1	384227	C	T	73,2	ANC_AA_s0	73	2	I_384227_C_T	AA	0	75	2	0.0266666666666667	left.arm	0.0526126126126126
1	384229	A	T	67,2	ANC_AA_s0	67	2	I_384229_A_T	AA	0	69	2	0.0289855072463768	left.arm	0.0571184995737425
1	384233	C	T	69,2	ANC_AA_s0	69	2	I_384233_C_T	AA	0	71	2	0.028169014084507	left.arm	0.055533199195171
1	384584	C	T	98,1	ANC_AA_s0	98	1	I_384584_C_T	AA	0	99	1	0.0101010101010101	left.arm	0.0202020202020202
1	385947	T	A	49,2	ANC_AA_s0	49	2	I_385947_T_A	AA	0	51	2	0.0392156862745098	left.arm	0.0768627450980392
1	385951	T	A	48,3	ANC_AA_s0	48	3	I_385951_T_A	AA	0	51	3	0.0588235294117647	left.arm	0.112941176470588
1	386525	T	A	35,0	ANC_AA_s0	35	0	I_386525_T_A	AA	0	35	0	0	left.arm	0
1	386528	G	A	35,0	ANC_AA_s0	35	0	I_386528_G_A	AA	0	35	0	0	left.arm	0
1	386529	C	A	35,0	ANC_AA_s0	35	0	I_386529_C_A	AA	0	35	0	0	left.arm	0
1	386886	T	A	35,3	ANC_AA_s0	35	3	I_386886_T_A	AA	0	38	3	0.0789473684210526	left.arm	0.149359886201991
1	387140	A	G	37,0	ANC_AA_s0	37	0	I_387140_A_G	AA	0	37	0	0	left.arm	0
1	387891	G	T	39,3	ANC_AA_s0	39	3	I_387891_G_T	AA	0	42	3	0.0714285714285714	left.arm	0.13588850174216
1	389744	C	T	172,0	ANC_AA_s0	172	0	I_389744_C_T	AA	0	172	0	0	left.arm	0
1	390555	G	A	143,2	ANC_AA_s0	143	2	I_390555_G_A	AA	0	145	2	0.0137931034482759	left.arm	0.0273946360153257
1	391815	A	C	68,0	ANC_AA_s0	68	0	I_391815_A_C	AA	0	68	0	0	left.arm	0
1	393925	C	T	116,2	ANC_AA_s0	116	2	I_393925_C_T	AA	0	118	2	0.0169491525423729	left.arm	0.0336085759814573
1	397104	C	A	94,0	ANC_AA_s0	94	0	I_397104_C_A	AA	0	94	0	0	left.arm	0
1	397309	G	T	105,1	ANC_AA_s0	105	1	I_397309_G_T	AA	0	106	1	0.00943396226415094	left.arm	0.0188679245283019
1	398165	A	T	0,170	ANC_AA_s0	0	170	I_398165_A_T	AA	0	170	0	0	left.arm	0
1	398736	T	C	99,0	ANC_AA_s0	99	0	I_398736_T_C	AA	0	99	0	0	left.arm	0
1	399548	C	G	82,0	ANC_AA_s0	82	0	I_399548_C_G	AA	0	82	0	0	left.arm	0
1	399661	A	G	43,0	ANC_AA_s0	43	0	I_399661_A_G	AA	0	43	0	0	left.arm	0
1	402904	A	G	34,79	ANC_AA_s0	34	79	I_402904_A_G	AA	0	113	34	0.300884955752212	left.arm	0.424462705436157
1	402915	G	T	97,19	ANC_AA_s0	97	19	I_402915_G_T	AA	0	116	19	0.163793103448276	left.arm	0.276311844077961
1	402926	C	T	95,7	ANC_AA_s0	95	7	I_402926_C_T	AA	0	102	7	0.0686274509803922	left.arm	0.129101145408659
1	403303	C	T	68,18	ANC_AA_s0	68	18	I_403303_C_T	AA	0	86	18	0.209302325581395	left.arm	0.334883720930233
1	403319	C	T	79,19	ANC_AA_s0	79	19	I_403319_C_T	AA	0	98	19	0.193877551020408	left.arm	0.315800547022933
1	403340	A	G	79,17	ANC_AA_s0	79	17	I_403340_A_G	AA	0	96	17	0.177083333333333	left.arm	0.294517543859649
1	403347	T	A	78,4	ANC_AA_s0	78	4	I_403347_T_A	AA	0	82	4	0.0487804878048781	left.arm	0.0939476061427281
1	404201	C	A	63,4	ANC_AA_s0	63	4	I_404201_C_A	AA	0	67	4	0.0597014925373134	left.arm	0.113975576662144
1	404665	T	C	42,0	ANC_AA_s0	42	0	I_404665_T_C	AA	0	42	0	0	left.arm	0
1	404869	A	G	33,2	ANC_AA_s0	33	2	I_404869_A_G	AA	0	35	2	0.0571428571428571	left.arm	0.110924369747899
1	406059	G	T	51,5	ANC_AA_s0	51	5	I_406059_G_T	AA	0	56	5	0.0892857142857143	left.arm	0.165584415584416
1	406250	G	T	66,4	ANC_AA_s0	66	4	I_406250_G_T	AA	0	70	4	0.0571428571428571	left.arm	0.109316770186335
1	406315	A	C	30,4	ANC_AA_s0	30	4	I_406315_A_C	AA	0	34	4	0.117647058823529	left.arm	0.213903743315508
1	406640	G	T	27,2	ANC_AA_s0	27	2	I_406640_G_T	AA	0	29	2	0.0689655172413793	left.arm	0.133004926108374
1	406641	C	T	29,1	ANC_AA_s0	29	1	I_406641_C_T	AA	0	30	1	0.0333333333333333	left.arm	0.0666666666666667
1	406642	A	T	29,1	ANC_AA_s0	29	1	I_406642_A_T	AA	0	30	1	0.0333333333333333	left.arm	0.0666666666666667
1	406643	A	T	29,1	ANC_AA_s0	29	1	I_406643_A_T	AA	0	30	1	0.0333333333333333	left.arm	0.0666666666666667
1	407816	C	A	46,0	ANC_AA_s0	46	0	I_407816_C_A	AA	0	46	0	0	left.arm	0
1	407820	T	A	44,0	ANC_AA_s0	44	0	I_407820_T_A	AA	0	44	0	0	left.arm	0
1	407825	G	A	34,2	ANC_AA_s0	34	2	I_407825_G_A	AA	0	36	2	0.0555555555555556	left.arm	0.107936507936508
1	408121	C	A	35,0	ANC_AA_s0	35	0	I_408121_C_A	AA	0	35	0	0	left.arm	0
1	408158	G	A	34,0	ANC_AA_s0	34	0	I_408158_G_A	AA	0	34	0	0	left.arm	0
1	408314	G	T	28,0	ANC_AA_s0	28	0	I_408314_G_T	AA	0	28	0	0	left.arm	0
1	408991	A	C	65,0	ANC_AA_s0	65	0	I_408991_A_C	AA	0	65	0	0	left.arm	0
1	410707	G	A	48,2	ANC_AA_s0	48	2	I_410707_G_A	AA	0	50	2	0.04	left.arm	0.0783673469387755
1	410960	T	A	59,0	ANC_AA_s0	59	0	I_410960_T_A	AA	0	59	0	0	left.arm	0
1	411331	A	T	97,0	ANC_AA_s0	97	0	I_411331_A_T	AA	0	97	0	0	left.arm	0
1	411565	T	C	51,0	ANC_AA_s0	51	0	I_411565_T_C	AA	0	51	0	0	left.arm	0
1	412211	G	T	23,0	ANC_AA_s0	23	0	I_412211_G_T	AA	0	23	0	0	left.arm	0
1	412665	A	T	57,8	ANC_AA_s0	57	8	I_412665_A_T	AA	0	65	8	0.123076923076923	left.arm	0.219230769230769
1	412675	C	T	63,10	ANC_AA_s0	63	10	I_412675_C_T	AA	0	73	10	0.136986301369863	left.arm	0.23972602739726
1	412688	G	T	74,2	ANC_AA_s0	74	2	I_412688_G_T	AA	0	76	2	0.0263157894736842	left.arm	0.0519298245614035
1	413559	T	A	116,1	ANC_AA_s0	116	1	I_413559_T_A	AA	0	117	1	0.00854700854700855	left.arm	0.0170940170940171
1	413560	C	A	114,2	ANC_AA_s0	114	2	I_413560_C_A	AA	0	116	2	0.0172413793103448	left.arm	0.0341829085457271
1	413561	G	A	113,2	ANC_AA_s0	113	2	I_413561_G_A	AA	0	115	2	0.0173913043478261	left.arm	0.0344774980930587
1	416082	G	A	170,1	ANC_AA_s0	170	1	I_416082_G_A	AA	0	171	1	0.00584795321637427	left.arm	0.0116959064327485
1	416552	C	T	164,0	ANC_AA_s0	164	0	I_416552_C_T	AA	0	164	0	0	left.arm	0
1	416703	A	C	0,128	ANC_AA_s0	0	128	I_416703_A_C	AA	0	128	0	0	left.arm	0
1	417504	T	A	98,2	ANC_AA_s0	98	2	I_417504_T_A	AA	0	100	2	0.02	left.arm	0.0395959595959596
1	417505	C	A	97,3	ANC_AA_s0	97	3	I_417505_C_A	AA	0	100	3	0.03	left.arm	0.0587878787878788
1	418605	C	T	148,4	ANC_AA_s0	148	4	I_418605_C_T	AA	0	152	4	0.0263157894736842	left.arm	0.0515859184384803
1	418815	T	A	67,2	ANC_AA_s0	67	2	I_418815_T_A	AA	0	69	2	0.0289855072463768	left.arm	0.0571184995737425
1	420659	A	T	118,5	ANC_AA_s0	118	5	I_420659_A_T	AA	0	123	5	0.040650406504065	left.arm	0.078635212581634
1	420661	G	T	115,6	ANC_AA_s0	115	6	I_420661_G_T	AA	0	121	6	0.0495867768595041	left.arm	0.0950413223140496
1	420662	A	T	122,3	ANC_AA_s0	122	3	I_420662_A_T	AA	0	125	3	0.024	left.arm	0.0472258064516129
1	421216	G	A	98,0	ANC_AA_s0	98	0	I_421216_G_A	AA	0	98	0	0	left.arm	0
1	421241	G	T	91,5	ANC_AA_s0	91	5	I_421241_G_T	AA	0	96	5	0.0520833333333333	left.arm	0.099780701754386
1	423244	G	A	115,0	ANC_AA_s0	115	0	I_423244_G_A	AA	0	115	0	0	left.arm	0
1	424912	G	T	26,2	ANC_AA_s0	26	2	I_424912_G_T	AA	0	28	2	0.0714285714285714	left.arm	0.137566137566138
1	426063	T	C	48,0	ANC_AA_s0	48	0	I_426063_T_C	AA	0	48	0	0	left.arm	0
1	426161	C	A	30,3	ANC_AA_s0	30	3	I_426161_C_A	AA	0	33	3	0.0909090909090909	left.arm	0.170454545454545
1	426162	C	A	30,3	ANC_AA_s0	30	3	I_426162_C_A	AA	0	33	3	0.0909090909090909	left.arm	0.170454545454545
1	426211	A	G	37,0	ANC_AA_s0	37	0	I_426211_A_G	AA	0	37	0	0	left.arm	0
1	428363	C	T	0,158	ANC_AA_s0	0	158	I_428363_C_T	AA	0	158	0	0	left.arm	0
1	432754	C	T	234,3	ANC_AA_s0	234	3	I_432754_C_T	AA	0	237	3	0.0126582278481013	left.arm	0.0251019094614889
1	434168	C	A	34,6	ANC_AA_s0	34	6	I_434168_C_A	AA	0	40	6	0.15	left.arm	0.261538461538462
1	434169	T	A	35,6	ANC_AA_s0	35	6	I_434169_T_A	AA	0	41	6	0.146341463414634	left.arm	0.25609756097561
1	434170	C	A	31,9	ANC_AA_s0	31	9	I_434170_C_A	AA	0	40	9	0.225	left.arm	0.357692307692308
1	435175	C	A	101,3	ANC_AA_s0	101	3	I_435175_C_A	AA	0	104	3	0.0288461538461538	left.arm	0.056572068707991
1	435314	C	T	77,3	ANC_AA_s0	77	3	I_435314_C_T	AA	0	80	3	0.0375	left.arm	0.0731012658227848
1	435316	G	T	78,4	ANC_AA_s0	78	4	I_435316_G_T	AA	0	82	4	0.0487804878048781	left.arm	0.0939476061427281
1	435862	G	T	136,9	ANC_AA_s0	136	9	I_435862_G_T	AA	0	145	9	0.0620689655172414	left.arm	0.117241379310345
1	436013	G	A	93,0	ANC_AA_s0	93	0	I_436013_G_A	AA	0	93	0	0	left.arm	0
1	436849	C	T	178,8	ANC_AA_s0	178	8	I_436849_C_T	AA	0	186	8	0.043010752688172	left.arm	0.0827666376053473
1	438008	C	T	175,0	ANC_AA_s0	175	0	I_438008_C_T	AA	0	175	0	0	left.arm	0
1	438145	A	C	63,5	ANC_AA_s0	63	5	I_438145_A_C	AA	0	68	5	0.0735294117647059	left.arm	0.138279192273924
1	438149	A	C	46,17	ANC_AA_s0	46	17	I_438149_A_C	AA	0	63	17	0.26984126984127	left.arm	0.400409626216078
1	440224	G	T	99,1	ANC_AA_s0	99	1	I_440224_G_T	AA	0	100	1	0.01	left.arm	0.02
1	441525	T	C	188,5	ANC_AA_s0	188	5	I_441525_T_C	AA	0	193	5	0.0259067357512953	left.arm	0.05073402417962
1	443242	C	T	186,3	ANC_AA_s0	186	3	I_443242_C_T	AA	0	189	3	0.0158730158730159	left.arm	0.0314083080040527
1	444554	G	A	45,6	ANC_AA_s0	45	6	I_444554_G_A	AA	0	51	6	0.117647058823529	left.arm	0.211764705882353
1	445467	C	T	32,1	ANC_AA_s0	32	1	I_445467_C_T	AA	0	33	1	0.0303030303030303	left.arm	0.0606060606060606
1	448902	G	A	174,2	ANC_AA_s0	174	2	I_448902_G_A	AA	0	176	2	0.0113636363636364	left.arm	0.0225974025974026
1	451044	G	A	29,2	ANC_AA_s0	29	2	I_451044_G_A	AA	0	31	2	0.0645161290322581	left.arm	0.124731182795699
1	451120	C	A	52,3	ANC_AA_s0	52	3	I_451120_C_A	AA	0	55	3	0.0545454545454545	left.arm	0.105050505050505
1	451490	G	T	28,16	ANC_AA_s0	28	16	I_451490_G_T	AA	0	44	16	0.363636363636364	left.arm	0.473572938689218
1	451491	A	T	32,14	ANC_AA_s0	32	14	I_451491_A_T	AA	0	46	14	0.304347826086957	left.arm	0.432850241545894
1	451533	G	T	61,3	ANC_AA_s0	61	3	I_451533_G_T	AA	0	64	3	0.046875	left.arm	0.0907738095238095
1	451541	G	T	60,9	ANC_AA_s0	60	9	I_451541_G_T	AA	0	69	9	0.130434782608696	left.arm	0.230179028132992
1	455722	G	A	49,2	ANC_AA_s0	49	2	I_455722_G_A	AA	0	51	2	0.0392156862745098	left.arm	0.0768627450980392
1	455746	T	C	29,0	ANC_AA_s0	29	0	I_455746_T_C	AA	0	29	0	0	left.arm	0
1	457111	G	T	87,0	ANC_AA_s0	87	0	I_457111_G_T	AA	0	87	0	0	left.arm	0
1	460341	G	A	38,2	ANC_AA_s0	38	2	I_460341_G_A	AA	0	40	2	0.05	left.arm	0.0974358974358974
1	464763	C	A	136,1	ANC_AA_s0	136	1	I_464763_C_A	AA	0	137	1	0.0072992700729927	left.arm	0.0145985401459854
1	464942	T	C	72,8	ANC_AA_s0	72	8	I_464942_T_C	AA	0	80	8	0.1	left.arm	0.182278481012658
1	464944	A	C	52,23	ANC_AA_s0	52	23	I_464944_A_C	AA	0	75	23	0.306666666666667	left.arm	0.430990990990991
1	464947	A	C	45,24	ANC_AA_s0	45	24	I_464947_A_C	AA	0	69	24	0.347826086956522	left.arm	0.460358056265985
1	466067	C	T	1,156	ANC_AA_s0	1	156	I_466067_C_T	AA	0	157	1	0.00636942675159236	left.arm	0.0127388535031847
1	466264	A	T	86,1	ANC_AA_s0	86	1	I_466264_A_T	AA	0	87	1	0.0114942528735632	left.arm	0.0229885057471264
1	468586	C	T	121,6	ANC_AA_s0	121	6	I_468586_C_T	AA	0	127	6	0.047244094488189	left.arm	0.0907386576677915
1	468588	A	T	117,5	ANC_AA_s0	117	5	I_468588_A_T	AA	0	122	5	0.040983606557377	left.arm	0.0792575531770763
1	468930	C	A	128,8	ANC_AA_s0	128	8	I_468930_C_A	AA	0	136	8	0.0588235294117647	left.arm	0.111546840958606
1	468935	C	A	140,5	ANC_AA_s0	140	5	I_468935_C_A	AA	0	145	5	0.0344827586206897	left.arm	0.0670498084291188
1	469342	A	T	87,2	ANC_AA_s0	87	2	I_469342_A_T	AA	0	89	2	0.0224719101123595	left.arm	0.0444330949948928
1	473423	G	T	22,5	ANC_AA_s0	22	5	I_473423_G_T	AA	0	27	5	0.185185185185185	left.arm	0.313390313390313
1	481479	C	T	127,4	ANC_AA_s0	127	4	I_481479_C_T	AA	0	131	4	0.0305343511450382	left.arm	0.0596594245449207
1	481554	G	T	83,6	ANC_AA_s0	83	6	I_481554_G_T	AA	0	89	6	0.0674157303370786	left.arm	0.127170582226762
1	487782	T	A	110,2	ANC_AA_s0	110	2	I_487782_T_A	AA	0	112	2	0.0178571428571429	left.arm	0.0353925353925354
1	488244	C	A	43,0	ANC_AA_s0	43	0	I_488244_C_A	AA	0	43	0	0	left.arm	0
1	488604	C	T	72,0	ANC_AA_s0	72	0	I_488604_C_T	AA	0	72	0	0	left.arm	0
1	489073	G	C	48,2	ANC_AA_s0	48	2	I_489073_G_C	AA	0	50	2	0.04	left.arm	0.0783673469387755
1	490290	C	T	151,0	ANC_AA_s0	151	0	I_490290_C_T	AA	0	151	0	0	left.arm	0
1	495640	A	G	225,2	ANC_AA_s0	225	2	I_495640_A_G	AA	0	227	2	0.00881057268722467	left.arm	0.0175431757046509
1	495881	A	C	0,191	ANC_AA_s0	0	191	I_495881_A_C	AA	0	191	0	0	left.arm	0
1	498879	A	G	56,0	ANC_AA_s0	56	0	I_498879_A_G	AA	0	56	0	0	left.arm	0
1	499013	G	A	40,3	ANC_AA_s0	40	3	I_499013_G_A	AA	0	43	3	0.0697674418604651	left.arm	0.132890365448505
1	499094	A	T	20,0	ANC_AA_s0	20	0	I_499094_A_T	AA	0	20	0	0	left.arm	0
1	499592	T	C	19,2	ANC_AA_s0	19	2	I_499592_T_C	AA	0	21	2	0.0952380952380952	left.arm	0.180952380952381
1	501662	C	A	21,3	ANC_AA_s0	21	3	I_501662_C_A	AA	0	24	3	0.125	left.arm	0.228260869565217
1	502877	C	A	88,10	ANC_AA_s0	88	10	I_502877_C_A	AA	0	98	10	0.102040816326531	left.arm	0.185146223437829
1	502878	G	A	85,14	ANC_AA_s0	85	14	I_502878_G_A	AA	0	99	14	0.141414141414141	left.arm	0.245310245310245
1	502999	G	A	0,149	ANC_AA_s0	0	149	I_502999_G_A	AA	0	149	0	0	left.arm	0
1	503248	G	A	71,3	ANC_AA_s0	71	3	I_503248_G_A	AA	0	74	3	0.0405405405405405	left.arm	0.0788596815994076
1	510978	C	A	81,7	ANC_AA_s0	81	7	I_510978_C_A	AA	0	88	7	0.0795454545454545	left.arm	0.148119122257053
1	513094	G	A	157,11	ANC_AA_s0	157	11	I_513094_G_A	AA	0	168	11	0.0654761904761905	left.arm	0.123110921015113
1	515182	G	A	234,0	ANC_AA_s0	234	0	I_515182_G_A	AA	0	234	0	0	left.arm	0
1	515425	C	G	97,0	ANC_AA_s0	97	0	I_515425_C_G	AA	0	97	0	0	left.arm	0
1	515481	T	C	121,6	ANC_AA_s0	121	6	I_515481_T_C	AA	0	127	6	0.047244094488189	left.arm	0.0907386576677915
1	518294	T	A	116,8	ANC_AA_s0	116	8	I_518294_T_A	AA	0	124	8	0.0645161290322581	left.arm	0.121688958825072
1	518297	C	A	109,10	ANC_AA_s0	109	10	I_518297_C_A	AA	0	119	10	0.0840336134453782	left.arm	0.155248540094004
1	518298	G	A	108,10	ANC_AA_s0	108	10	I_518298_G_A	AA	0	118	10	0.0847457627118644	left.arm	0.15645371577575
1	518317	T	A	109,14	ANC_AA_s0	109	14	I_518317_T_A	AA	0	123	14	0.113821138211382	left.arm	0.20338531254165
1	519104	T	A	65,3	ANC_AA_s0	65	3	I_519104_T_A	AA	0	68	3	0.0441176470588235	left.arm	0.0856014047410009
1	519105	C	A	62,6	ANC_AA_s0	62	6	I_519105_C_A	AA	0	68	6	0.0882352941176471	left.arm	0.163301141352063
1	519106	C	A	63,5	ANC_AA_s0	63	5	I_519106_C_A	AA	0	68	5	0.0735294117647059	left.arm	0.138279192273924
1	519108	G	A	65,4	ANC_AA_s0	65	4	I_519108_G_A	AA	0	69	4	0.0579710144927536	left.arm	0.110826939471441
1	527682	T	C	205,0	ANC_AA_s0	205	0	I_527682_T_C	AA	0	205	0	0	left.arm	0
1	528414	A	G	0,126	ANC_AA_s0	0	126	I_528414_A_G	AA	0	126	0	0	left.arm	0
1	531367	T	G	83,1	ANC_AA_s0	83	1	I_531367_T_G	AA	0	84	1	0.0119047619047619	left.arm	0.0238095238095238
1	531875	C	T	178,0	ANC_AA_s0	178	0	I_531875_C_T	AA	0	178	0	0	left.arm	0
1	532600	C	T	168,3	ANC_AA_s0	168	3	I_532600_C_T	AA	0	171	3	0.0175438596491228	left.arm	0.0346749226006192
1	533067	A	C	33,0	ANC_AA_s0	33	0	I_533067_A_C	AA	0	33	0	0	left.arm	0
1	533089	A	C	48,5	ANC_AA_s0	48	5	I_533089_A_C	AA	0	53	5	0.0943396226415094	left.arm	0.174165457184325
1	534416	C	T	88,2	ANC_AA_s0	88	2	I_534416_C_T	AA	0	90	2	0.0222222222222222	left.arm	0.0439450686641698
1	534417	G	T	88,2	ANC_AA_s0	88	2	I_534417_G_T	AA	0	90	2	0.0222222222222222	left.arm	0.0439450686641698
1	536033	G	A	209,5	ANC_AA_s0	209	5	I_536033_G_A	AA	0	214	5	0.0233644859813084	left.arm	0.0458514325830372
1	536174	C	T	235,1	ANC_AA_s0	235	1	I_536174_C_T	AA	0	236	1	0.00423728813559322	left.arm	0.00847457627118644
1	539373	T	A	70,2	ANC_AA_s0	70	2	I_539373_T_A	AA	0	72	2	0.0277777777777778	left.arm	0.054773082942097
1	539374	C	A	69,3	ANC_AA_s0	69	3	I_539374_C_A	AA	0	72	3	0.0416666666666667	left.arm	0.0809859154929577
1	539375	G	A	68,5	ANC_AA_s0	68	5	I_539375_G_A	AA	0	73	5	0.0684931506849315	left.arm	0.12937595129376
1	540401	A	T	77,3	ANC_AA_s0	77	3	I_540401_A_T	AA	0	80	3	0.0375	left.arm	0.0731012658227848
1	540405	G	T	86,4	ANC_AA_s0	86	4	I_540405_G_T	AA	0	90	4	0.0444444444444444	left.arm	0.0858926342072409
1	540798	G	A	103,0	ANC_AA_s0	103	0	I_540798_G_A	AA	0	103	0	0	left.arm	0
1	542147	G	T	77,15	ANC_AA_s0	77	15	I_542147_G_T	AA	0	92	15	0.16304347826087	left.arm	0.275919732441472
1	542148	A	T	87,8	ANC_AA_s0	87	8	I_542148_A_T	AA	0	95	8	0.0842105263157895	left.arm	0.155879059350504
1	542152	C	A	91,5	ANC_AA_s0	91	5	I_542152_C_A	AA	0	96	5	0.0520833333333333	left.arm	0.099780701754386
1	542590	T	A	48,1	ANC_AA_s0	48	1	I_542590_T_A	AA	0	49	1	0.0204081632653061	left.arm	0.0408163265306122
1	542591	G	A	45,2	ANC_AA_s0	45	2	I_542591_G_A	AA	0	47	2	0.0425531914893617	left.arm	0.0832562442183164
1	542692	T	A	92,0	ANC_AA_s0	92	0	I_542692_T_A	AA	0	92	0	0	left.arm	0
1	542858	C	T	69,2	ANC_AA_s0	69	2	I_542858_C_T	AA	0	71	2	0.028169014084507	left.arm	0.055533199195171
1	543456	G	A	141,2	ANC_AA_s0	141	2	I_543456_G_A	AA	0	143	2	0.013986013986014	left.arm	0.0277750418595489
1	543937	T	A	78,5	ANC_AA_s0	78	5	I_543937_T_A	AA	0	83	5	0.0602409638554217	left.arm	0.114604760505436
1	543938	C	A	81,2	ANC_AA_s0	81	2	I_543938_C_A	AA	0	83	2	0.0240963855421687	left.arm	0.0476050543637967
1	543939	C	A	74,10	ANC_AA_s0	74	10	I_543939_C_A	AA	0	84	10	0.119047619047619	left.arm	0.2122776821572
1	545657	A	C	108,25	ANC_AA_s0	108	25	I_545657_A_C	AA	0	133	25	0.18796992481203	left.arm	0.307587149692413
1	545738	C	A	59,3	ANC_AA_s0	59	3	I_545738_C_A	AA	0	62	3	0.0483870967741935	left.arm	0.0936012691697514
1	545739	G	A	59,3	ANC_AA_s0	59	3	I_545739_G_A	AA	0	62	3	0.0483870967741935	left.arm	0.0936012691697514
1	545755	A	G	54,0	ANC_AA_s0	54	0	I_545755_A_G	AA	0	54	0	0	left.arm	0
1	549208	G	T	86,0	ANC_AA_s0	86	0	I_549208_G_T	AA	0	86	0	0	left.arm	0
1	549691	A	G	122,0	ANC_AA_s0	122	0	I_549691_A_G	AA	0	122	0	0	left.arm	0
1	549800	G	T	105,4	ANC_AA_s0	105	4	I_549800_G_T	AA	0	109	4	0.036697247706422	left.arm	0.0713557594291539
1	553475	C	T	193,7	ANC_AA_s0	193	7	I_553475_C_T	AA	0	200	7	0.035	left.arm	0.0678894472361809
1	554926	T	A	202,0	ANC_AA_s0	202	0	I_554926_T_A	AA	0	202	0	0	left.arm	0
1	558441	A	G	137,0	ANC_AA_s0	137	0	I_558441_A_G	AA	0	137	0	0	left.arm	0
1	562960	A	G	0,208	ANC_AA_s0	0	208	I_562960_A_G	AA	0	208	0	0	left.arm	0
1	564931	C	T	238,11	ANC_AA_s0	238	11	I_564931_C_T	AA	0	249	11	0.0441767068273092	left.arm	0.0847907760072548
1	565394	G	A	0,158	ANC_AA_s0	0	158	I_565394_G_A	AA	0	158	0	0	left.arm	0
1	570190	G	T	150,7	ANC_AA_s0	150	7	I_570190_G_T	AA	0	157	7	0.0445859872611465	left.arm	0.0857422831945125
1	570192	C	T	151,7	ANC_AA_s0	151	7	I_570192_C_T	AA	0	158	7	0.0443037974683544	left.arm	0.0852213174232041
1	570193	A	T	150,6	ANC_AA_s0	150	6	I_570193_A_T	AA	0	156	6	0.0384615384615385	left.arm	0.0744416873449131
1	570792	A	T	73,8	ANC_AA_s0	73	8	I_570792_A_T	AA	0	81	8	0.0987654320987654	left.arm	0.180246913580247
1	572806	T	G	75,25	ANC_AA_s0	75	25	I_572806_T_G	AA	0	100	25	0.25	left.arm	0.378787878787879
1	575190	A	G	1,219	ANC_AA_s0	1	219	I_575190_A_G	AA	0	220	1	0.00454545454545455	left.arm	0.00909090909090909
1	578071	A	T	72,1	ANC_AA_s0	72	1	I_578071_A_T	AA	0	73	1	0.0136986301369863	left.arm	0.0273972602739726
1	578440	C	T	129,3	ANC_AA_s0	129	3	I_578440_C_T	AA	0	132	3	0.0227272727272727	left.arm	0.0447605829285219
1	578442	G	T	126,4	ANC_AA_s0	126	4	I_578442_G_T	AA	0	130	4	0.0307692307692308	left.arm	0.0601073345259392
1	578443	A	T	124,5	ANC_AA_s0	124	5	I_578443_A_T	AA	0	129	5	0.0387596899224806	left.arm	0.0750968992248062
1	582670	C	T	142,2	ANC_AA_s0	142	2	I_582670_C_T	AA	0	144	2	0.0138888888888889	left.arm	0.0275835275835276
1	585235	T	C	180,0	ANC_AA_s0	180	0	I_585235_T_C	AA	0	180	0	0	left.arm	0
1	585844	C	G	135,0	ANC_AA_s0	135	0	I_585844_C_G	AA	0	135	0	0	left.arm	0
1	586939	T	C	63,0	ANC_AA_s0	63	0	I_586939_T_C	AA	0	63	0	0	left.arm	0
1	587676	G	T	103,12	ANC_AA_s0	103	12	I_587676_G_T	AA	0	115	12	0.104347826086957	left.arm	0.188558352402746
1	587677	G	T	107,5	ANC_AA_s0	107	5	I_587677_G_T	AA	0	112	5	0.0446428571428571	left.arm	0.0860682110682111
1	593401	G	T	0,154	ANC_AA_s0	0	154	I_593401_G_T	AA	0	154	0	0	left.arm	0
1	593597	C	T	172,0	ANC_AA_s0	172	0	I_593597_C_T	AA	0	172	0	0	left.arm	0
1	604679	G	T	112,12	ANC_AA_s0	112	12	I_604679_G_T	AA	0	124	12	0.0967741935483871	left.arm	0.176239181746656
1	605539	G	A	151,0	ANC_AA_s0	151	0	I_605539_G_A	AA	0	151	0	0	left.arm	0
1	608761	T	C	121,0	ANC_AA_s0	121	0	I_608761_T_C	AA	0	121	0	0	left.arm	0
1	608879	G	A	126,0	ANC_AA_s0	126	0	I_608879_G_A	AA	0	126	0	0	left.arm	0
1	611542	G	T	33,0	ANC_AA_s0	33	0	I_611542_G_T	AA	0	33	0	0	left.arm	0
1	611861	T	G	27,8	ANC_AA_s0	27	8	I_611861_T_G	AA	0	35	8	0.228571428571429	left.arm	0.363025210084034
1	611873	C	A	29,9	ANC_AA_s0	29	9	I_611873_C_A	AA	0	38	9	0.236842105263158	left.arm	0.37126600284495
1	611874	G	A	34,6	ANC_AA_s0	34	6	I_611874_G_A	AA	0	40	6	0.15	left.arm	0.261538461538462
1	613061	C	A	93,2	ANC_AA_s0	93	2	I_613061_C_A	AA	0	95	2	0.0210526315789474	left.arm	0.0416573348264278
1	614736	G	A	123,0	ANC_AA_s0	123	0	I_614736_G_A	AA	0	123	0	0	left.arm	0
1	616492	C	G	99,4	ANC_AA_s0	99	4	I_616492_C_G	AA	0	103	4	0.0388349514563107	left.arm	0.0753854940034266
1	616494	T	G	96,4	ANC_AA_s0	96	4	I_616494_T_G	AA	0	100	4	0.04	left.arm	0.0775757575757576
1	616612	T	A	117,0	ANC_AA_s0	117	0	I_616612_T_A	AA	0	117	0	0	left.arm	0
1	616718	T	C	161,2	ANC_AA_s0	161	2	I_616718_T_C	AA	0	163	2	0.0122699386503067	left.arm	0.0243883965765356
1	617123	T	C	20,1	ANC_AA_s0	20	1	I_617123_T_C	AA	0	21	1	0.0476190476190476	left.arm	0.0952380952380952
1	617124	T	A	20,1	ANC_AA_s0	20	1	I_617124_T_A	AA	0	21	1	0.0476190476190476	left.arm	0.0952380952380952
1	617172	T	A	22,0	ANC_AA_s0	22	0	I_617172_T_A	AA	0	22	0	0	left.arm	0
1	617177	C	T	20,0	ANC_AA_s0	20	0	I_617177_C_T	AA	0	20	0	0	left.arm	0
1	617293	C	A	50,1	ANC_AA_s0	50	1	I_617293_C_A	AA	0	51	1	0.0196078431372549	left.arm	0.0392156862745098
1	617295	C	G	52,1	ANC_AA_s0	52	1	I_617295_C_G	AA	0	53	1	0.0188679245283019	left.arm	0.0377358490566038
1	617792	T	C	85,0	ANC_AA_s0	85	0	I_617792_T_C	AA	0	85	0	0	left.arm	0
1	618563	C	G	205,9	ANC_AA_s0	205	9	I_618563_C_G	AA	0	214	9	0.0420560747663551	left.arm	0.0809530077662235
1	623380	T	A	88,1	ANC_AA_s0	88	1	I_623380_T_A	AA	0	89	1	0.0112359550561798	left.arm	0.0224719101123595
1	623382	G	A	87,2	ANC_AA_s0	87	2	I_623382_G_A	AA	0	89	2	0.0224719101123595	left.arm	0.0444330949948928
1	624482	C	A	64,1	ANC_AA_s0	64	1	I_624482_C_A	AA	0	65	1	0.0153846153846154	left.arm	0.0307692307692308
1	625693	A	G	62,0	ANC_AA_s0	62	0	I_625693_A_G	AA	0	62	0	0	left.arm	0
1	626798	C	A	46,2	ANC_AA_s0	46	2	I_626798_C_A	AA	0	48	2	0.0416666666666667	left.arm	0.0815602836879433
1	627276	G	A	139,0	ANC_AA_s0	139	0	I_627276_G_A	AA	0	139	0	0	left.arm	0
1	627363	C	T	105,2	ANC_AA_s0	105	2	I_627363_C_T	AA	0	107	2	0.0186915887850467	left.arm	0.0370305060835831
1	628423	G	T	43,0	ANC_AA_s0	43	0	I_628423_G_T	AA	0	43	0	0	left.arm	0
1	628450	G	T	46,3	ANC_AA_s0	46	3	I_628450_G_T	AA	0	49	3	0.0612244897959184	left.arm	0.11734693877551
1	628453	A	T	49,2	ANC_AA_s0	49	2	I_628453_A_T	AA	0	51	2	0.0392156862745098	left.arm	0.0768627450980392
1	629311	T	C	117,0	ANC_AA_s0	117	0	I_629311_T_C	AA	0	117	0	0	left.arm	0
1	629633	T	G	58,7	ANC_AA_s0	58	7	I_629633_T_G	AA	0	65	7	0.107692307692308	left.arm	0.195192307692308
1	629636	A	G	63,5	ANC_AA_s0	63	5	I_629636_A_G	AA	0	68	5	0.0735294117647059	left.arm	0.138279192273924
1	631727	A	T	71,1	ANC_AA_s0	71	1	I_631727_A_T	AA	0	72	1	0.0138888888888889	left.arm	0.0277777777777778
1	631728	A	T	72,1	ANC_AA_s0	72	1	I_631728_A_T	AA	0	73	1	0.0136986301369863	left.arm	0.0273972602739726
1	631732	G	T	86,0	ANC_AA_s0	86	0	I_631732_G_T	AA	0	86	0	0	left.arm	0
1	632198	T	C	54,0	ANC_AA_s0	54	0	I_632198_T_C	AA	0	54	0	0	left.arm	0
1	632284	G	T	44,4	ANC_AA_s0	44	4	I_632284_G_T	AA	0	48	4	0.0833333333333333	left.arm	0.156028368794326
1	632530	G	A	54,0	ANC_AA_s0	54	0	I_632530_G_A	AA	0	54	0	0	left.arm	0
1	635035	T	A	69,0	ANC_AA_s0	69	0	I_635035_T_A	AA	0	69	0	0	left.arm	0
1	635643	T	A	49,0	ANC_AA_s0	49	0	I_635643_T_A	AA	0	49	0	0	left.arm	0
1	635747	C	T	67,0	ANC_AA_s0	67	0	I_635747_C_T	AA	0	67	0	0	left.arm	0
1	635901	G	A	43,8	ANC_AA_s0	43	8	I_635901_G_A	AA	0	51	8	0.156862745098039	left.arm	0.269803921568627
1	637187	A	G	30,0	ANC_AA_s0	30	0	I_637187_A_G	AA	0	30	0	0	left.arm	0
1	637221	T	A	30,0	ANC_AA_s0	30	0	I_637221_T_A	AA	0	30	0	0	left.arm	0
1	640311	C	T	170,1	ANC_AA_s0	170	1	I_640311_C_T	AA	0	171	1	0.00584795321637427	left.arm	0.0116959064327485
1	640780	C	T	0,148	ANC_AA_s0	0	148	I_640780_C_T	AA	0	148	0	0	left.arm	0
1	643030	T	C	51,1	ANC_AA_s0	51	1	I_643030_T_C	AA	0	52	1	0.0192307692307692	left.arm	0.0384615384615385
1	646067	C	A	77,15	ANC_AA_s0	77	15	I_646067_C_A	AA	0	92	15	0.16304347826087	left.arm	0.275919732441472
1	649051	G	A	83,0	ANC_AA_s0	83	0	I_649051_G_A	AA	0	83	0	0	left.arm	0
1	655660	A	G	65,0	ANC_AA_s0	65	0	I_655660_A_G	AA	0	65	0	0	left.arm	0
1	655831	C	A	32,2	ANC_AA_s0	32	2	I_655831_C_A	AA	0	34	2	0.0588235294117647	left.arm	0.114081996434938
1	656429	G	A	69,5	ANC_AA_s0	69	5	I_656429_G_A	AA	0	74	5	0.0675675675675676	left.arm	0.127730470196224
1	657630	A	C	33,0	ANC_AA_s0	33	0	I_657630_A_C	AA	0	33	0	0	left.arm	0
1	658869	C	G	57,0	ANC_AA_s0	57	0	I_658869_C_G	AA	0	57	0	0	left.arm	0
1	658994	G	A	32,1	ANC_AA_s0	32	1	I_658994_G_A	AA	0	33	1	0.0303030303030303	left.arm	0.0606060606060606
1	659305	C	T	29,2	ANC_AA_s0	29	2	I_659305_C_T	AA	0	31	2	0.0645161290322581	left.arm	0.124731182795699
1	659306	G	T	29,1	ANC_AA_s0	29	1	I_659306_G_T	AA	0	30	1	0.0333333333333333	left.arm	0.0666666666666667
1	659492	G	A	58,0	ANC_AA_s0	58	0	I_659492_G_A	AA	0	58	0	0	left.arm	0
1	659502	T	G	51,0	ANC_AA_s0	51	0	I_659502_T_G	AA	0	51	0	0	left.arm	0
1	659544	T	C	33,0	ANC_AA_s0	33	0	I_659544_T_C	AA	0	33	0	0	left.arm	0
1	660627	C	A	20,2	ANC_AA_s0	20	2	I_660627_C_A	AA	0	22	2	0.0909090909090909	left.arm	0.173160173160173
1	661226	G	T	31,1	ANC_AA_s0	31	1	I_661226_G_T	AA	0	32	1	0.03125	left.arm	0.0625
1	661289	A	C	20,8	ANC_AA_s0	20	8	I_661289_A_C	AA	0	28	8	0.285714285714286	left.arm	0.423280423280423
1	661291	T	C	22,7	ANC_AA_s0	22	7	I_661291_T_C	AA	0	29	7	0.241379310344828	left.arm	0.379310344827586
1	661292	T	C	23,5	ANC_AA_s0	23	5	I_661292_T_C	AA	0	28	5	0.178571428571429	left.arm	0.304232804232804
1	661341	C	T	59,2	ANC_AA_s0	59	2	I_661341_C_T	AA	0	61	2	0.0327868852459016	left.arm	0.0644808743169399
1	668179	T	A	48,0	ANC_AA_s0	48	0	I_668179_T_A	AA	0	48	0	0	left.arm	0
1	668970	A	G	62,0	ANC_AA_s0	62	0	I_668970_A_G	AA	0	62	0	0	left.arm	0
1	669340	G	A	44,0	ANC_AA_s0	44	0	I_669340_G_A	AA	0	44	0	0	left.arm	0
1	669343	A	G	50,0	ANC_AA_s0	50	0	I_669343_A_G	AA	0	50	0	0	left.arm	0
1	672722	G	A	144,0	ANC_AA_s0	144	0	I_672722_G_A	AA	0	144	0	0	left.arm	0
1	675325	G	T	101,5	ANC_AA_s0	101	5	I_675325_G_T	AA	0	106	5	0.0471698113207547	left.arm	0.0907457322551662
1	675329	C	T	110,3	ANC_AA_s0	110	3	I_675329_C_T	AA	0	113	3	0.0265486725663717	left.arm	0.0521491782553729
1	676038	C	T	57,4	ANC_AA_s0	57	4	I_676038_C_T	AA	0	61	4	0.0655737704918033	left.arm	0.124590163934426
1	676047	A	T	61,3	ANC_AA_s0	61	3	I_676047_A_T	AA	0	64	3	0.046875	left.arm	0.0907738095238095
1	676048	G	T	56,5	ANC_AA_s0	56	5	I_676048_G_T	AA	0	61	5	0.0819672131147541	left.arm	0.153005464480874
1	676066	G	T	59,6	ANC_AA_s0	59	6	I_676066_G_T	AA	0	65	6	0.0923076923076923	left.arm	0.170192307692308
1	680067	G	T	154,5	ANC_AA_s0	154	5	I_680067_G_T	AA	0	159	5	0.0314465408805031	left.arm	0.0613008518430061
1	680182	C	A	112,7	ANC_AA_s0	112	7	I_680182_C_A	AA	0	119	7	0.0588235294117647	left.arm	0.111665004985045
1	680791	T	A	47,3	ANC_AA_s0	47	3	I_680791_T_A	AA	0	50	3	0.06	left.arm	0.115102040816327
1	682285	C	A	62,4	ANC_AA_s0	62	4	I_682285_C_A	AA	0	66	4	0.0606060606060606	left.arm	0.115617715617716
1	682442	C	T	40,4	ANC_AA_s0	40	4	I_682442_C_T	AA	0	44	4	0.0909090909090909	left.arm	0.169133192389006
1	684275	G	A	128,5	ANC_AA_s0	128	5	I_684275_G_A	AA	0	133	5	0.037593984962406	left.arm	0.0729095465937571
1	684276	C	A	119,11	ANC_AA_s0	119	11	I_684276_C_A	AA	0	130	11	0.0846153846153846	left.arm	0.156112104949314
1	684279	C	A	107,10	ANC_AA_s0	107	10	I_684279_C_A	AA	0	117	10	0.0854700854700855	left.arm	0.157677571470675
1	686608	G	A	136,3	ANC_AA_s0	136	3	I_686608_G_A	AA	0	139	3	0.0215827338129496	left.arm	0.0425398811385674
1	688010	G	T	87,4	ANC_AA_s0	87	4	I_688010_G_T	AA	0	91	4	0.043956043956044	left.arm	0.084981684981685
1	688014	C	T	90,3	ANC_AA_s0	90	3	I_688014_C_T	AA	0	93	3	0.032258064516129	left.arm	0.0631136044880785
1	689342	G	T	143,3	ANC_AA_s0	143	3	I_689342_G_T	AA	0	146	3	0.0205479452054795	left.arm	0.0405290505432215
1	690190	G	A	137,47	ANC_AA_s0	137	47	I_690190_G_A	AA	0	184	47	0.255434782608696	left.arm	0.382454264670943
1	691622	C	A	113,4	ANC_AA_s0	113	4	I_691622_C_A	AA	0	117	4	0.0341880341880342	left.arm	0.0666077217801356
1	691626	C	A	115,4	ANC_AA_s0	115	4	I_691626_C_A	AA	0	119	4	0.0336134453781513	left.arm	0.0655177325167355
1	692081	C	A	81,5	ANC_AA_s0	81	5	I_692081_C_A	AA	0	86	5	0.0581395348837209	left.arm	0.110807113543092
1	693639	C	T	183,0	ANC_AA_s0	183	0	I_693639_C_T	AA	0	183	0	0	left.arm	0
1	694565	G	T	44,2	ANC_AA_s0	44	2	I_694565_G_T	AA	0	46	2	0.0434782608695652	left.arm	0.085024154589372
1	695814	G	T	88,2	ANC_AA_s0	88	2	I_695814_G_T	AA	0	90	2	0.0222222222222222	left.arm	0.0439450686641698
1	696650	C	A	66,7	ANC_AA_s0	66	7	I_696650_C_A	AA	0	73	7	0.0958904109589041	left.arm	0.175799086757991
1	700293	A	G	49,0	ANC_AA_s0	49	0	I_700293_A_G	AA	0	49	0	0	left.arm	0
1	700374	G	T	87,4	ANC_AA_s0	87	4	I_700374_G_T	AA	0	91	4	0.043956043956044	left.arm	0.084981684981685
1	700378	C	T	83,5	ANC_AA_s0	83	5	I_700378_C_T	AA	0	88	5	0.0568181818181818	left.arm	0.108411703239289
1	700379	G	T	80,8	ANC_AA_s0	80	8	I_700379_G_T	AA	0	88	8	0.0909090909090909	left.arm	0.167189132706374
1	700380	G	T	85,5	ANC_AA_s0	85	5	I_700380_G_T	AA	0	90	5	0.0555555555555556	left.arm	0.106117353308365
1	701264	T	C	69,0	ANC_AA_s0	69	0	I_701264_T_C	AA	0	69	0	0	left.arm	0
1	705055	C	T	33,0	ANC_AA_s0	33	0	I_705055_C_T	AA	0	33	0	0	left.arm	0
1	705242	G	T	86,5	ANC_AA_s0	86	5	I_705242_G_T	AA	0	91	5	0.0549450549450549	left.arm	0.105006105006105
1	705254	C	T	85,0	ANC_AA_s0	85	0	I_705254_C_T	AA	0	85	0	0	left.arm	0
1	706545	G	T	193,0	ANC_AA_s0	193	0	I_706545_G_T	AA	0	193	0	0	left.arm	0
1	707291	C	A	61,3	ANC_AA_s0	61	3	I_707291_C_A	AA	0	64	3	0.046875	left.arm	0.0907738095238095
1	707437	C	T	23,1	ANC_AA_s0	23	1	I_707437_C_T	AA	0	24	1	0.0416666666666667	left.arm	0.0833333333333333
1	708153	C	G	144,0	ANC_AA_s0	144	0	I_708153_C_G	AA	0	144	0	0	left.arm	0
1	710277	C	A	102,4	ANC_AA_s0	102	4	I_710277_C_A	AA	0	106	4	0.0377358490566038	left.arm	0.0733153638814016
1	712121	C	A	16,15	ANC_AA_s0	16	15	I_712121_C_A	AA	0	31	15	0.483870967741935	left.arm	0.516129032258065
1	716232	G	T	69,3	ANC_AA_s0	69	3	I_716232_G_T	AA	0	72	3	0.0416666666666667	left.arm	0.0809859154929577
1	716313	T	C	75,0	ANC_AA_s0	75	0	I_716313_T_C	AA	0	75	0	0	left.arm	0
1	717936	C	A	71,2	ANC_AA_s0	71	2	I_717936_C_A	AA	0	73	2	0.0273972602739726	left.arm	0.0540334855403349
1	717947	G	A	64,5	ANC_AA_s0	64	5	I_717947_G_A	AA	0	69	5	0.072463768115942	left.arm	0.136402387041773
1	717948	C	A	60,7	ANC_AA_s0	60	7	I_717948_C_A	AA	0	67	7	0.104477611940299	left.arm	0.189959294436906
1	718782	G	A	105,4	ANC_AA_s0	105	4	I_718782_G_A	AA	0	109	4	0.036697247706422	left.arm	0.0713557594291539
1	722361	G	A	96,4	ANC_AA_s0	96	4	I_722361_G_A	AA	0	100	4	0.04	left.arm	0.0775757575757576
1	722425	T	G	66,0	ANC_AA_s0	66	0	I_722425_T_G	AA	0	66	0	0	left.arm	0
1	726470	G	T	20,0	ANC_AA_s0	20	0	I_726470_G_T	AA	0	20	0	0	left.arm	0
1	727139	C	T	61,10	ANC_AA_s0	61	10	I_727139_C_T	AA	0	71	10	0.140845070422535	left.arm	0.245472837022133
1	730965	T	C	116,17	ANC_AA_s0	116	17	I_730965_T_C	AA	0	133	17	0.12781954887218	left.arm	0.224652540442014
1	730989	T	C	89,10	ANC_AA_s0	89	10	I_730989_T_C	AA	0	99	10	0.101010101010101	left.arm	0.183467326324469
1	731002	G	C	70,17	ANC_AA_s0	70	17	I_731002_G_C	AA	0	87	17	0.195402298850575	left.arm	0.318096765570703
1	733045	G	T	187,8	ANC_AA_s0	187	8	I_733045_G_T	AA	0	195	8	0.041025641025641	left.arm	0.0790906687813904
1	733046	A	T	188,9	ANC_AA_s0	188	9	I_733046_A_T	AA	0	197	9	0.0456852791878173	left.arm	0.0876411478296902
1	733047	A	T	192,7	ANC_AA_s0	192	7	I_733047_A_T	AA	0	199	7	0.0351758793969849	left.arm	0.0682198873153647
1	733051	A	T	192,9	ANC_AA_s0	192	9	I_733051_A_T	AA	0	201	9	0.0447761194029851	left.arm	0.0859701492537313
1	733116	T	A	138,7	ANC_AA_s0	138	7	I_733116_T_A	AA	0	145	7	0.0482758620689655	left.arm	0.0925287356321839
1	739354	C	A	87,6	ANC_AA_s0	87	6	I_739354_C_A	AA	0	93	6	0.0645161290322581	left.arm	0.122019635343619
1	739355	G	A	83,8	ANC_AA_s0	83	8	I_739355_G_A	AA	0	91	8	0.0879120879120879	left.arm	0.162148962148962
1	739357	C	A	81,14	ANC_AA_s0	81	14	I_739357_C_A	AA	0	95	14	0.147368421052632	left.arm	0.253975363941769
1	741659	G	A	154,2	ANC_AA_s0	154	2	I_741659_G_A	AA	0	156	2	0.0128205128205128	left.arm	0.0254755996691481
1	755316	G	A	82,0	ANC_AA_s0	82	0	I_755316_G_A	AA	0	82	0	0	left.arm	0
1	755371	T	G	91,2	ANC_AA_s0	91	2	I_755371_T_G	AA	0	93	2	0.021505376344086	left.arm	0.0425432445067789
1	755921	C	A	72,3	ANC_AA_s0	72	3	I_755921_C_A	AA	0	75	3	0.04	left.arm	0.0778378378378378
1	758742	T	C	0,138	ANC_AA_s0	0	138	I_758742_T_C	AA	0	138	0	0	left.arm	0
1	762158	G	T	121,16	ANC_AA_s0	121	16	I_762158_G_T	AA	0	137	16	0.116788321167883	left.arm	0.20781451266638
1	762160	A	T	132,5	ANC_AA_s0	132	5	I_762160_A_T	AA	0	137	5	0.0364963503649635	left.arm	0.0708458565908115
1	770394	G	A	85,4	ANC_AA_s0	85	4	I_770394_G_A	AA	0	89	4	0.0449438202247191	left.arm	0.0868232890704801
1	773272	G	A	199,8	ANC_AA_s0	199	8	I_773272_G_A	AA	0	207	8	0.0386473429951691	left.arm	0.0746681675343558
1	774313	G	T	38,3	ANC_AA_s0	38	3	I_774313_G_T	AA	0	41	3	0.0731707317073171	left.arm	0.139024390243902
1	774703	G	T	106,2	ANC_AA_s0	106	2	I_774703_G_T	AA	0	108	2	0.0185185185185185	left.arm	0.0366908965039806
1	774704	G	T	106,2	ANC_AA_s0	106	2	I_774704_G_T	AA	0	108	2	0.0185185185185185	left.arm	0.0366908965039806
1	777772	T	A	192,7	ANC_AA_s0	192	7	I_777772_T_A	AA	0	199	7	0.0351758793969849	left.arm	0.0682198873153647
1	780352	G	A	132,3	ANC_AA_s0	132	3	I_780352_G_A	AA	0	135	3	0.0222222222222222	left.arm	0.0437810945273632
1	782935	G	T	51,2	ANC_AA_s0	51	2	I_782935_G_T	AA	0	53	2	0.0377358490566038	left.arm	0.0740203193033382
1	782940	C	T	51,2	ANC_AA_s0	51	2	I_782940_C_T	AA	0	53	2	0.0377358490566038	left.arm	0.0740203193033382
1	784122	C	A	103,6	ANC_AA_s0	103	6	I_784122_C_A	AA	0	109	6	0.055045871559633	left.arm	0.104994903160041
1	784372	G	T	108,1	ANC_AA_s0	108	1	I_784372_G_T	AA	0	109	1	0.00917431192660551	left.arm	0.018348623853211
1	786228	T	C	126,0	ANC_AA_s0	126	0	I_786228_T_C	AA	0	126	0	0	left.arm	0
1	790696	G	A	206,2	ANC_AA_s0	206	2	I_790696_G_A	AA	0	208	2	0.00961538461538462	left.arm	0.0191378669639539
1	791645	G	T	215,4	ANC_AA_s0	215	4	I_791645_G_T	AA	0	219	4	0.0182648401826484	left.arm	0.0360269783419212
1	792320	C	T	33,7	ANC_AA_s0	33	7	I_792320_C_T	AA	0	40	7	0.175	left.arm	0.296153846153846
1	793700	T	A	54,1	ANC_AA_s0	54	1	I_793700_T_A	AA	0	55	1	0.0181818181818182	left.arm	0.0363636363636364
1	795273	G	A	93,0	ANC_AA_s0	93	0	I_795273_G_A	AA	0	93	0	0	left.arm	0
1	795372	G	A	180,0	ANC_AA_s0	180	0	I_795372_G_A	AA	0	180	0	0	left.arm	0
1	800039	A	G	51,6	ANC_AA_s0	51	6	I_800039_A_G	AA	0	57	6	0.105263157894737	left.arm	0.191729323308271
1	801519	T	C	181,0	ANC_AA_s0	181	0	I_801519_T_C	AA	0	181	0	0	left.arm	0
1	801817	G	T	42,4	ANC_AA_s0	42	4	I_801817_G_T	AA	0	46	4	0.0869565217391304	left.arm	0.16231884057971
1	801824	T	A	45,3	ANC_AA_s0	45	3	I_801824_T_A	AA	0	48	3	0.0625	left.arm	0.11968085106383
1	801827	T	A	45,4	ANC_AA_s0	45	4	I_801827_T_A	AA	0	49	4	0.0816326530612245	left.arm	0.153061224489796
1	801828	C	A	44,4	ANC_AA_s0	44	4	I_801828_C_A	AA	0	48	4	0.0833333333333333	left.arm	0.156028368794326
1	803207	G	A	180,1	ANC_AA_s0	180	1	I_803207_G_A	AA	0	181	1	0.00552486187845304	left.arm	0.0110497237569061
1	803804	T	C	0,93	ANC_AA_s0	0	93	I_803804_T_C	AA	0	93	0	0	left.arm	0
1	808084	T	A	81,1	ANC_AA_s0	81	1	I_808084_T_A	AA	0	82	1	0.0121951219512195	left.arm	0.024390243902439
1	808841	G	T	77,3	ANC_AA_s0	77	3	I_808841_G_T	AA	0	80	3	0.0375	left.arm	0.0731012658227848
1	811002	C	T	0,206	ANC_AA_s0	0	206	I_811002_C_T	AA	0	206	0	0	left.arm	0
1	811444	C	T	98,1	ANC_AA_s0	98	1	I_811444_C_T	AA	0	99	1	0.0101010101010101	left.arm	0.0202020202020202
1	811690	G	A	143,3	ANC_AA_s0	143	3	I_811690_G_A	AA	0	146	3	0.0205479452054795	left.arm	0.0405290505432215
1	811726	C	T	125,0	ANC_AA_s0	125	0	I_811726_C_T	AA	0	125	0	0	left.arm	0
1	813722	C	T	117,12	ANC_AA_s0	117	12	I_813722_C_T	AA	0	129	12	0.0930232558139535	left.arm	0.170058139534884
1	813729	C	T	116,9	ANC_AA_s0	116	9	I_813729_C_T	AA	0	125	9	0.072	left.arm	0.134709677419355
1	814017	G	A	181,6	ANC_AA_s0	181	6	I_814017_G_A	AA	0	187	6	0.0320855614973262	left.arm	0.0624460928066241
1	815764	C	T	187,1	ANC_AA_s0	187	1	I_815764_C_T	AA	0	188	1	0.00531914893617021	left.arm	0.0106382978723404
1	818249	T	C	92,6	ANC_AA_s0	92	6	I_818249_T_C	AA	0	98	6	0.0612244897959184	left.arm	0.116137176520093
1	821401	G	T	134,12	ANC_AA_s0	134	12	I_821401_G_T	AA	0	146	12	0.0821917808219178	left.arm	0.151913084553614
1	821744	A	C	125,10	ANC_AA_s0	125	10	I_821744_A_C	AA	0	135	10	0.0740740740740741	left.arm	0.138197899391929
1	824737	A	G	1,223	ANC_AA_s0	1	223	I_824737_A_G	AA	0	224	1	0.00446428571428571	left.arm	0.00892857142857143
1	826778	C	T	151,1	ANC_AA_s0	151	1	I_826778_C_T	AA	0	152	1	0.00657894736842105	left.arm	0.0131578947368421
1	833151	G	T	85,10	ANC_AA_s0	85	10	I_833151_G_T	AA	0	95	10	0.105263157894737	left.arm	0.19036954087346
1	834734	G	C	190,12	ANC_AA_s0	190	12	I_834734_G_C	AA	0	202	12	0.0594059405940594	left.arm	0.11230973843653
1	839942	G	A	218,1	ANC_AA_s0	218	1	I_839942_G_A	AA	0	219	1	0.0045662100456621	left.arm	0.0091324200913242
1	846785	G	A	115,0	ANC_AA_s0	115	0	I_846785_G_A	AA	0	115	0	0	left.arm	0
1	846820	C	G	64,7	ANC_AA_s0	64	7	I_846820_C_G	AA	0	71	7	0.0985915492957746	left.arm	0.180281690140845
1	846832	T	G	93,31	ANC_AA_s0	93	31	I_846832_T_G	AA	0	124	31	0.25	left.arm	0.378048780487805
1	849141	G	A	81,5	ANC_AA_s0	81	5	I_849141_G_A	AA	0	86	5	0.0581395348837209	left.arm	0.110807113543092
1	849371	T	G	42,29	ANC_AA_s0	42	29	I_849371_T_G	AA	0	71	29	0.408450704225352	left.arm	0.490140845070423
1	849373	C	G	57,11	ANC_AA_s0	57	11	I_849373_C_G	AA	0	68	11	0.161764705882353	left.arm	0.275241439859526
1	849377	C	A	59,14	ANC_AA_s0	59	14	I_849377_C_A	AA	0	73	14	0.191780821917808	left.arm	0.314307458143075
1	849383	T	G	60,16	ANC_AA_s0	60	16	I_849383_T_G	AA	0	76	16	0.210526315789474	left.arm	0.336842105263158
1	849385	A	G	65,13	ANC_AA_s0	65	13	I_849385_A_G	AA	0	78	13	0.166666666666667	left.arm	0.281385281385281
1	849386	T	G	65,9	ANC_AA_s0	65	9	I_849386_T_G	AA	0	74	9	0.121621621621622	left.arm	0.216586449463162
1	849397	G	A	76,4	ANC_AA_s0	76	4	I_849397_G_A	AA	0	80	4	0.05	left.arm	0.0962025316455696
1	849402	T	A	68,9	ANC_AA_s0	68	9	I_849402_T_A	AA	0	77	9	0.116883116883117	left.arm	0.209159261790841
1	849603	G	T	109,17	ANC_AA_s0	109	17	I_849603_G_T	AA	0	126	17	0.134920634920635	left.arm	0.235301587301587
1	850734	G	A	140,9	ANC_AA_s0	140	9	I_850734_G_A	AA	0	149	9	0.0604026845637584	left.arm	0.114275349174678
1	852013	T	C	77,4	ANC_AA_s0	77	4	I_852013_T_C	AA	0	81	4	0.0493827160493827	left.arm	0.0950617283950617
1	853078	G	T	91,0	ANC_AA_s0	91	0	I_853078_G_T	AA	0	91	0	0	left.arm	0
1	854734	T	G	36,1	ANC_AA_s0	36	1	I_854734_T_G	AA	0	37	1	0.027027027027027	left.arm	0.0540540540540541
1	855522	G	A	39,1	ANC_AA_s0	39	1	I_855522_G_A	AA	0	40	1	0.025	left.arm	0.05
1	855523	A	G	38,1	ANC_AA_s0	38	1	I_855523_A_G	AA	0	39	1	0.0256410256410256	left.arm	0.0512820512820513
1	855540	A	G	35,2	ANC_AA_s0	35	2	I_855540_A_G	AA	0	37	2	0.0540540540540541	left.arm	0.105105105105105
1	855562	C	T	48,0	ANC_AA_s0	48	0	I_855562_C_T	AA	0	48	0	0	left.arm	0
1	856327	C	T	28,0	ANC_AA_s0	28	0	I_856327_C_T	AA	0	28	0	0	left.arm	0
1	856345	T	C	32,0	ANC_AA_s0	32	0	I_856345_T_C	AA	0	32	0	0	left.arm	0
1	856364	T	C	36,0	ANC_AA_s0	36	0	I_856364_T_C	AA	0	36	0	0	left.arm	0
1	856449	A	G	36,0	ANC_AA_s0	36	0	I_856449_A_G	AA	0	36	0	0	left.arm	0
1	857351	G	T	43,0	ANC_AA_s0	43	0	I_857351_G_T	AA	0	43	0	0	left.arm	0
1	858186	G	T	34,3	ANC_AA_s0	34	3	I_858186_G_T	AA	0	37	3	0.0810810810810811	left.arm	0.153153153153153
1	858235	G	A	42,0	ANC_AA_s0	42	0	I_858235_G_A	AA	0	42	0	0	left.arm	0
1	858238	C	A	38,0	ANC_AA_s0	38	0	I_858238_C_A	AA	0	38	0	0	left.arm	0
1	859009	G	T	30,1	ANC_AA_s0	30	1	I_859009_G_T	AA	0	31	1	0.032258064516129	left.arm	0.0645161290322581
1	859010	G	T	30,0	ANC_AA_s0	30	0	I_859010_G_T	AA	0	30	0	0	left.arm	0
1	859011	A	T	30,1	ANC_AA_s0	30	1	I_859011_A_T	AA	0	31	1	0.032258064516129	left.arm	0.0645161290322581
1	860652	A	G	121,0	ANC_AA_s0	121	0	I_860652_A_G	AA	0	121	0	0	left.arm	0
1	860798	T	C	53,0	ANC_AA_s0	53	0	I_860798_T_C	AA	0	53	0	0	left.arm	0
1	860856	C	A	48,1	ANC_AA_s0	48	1	I_860856_C_A	AA	0	49	1	0.0204081632653061	left.arm	0.0408163265306122
1	860962	C	T	20,2	ANC_AA_s0	20	2	I_860962_C_T	AA	0	22	2	0.0909090909090909	left.arm	0.173160173160173
1	860963	A	T	20,2	ANC_AA_s0	20	2	I_860963_A_T	AA	0	22	2	0.0909090909090909	left.arm	0.173160173160173
1	860967	A	T	24,2	ANC_AA_s0	24	2	I_860967_A_T	AA	0	26	2	0.0769230769230769	left.arm	0.147692307692308
1	861171	T	C	34,0	ANC_AA_s0	34	0	I_861171_T_C	AA	0	34	0	0	left.arm	0
1	861223	T	C	50,0	ANC_AA_s0	50	0	I_861223_T_C	AA	0	50	0	0	left.arm	0
1	861320	G	T	62,4	ANC_AA_s0	62	4	I_861320_G_T	AA	0	66	4	0.0606060606060606	left.arm	0.115617715617716
1	865778	C	T	129,2	ANC_AA_s0	129	2	I_865778_C_T	AA	0	131	2	0.0152671755725191	left.arm	0.0302994715208456
1	866844	T	C	58,0	ANC_AA_s0	58	0	I_866844_T_C	AA	0	58	0	0	left.arm	0
1	867120	T	C	31,0	ANC_AA_s0	31	0	I_867120_T_C	AA	0	31	0	0	left.arm	0
1	867449	G	T	47,5	ANC_AA_s0	47	5	I_867449_G_T	AA	0	52	5	0.0961538461538462	left.arm	0.177224736048265
1	869024	C	A	32,1	ANC_AA_s0	32	1	I_869024_C_A	AA	0	33	1	0.0303030303030303	left.arm	0.0606060606060606
1	870330	C	G	67,0	ANC_AA_s0	67	0	I_870330_C_G	AA	0	67	0	0	left.arm	0
1	870351	A	G	46,0	ANC_AA_s0	46	0	I_870351_A_G	AA	0	46	0	0	left.arm	0
1	870776	C	T	21,1	ANC_AA_s0	21	1	I_870776_C_T	AA	0	22	1	0.0454545454545455	left.arm	0.0909090909090909
1	871364	T	C	23,0	ANC_AA_s0	23	0	I_871364_T_C	AA	0	23	0	0	left.arm	0
1	871433	C	A	0,30	ANC_AA_s0	0	30	I_871433_C_A	AA	0	30	0	0	left.arm	0
1	871515	C	T	68,2	ANC_AA_s0	68	2	I_871515_C_T	AA	0	70	2	0.0285714285714286	left.arm	0.0563146997929607
1	872779	C	T	98,0	ANC_AA_s0	98	0	I_872779_C_T	AA	0	98	0	0	left.arm	0
1	872906	G	A	86,0	ANC_AA_s0	86	0	I_872906_G_A	AA	0	86	0	0	left.arm	0
1	875410	A	G	0,111	ANC_AA_s0	0	111	I_875410_A_G	AA	0	111	0	0	left.arm	0
1	882366	G	A	172,8	ANC_AA_s0	172	8	I_882366_G_A	AA	0	180	8	0.0444444444444444	left.arm	0.0854127870887647
1	882369	G	A	183,7	ANC_AA_s0	183	7	I_882369_G_A	AA	0	190	7	0.0368421052631579	left.arm	0.0713450292397661
1	882874	C	T	0,197	ANC_AA_s0	0	197	I_882874_C_T	AA	0	197	0	0	left.arm	0
1	884389	T	G	0,247	ANC_AA_s0	0	247	I_884389_T_G	AA	0	247	0	0	left.arm	0
1	884647	C	A	147,8	ANC_AA_s0	147	8	I_884647_C_A	AA	0	155	8	0.0516129032258065	left.arm	0.098533724340176
1	886218	G	A	61,11	ANC_AA_s0	61	11	I_886218_G_A	AA	0	72	11	0.152777777777778	left.arm	0.262519561815336
1	886855	G	C	184,17	ANC_AA_s0	184	17	I_886855_G_C	AA	0	201	17	0.0845771144278607	left.arm	0.155621890547264
1	886868	G	C	142,13	ANC_AA_s0	142	13	I_886868_G_C	AA	0	155	13	0.0838709677419355	left.arm	0.154671135316297
1	891048	C	A	48,5	ANC_AA_s0	48	5	I_891048_C_A	AA	0	53	5	0.0943396226415094	left.arm	0.174165457184325
1	891087	C	A	32,5	ANC_AA_s0	32	5	I_891087_C_A	AA	0	37	5	0.135135135135135	left.arm	0.24024024024024
1	891088	C	A	23,6	ANC_AA_s0	23	6	I_891088_C_A	AA	0	29	6	0.206896551724138	left.arm	0.339901477832512
1	891255	T	C	71,0	ANC_AA_s0	71	0	I_891255_T_C	AA	0	71	0	0	left.arm	0
1	891962	C	A	80,16	ANC_AA_s0	80	16	I_891962_C_A	AA	0	96	16	0.166666666666667	left.arm	0.280701754385965
1	899387	C	A	49,0	ANC_AA_s0	49	0	I_899387_C_A	AA	0	49	0	0	left.arm	0
1	899555	T	A	41,3	ANC_AA_s0	41	3	I_899555_T_A	AA	0	44	3	0.0681818181818182	left.arm	0.130021141649049
1	899556	C	A	41,3	ANC_AA_s0	41	3	I_899556_C_A	AA	0	44	3	0.0681818181818182	left.arm	0.130021141649049
1	899558	C	A	40,4	ANC_AA_s0	40	4	I_899558_C_A	AA	0	44	4	0.0909090909090909	left.arm	0.169133192389006
1	899785	C	A	27,1	ANC_AA_s0	27	1	I_899785_C_A	AA	0	28	1	0.0357142857142857	left.arm	0.0714285714285714
1	900511	C	A	91,1	ANC_AA_s0	91	1	I_900511_C_A	AA	0	92	1	0.0108695652173913	left.arm	0.0217391304347826
1	902431	T	A	76,0	ANC_AA_s0	76	0	I_902431_T_A	AA	0	76	0	0	left.arm	0
1	903321	C	T	115,0	ANC_AA_s0	115	0	I_903321_C_T	AA	0	115	0	0	left.arm	0
1	903612	G	T	40,5	ANC_AA_s0	40	5	I_903612_G_T	AA	0	45	5	0.111111111111111	left.arm	0.202020202020202
1	904009	G	A	107,6	ANC_AA_s0	107	6	I_904009_G_A	AA	0	113	6	0.0530973451327434	left.arm	0.101453855878635
1	904010	C	A	106,6	ANC_AA_s0	106	6	I_904010_C_A	AA	0	112	6	0.0535714285714286	left.arm	0.102316602316602
1	904348	C	T	41,1	ANC_AA_s0	41	1	I_904348_C_T	AA	0	42	1	0.0238095238095238	left.arm	0.0476190476190476
1	906004	C	T	52,6	ANC_AA_s0	52	6	I_906004_C_T	AA	0	58	6	0.103448275862069	left.arm	0.188747731397459
1	906204	T	A	22,0	ANC_AA_s0	22	0	I_906204_T_A	AA	0	22	0	0	left.arm	0
1	906372	G	T	23,1	ANC_AA_s0	23	1	I_906372_G_T	AA	0	24	1	0.0416666666666667	left.arm	0.0833333333333333
1	906698	T	C	24,0	ANC_AA_s0	24	0	I_906698_T_C	AA	0	24	0	0	left.arm	0
1	908065	G	A	128,0	ANC_AA_s0	128	0	I_908065_G_A	AA	0	128	0	0	left.arm	0
1	909358	G	A	144,3	ANC_AA_s0	144	3	I_909358_G_A	AA	0	147	3	0.0204081632653061	left.arm	0.0402571987699189
1	911170	G	A	113,12	ANC_AA_s0	113	12	I_911170_G_A	AA	0	125	12	0.096	left.arm	0.174967741935484
1	911766	G	A	103,7	ANC_AA_s0	103	7	I_911766_G_A	AA	0	110	7	0.0636363636363636	left.arm	0.120266889074229
1	912520	G	T	121,2	ANC_AA_s0	121	2	I_912520_G_T	AA	0	123	2	0.016260162601626	left.arm	0.0322537651606024
1	912521	G	T	120,1	ANC_AA_s0	120	1	I_912521_G_T	AA	0	121	1	0.00826446280991736	left.arm	0.0165289256198347
1	914278	G	A	185,6	ANC_AA_s0	185	6	I_914278_G_A	AA	0	191	6	0.031413612565445	left.arm	0.0611738771011298
1	916354	G	A	212,1	ANC_AA_s0	212	1	I_916354_G_A	AA	0	213	1	0.00469483568075117	left.arm	0.00938967136150235
1	916428	G	T	171,4	ANC_AA_s0	171	4	I_916428_G_T	AA	0	175	4	0.0228571428571429	left.arm	0.0449261083743842
1	918565	G	T	117,5	ANC_AA_s0	117	5	I_918565_G_T	AA	0	122	5	0.040983606557377	left.arm	0.0792575531770763
1	919178	C	A	181,10	ANC_AA_s0	181	10	I_919178_C_A	AA	0	191	10	0.0523560209424084	left.arm	0.099751997795536
1	919346	G	A	104,0	ANC_AA_s0	104	0	I_919346_G_A	AA	0	104	0	0	left.arm	0
1	919904	G	A	146,5	ANC_AA_s0	146	5	I_919904_G_A	AA	0	151	5	0.033112582781457	left.arm	0.0644591611479029
1	920444	C	T	123,6	ANC_AA_s0	123	6	I_920444_C_T	AA	0	129	6	0.0465116279069767	left.arm	0.0893895348837209
1	921722	T	G	171,9	ANC_AA_s0	171	9	I_921722_T_G	AA	0	180	9	0.05	left.arm	0.0955307262569832
1	925648	C	T	112,6	ANC_AA_s0	112	6	I_925648_C_T	AA	0	118	6	0.0508474576271186	left.arm	0.0973489787049109
1	925998	T	A	126,3	ANC_AA_s0	126	3	I_925998_T_A	AA	0	129	3	0.0232558139534884	left.arm	0.0457848837209302
1	926839	G	A	188,2	ANC_AA_s0	188	2	I_926839_G_A	AA	0	190	2	0.0105263157894737	left.arm	0.0209412419938736
1	926925	G	A	184,3	ANC_AA_s0	184	3	I_926925_G_A	AA	0	187	3	0.0160427807486631	left.arm	0.0317405554597205
1	929556	G	A	186,1	ANC_AA_s0	186	1	I_929556_G_A	AA	0	187	1	0.0053475935828877	left.arm	0.0106951871657754
1	929947	C	A	124,6	ANC_AA_s0	124	6	I_929947_C_A	AA	0	130	6	0.0461538461538462	left.arm	0.0887298747763864
1	933331	C	T	136,7	ANC_AA_s0	136	7	I_933331_C_T	AA	0	143	7	0.048951048951049	left.arm	0.0937653895400374
1	933342	T	C	151,9	ANC_AA_s0	151	9	I_933342_T_C	AA	0	160	9	0.05625	left.arm	0.106839622641509
1	933346	T	C	148,9	ANC_AA_s0	148	9	I_933346_T_C	AA	0	157	9	0.0573248407643312	left.arm	0.108770210681039
1	933349	C	A	149,10	ANC_AA_s0	149	10	I_933349_C_A	AA	0	159	10	0.0628930817610063	left.arm	0.118621128891012
1	933351	T	C	150,9	ANC_AA_s0	150	9	I_933351_T_C	AA	0	159	9	0.0566037735849057	left.arm	0.107475519465011
1	933355	T	A	160,13	ANC_AA_s0	160	13	I_933355_T_A	AA	0	173	13	0.0751445086705202	left.arm	0.139803737061433
1	933360	A	C	158,13	ANC_AA_s0	158	13	I_933360_A_C	AA	0	171	13	0.0760233918128655	left.arm	0.141314069487444
1	933380	G	A	158,28	ANC_AA_s0	158	28	I_933380_G_A	AA	0	186	28	0.150537634408602	left.arm	0.257134553908747
1	933411	T	C	197,22	ANC_AA_s0	197	22	I_933411_T_C	AA	0	219	22	0.100456621004566	left.arm	0.18155921410917
1	933414	G	T	214,22	ANC_AA_s0	214	22	I_933414_G_T	AA	0	236	22	0.0932203389830508	left.arm	0.169780021637216
1	933415	A	T	22,214	ANC_AA_s0	22	214	I_933415_A_T	AA	0	236	22	0.0932203389830508	left.arm	0.169780021637216
1	933420	C	G	209,22	ANC_AA_s0	209	22	I_933420_C_G	AA	0	231	22	0.0952380952380952	left.arm	0.173084886128364
1	933424	G	T	211,22	ANC_AA_s0	211	22	I_933424_G_T	AA	0	233	22	0.0944206008583691	left.arm	0.171747817078585
1	933447	A	T	221,17	ANC_AA_s0	221	17	I_933447_A_T	AA	0	238	17	0.0714285714285714	left.arm	0.133212778782399
1	933454	A	G	208,7	ANC_AA_s0	208	7	I_933454_A_G	AA	0	215	7	0.0325581395348837	left.arm	0.0632905890023908
1	933478	A	T	211,36	ANC_AA_s0	211	36	I_933478_A_T	AA	0	247	36	0.145748987854251	left.arm	0.250024686481683
1	935995	A	T	111,4	ANC_AA_s0	111	4	I_935995_A_T	AA	0	115	4	0.0347826086956522	left.arm	0.0677345537757437
1	936933	A	G	49,0	ANC_AA_s0	49	0	I_936933_A_G	AA	0	49	0	0	left.arm	0
1	937472	G	T	101,5	ANC_AA_s0	101	5	I_937472_G_T	AA	0	106	5	0.0471698113207547	left.arm	0.0907457322551662
1	938211	G	A	70,0	ANC_AA_s0	70	0	I_938211_G_A	AA	0	70	0	0	left.arm	0
1	938986	G	T	35,2	ANC_AA_s0	35	2	I_938986_G_T	AA	0	37	2	0.0540540540540541	left.arm	0.105105105105105
1	939874	T	A	35,11	ANC_AA_s0	35	11	I_939874_T_A	AA	0	46	11	0.239130434782609	left.arm	0.371980676328502
1	941036	G	A	47,1	ANC_AA_s0	47	1	I_941036_G_A	AA	0	48	1	0.0208333333333333	left.arm	0.0416666666666667
1	941037	C	A	47,1	ANC_AA_s0	47	1	I_941037_C_A	AA	0	48	1	0.0208333333333333	left.arm	0.0416666666666667
1	941038	T	A	42,1	ANC_AA_s0	42	1	I_941038_T_A	AA	0	43	1	0.0232558139534884	left.arm	0.0465116279069767
1	941039	G	A	41,0	ANC_AA_s0	41	0	I_941039_G_A	AA	0	41	0	0	left.arm	0
1	942158	A	T	33,1	ANC_AA_s0	33	1	I_942158_A_T	AA	0	34	1	0.0294117647058824	left.arm	0.0588235294117647
1	946093	C	T	234,0	ANC_AA_s0	234	0	I_946093_C_T	AA	0	234	0	0	left.arm	0
1	946722	C	T	127,0	ANC_AA_s0	127	0	I_946722_C_T	AA	0	127	0	0	left.arm	0
1	948146	T	C	115,28	ANC_AA_s0	115	28	I_948146_T_C	AA	0	143	28	0.195804195804196	left.arm	0.317147641091303
1	948152	C	T	110,27	ANC_AA_s0	110	27	I_948152_C_T	AA	0	137	27	0.197080291970803	left.arm	0.318806354658652
1	948156	G	T	100,27	ANC_AA_s0	100	27	I_948156_G_T	AA	0	127	27	0.21259842519685	left.arm	0.337457817772778
1	948165	C	A	102,15	ANC_AA_s0	102	15	I_948165_C_A	AA	0	117	15	0.128205128205128	left.arm	0.225464190981432
1	948186	A	G	114,11	ANC_AA_s0	114	11	I_948186_A_G	AA	0	125	11	0.088	left.arm	0.161806451612903
1	948198	G	A	108,12	ANC_AA_s0	108	12	I_948198_G_A	AA	0	120	12	0.1	left.arm	0.181512605042017
1	949899	C	T	187,3	ANC_AA_s0	187	3	I_949899_C_T	AA	0	190	3	0.0157894736842105	left.arm	0.0312447786131997
1	952664	A	G	0,146	ANC_AA_s0	0	146	I_952664_A_G	AA	0	146	0	0	left.arm	0
1	957173	C	A	119,0	ANC_AA_s0	119	0	I_957173_C_A	AA	0	119	0	0	left.arm	0
1	957383	A	T	49,0	ANC_AA_s0	49	0	I_957383_A_T	AA	0	49	0	0	left.arm	0
1	957601	G	A	135,2	ANC_AA_s0	135	2	I_957601_G_A	AA	0	137	2	0.0145985401459854	left.arm	0.0289823958780593
1	957607	A	G	111,8	ANC_AA_s0	111	8	I_957607_A_G	AA	0	119	8	0.0672268907563025	left.arm	0.126477709727959
1	957618	T	G	108,26	ANC_AA_s0	108	26	I_957618_T_G	AA	0	134	26	0.194029850746269	left.arm	0.315116148580406
1	961151	T	G	99,2	ANC_AA_s0	99	2	I_961151_T_G	AA	0	101	2	0.0198019801980198	left.arm	0.0392079207920792
1	961496	T	C	0,141	ANC_AA_s0	0	141	I_961496_T_C	AA	0	141	0	0	left.arm	0
1	965130	G	T	57,9	ANC_AA_s0	57	9	I_965130_G_T	AA	0	66	9	0.136363636363636	left.arm	0.239160839160839
1	966400	G	T	101,11	ANC_AA_s0	101	11	I_966400_G_T	AA	0	112	11	0.0982142857142857	left.arm	0.178732303732304
1	967624	G	T	47,5	ANC_AA_s0	47	5	I_967624_G_T	AA	0	52	5	0.0961538461538462	left.arm	0.177224736048265
1	969501	C	A	162,10	ANC_AA_s0	162	10	I_969501_C_A	AA	0	172	10	0.0581395348837209	left.arm	0.11015911872705
1	969645	G	A	118,8	ANC_AA_s0	118	8	I_969645_G_A	AA	0	126	8	0.0634920634920635	left.arm	0.119873015873016
1	969649	T	A	118,6	ANC_AA_s0	118	6	I_969649_T_A	AA	0	124	6	0.0483870967741935	left.arm	0.0928402832415421
1	969651	G	A	120,8	ANC_AA_s0	120	8	I_969651_G_A	AA	0	128	8	0.0625	left.arm	0.118110236220472
1	969868	C	G	68,6	ANC_AA_s0	68	6	I_969868_C_G	AA	0	74	6	0.0810810810810811	left.arm	0.151055164753795
1	969883	A	G	27,60	ANC_AA_s0	27	60	I_969883_A_G	AA	0	87	27	0.310344827586207	left.arm	0.433039294306335
1	972393	G	A	151,0	ANC_AA_s0	151	0	I_972393_G_A	AA	0	151	0	0	left.arm	0
1	972631	C	A	25,6	ANC_AA_s0	25	6	I_972631_C_A	AA	0	31	6	0.193548387096774	left.arm	0.32258064516129
1	972633	C	A	23,6	ANC_AA_s0	23	6	I_972633_C_A	AA	0	29	6	0.206896551724138	left.arm	0.339901477832512
1	973330	A	G	87,4	ANC_AA_s0	87	4	I_973330_A_G	AA	0	91	4	0.043956043956044	left.arm	0.084981684981685
1	973349	T	G	87,23	ANC_AA_s0	87	23	I_973349_T_G	AA	0	110	23	0.209090909090909	left.arm	0.333778148457048
1	973437	G	A	127,4	ANC_AA_s0	127	4	I_973437_G_A	AA	0	131	4	0.0305343511450382	left.arm	0.0596594245449207
1	976041	T	C	205,5	ANC_AA_s0	205	5	I_976041_T_C	AA	0	210	5	0.0238095238095238	left.arm	0.0467076782866257
1	976464	C	A	25,2	ANC_AA_s0	25	2	I_976464_C_A	AA	0	27	2	0.0740740740740741	left.arm	0.142450142450142
1	976466	C	A	27,0	ANC_AA_s0	27	0	I_976466_C_A	AA	0	27	0	0	left.arm	0
1	978053	G	T	0,137	ANC_AA_s0	0	137	I_978053_G_T	AA	0	137	0	0	left.arm	0
1	983290	T	C	207,2	ANC_AA_s0	207	2	I_983290_T_C	AA	0	209	2	0.00956937799043062	left.arm	0.0190467427309533
1	984727	T	C	61,48	ANC_AA_s0	61	48	I_984727_T_C	AA	0	109	48	0.440366972477064	left.arm	0.497451580020387
1	984768	A	G	120,0	ANC_AA_s0	120	0	I_984768_A_G	AA	0	120	0	0	left.arm	0
1	987274	A	C	196,31	ANC_AA_s0	196	31	I_987274_A_C	AA	0	227	31	0.136563876651982	left.arm	0.236871856847686
1	987289	T	C	186,26	ANC_AA_s0	186	26	I_987289_T_C	AA	0	212	26	0.122641509433962	left.arm	0.216221049807744
1	987293	A	T	184,21	ANC_AA_s0	184	21	I_987293_A_T	AA	0	205	21	0.102439024390244	left.arm	0.184791965566714
1	987303	T	A	198,15	ANC_AA_s0	198	15	I_987303_T_A	AA	0	213	15	0.0704225352112676	left.arm	0.13154398086633
1	989350	A	C	0,209	ANC_AA_s0	0	209	I_989350_A_C	AA	0	209	0	0	left.arm	0
1	989667	G	T	76,9	ANC_AA_s0	76	9	I_989667_G_T	AA	0	85	9	0.105882352941176	left.arm	0.191596638655462
1	991611	C	T	198,0	ANC_AA_s0	198	0	I_991611_C_T	AA	0	198	0	0	left.arm	0
1	994049	C	A	113,3	ANC_AA_s0	113	3	I_994049_C_A	AA	0	116	3	0.0258620689655172	left.arm	0.0508245877061469
1	994436	C	T	63,2	ANC_AA_s0	63	2	I_994436_C_T	AA	0	65	2	0.0307692307692308	left.arm	0.0605769230769231
1	996149	G	A	188,6	ANC_AA_s0	188	6	I_996149_G_A	AA	0	194	6	0.0309278350515464	left.arm	0.0602531916030127
1	998167	C	T	168,3	ANC_AA_s0	168	3	I_998167_C_T	AA	0	171	3	0.0175438596491228	left.arm	0.0346749226006192
1	998752	G	A	98,3	ANC_AA_s0	98	3	I_998752_G_A	AA	0	101	3	0.0297029702970297	left.arm	0.0582178217821782
1	998966	C	A	125,3	ANC_AA_s0	125	3	I_998966_C_A	AA	0	128	3	0.0234375	left.arm	0.046136811023622
1	1001210	G	T	152,4	ANC_AA_s0	152	4	I_1001210_G_T	AA	0	156	4	0.0256410256410256	left.arm	0.0502894954507858
1	1001218	G	T	159,4	ANC_AA_s0	159	4	I_1001218_G_T	AA	0	163	4	0.0245398773006135	left.arm	0.0481708702567598
1	1001625	T	C	49,0	ANC_AA_s0	49	0	I_1001625_T_C	AA	0	49	0	0	left.arm	0
1	1003785	G	T	121,12	ANC_AA_s0	121	12	I_1003785_G_T	AA	0	133	12	0.0902255639097744	left.arm	0.165413533834586
1	1003823	C	A	160,12	ANC_AA_s0	160	12	I_1003823_C_A	AA	0	172	12	0.0697674418604651	left.arm	0.130558955528356
1	1005541	C	A	86,4	ANC_AA_s0	86	4	I_1005541_C_A	AA	0	90	4	0.0444444444444444	left.arm	0.0858926342072409
1	1005544	C	A	84,4	ANC_AA_s0	84	4	I_1005544_C_A	AA	0	88	4	0.0454545454545455	left.arm	0.0877742946708464
1	1005643	G	T	58,1	ANC_AA_s0	58	1	I_1005643_G_T	AA	0	59	1	0.0169491525423729	left.arm	0.0338983050847458
1	1005644	G	T	58,1	ANC_AA_s0	58	1	I_1005644_G_T	AA	0	59	1	0.0169491525423729	left.arm	0.0338983050847458
1	1005646	C	T	55,2	ANC_AA_s0	55	2	I_1005646_C_T	AA	0	57	2	0.0350877192982456	left.arm	0.068922305764411
1	1005647	A	T	54,2	ANC_AA_s0	54	2	I_1005647_A_T	AA	0	56	2	0.0357142857142857	left.arm	0.0701298701298701
1	1009469	T	C	82,0	ANC_AA_s0	82	0	I_1009469_T_C	AA	0	82	0	0	left.arm	0
1	1010516	G	T	97,9	ANC_AA_s0	97	9	I_1010516_G_T	AA	0	106	9	0.0849056603773585	left.arm	0.156873315363881
1	1010857	C	T	71,6	ANC_AA_s0	71	6	I_1010857_C_T	AA	0	77	6	0.0779220779220779	left.arm	0.145591250854409
1	1010858	A	T	73,5	ANC_AA_s0	73	5	I_1010858_A_T	AA	0	78	5	0.0641025641025641	left.arm	0.121545121545122
1	1010861	A	T	88,4	ANC_AA_s0	88	4	I_1010861_A_T	AA	0	92	4	0.0434782608695652	left.arm	0.084089823220258
1	1010864	G	T	94,4	ANC_AA_s0	94	4	I_1010864_G_T	AA	0	98	4	0.0408163265306122	left.arm	0.0791079318325268
1	1011805	G	A	0,81	ANC_AA_s0	0	81	I_1011805_G_A	AA	0	81	0	0	left.arm	0
1	1011883	C	A	69,2	ANC_AA_s0	69	2	I_1011883_C_A	AA	0	71	2	0.028169014084507	left.arm	0.055533199195171
1	1019736	G	T	26,2	ANC_AA_s0	26	2	I_1019736_G_T	AA	0	28	2	0.0714285714285714	left.arm	0.137566137566138
1	1019737	A	T	28,0	ANC_AA_s0	28	0	I_1019737_A_T	AA	0	28	0	0	left.arm	0
1	1020338	C	T	67,0	ANC_AA_s0	67	0	I_1020338_C_T	AA	0	67	0	0	left.arm	0
1	1020972	C	T	62,0	ANC_AA_s0	62	0	I_1020972_C_T	AA	0	62	0	0	left.arm	0
1	1021278	G	T	43,0	ANC_AA_s0	43	0	I_1021278_G_T	AA	0	43	0	0	left.arm	0
1	1021767	C	A	44,2	ANC_AA_s0	44	2	I_1021767_C_A	AA	0	46	2	0.0434782608695652	left.arm	0.085024154589372
1	1021778	G	T	56,6	ANC_AA_s0	56	6	I_1021778_G_T	AA	0	62	6	0.0967741935483871	left.arm	0.177683765203596
1	1021930	T	A	68,1	ANC_AA_s0	68	1	I_1021930_T_A	AA	0	69	1	0.0144927536231884	left.arm	0.0289855072463768
1	1021931	A	T	68,1	ANC_AA_s0	68	1	I_1021931_A_T	AA	0	69	1	0.0144927536231884	left.arm	0.0289855072463768
1	1021986	C	T	70,3	ANC_AA_s0	70	3	I_1021986_C_T	AA	0	73	3	0.0410958904109589	left.arm	0.0799086757990868
1	1021994	G	T	69,2	ANC_AA_s0	69	2	I_1021994_G_T	AA	0	71	2	0.028169014084507	left.arm	0.055533199195171
1	1022043	C	A	0,60	ANC_AA_s0	0	60	I_1022043_C_A	AA	0	60	0	0	left.arm	0
1	1022361	G	A	101,0	ANC_AA_s0	101	0	I_1022361_G_A	AA	0	101	0	0	left.arm	0
1	1022473	T	C	66,2	ANC_AA_s0	66	2	I_1022473_T_C	AA	0	68	2	0.0294117647058824	left.arm	0.057945566286216
1	1022560	T	C	74,3	ANC_AA_s0	74	3	I_1022560_T_C	AA	0	77	3	0.038961038961039	left.arm	0.0758714969241285
1	1022593	A	C	67,1	ANC_AA_s0	67	1	I_1022593_A_C	AA	0	68	1	0.0147058823529412	left.arm	0.0294117647058824
1	1022995	T	A	55,0	ANC_AA_s0	55	0	I_1022995_T_A	AA	0	55	0	0	left.arm	0
1	1023034	T	A	32,0	ANC_AA_s0	32	0	I_1023034_T_A	AA	0	32	0	0	left.arm	0
1	1023260	G	A	29,0	ANC_AA_s0	29	0	I_1023260_G_A	AA	0	29	0	0	left.arm	0
1	1023339	T	C	44,2	ANC_AA_s0	44	2	I_1023339_T_C	AA	0	46	2	0.0434782608695652	left.arm	0.085024154589372
1	1023360	T	A	47,13	ANC_AA_s0	47	13	I_1023360_T_A	AA	0	60	13	0.216666666666667	left.arm	0.345197740112994
1	1023500	G	A	97,1	ANC_AA_s0	97	1	I_1023500_G_A	AA	0	98	1	0.0102040816326531	left.arm	0.0204081632653061
1	1024211	A	G	81,1	ANC_AA_s0	81	1	I_1024211_A_G	AA	0	82	1	0.0121951219512195	left.arm	0.024390243902439
1	1024526	T	C	0,83	ANC_AA_s0	0	83	I_1024526_T_C	AA	0	83	0	0	left.arm	0
1	1024766	A	T	104,0	ANC_AA_s0	104	0	I_1024766_A_T	AA	0	104	0	0	left.arm	0
1	1024767	T	A	104,0	ANC_AA_s0	104	0	I_1024767_T_A	AA	0	104	0	0	left.arm	0
1	1025002	G	A	44,1	ANC_AA_s0	44	1	I_1025002_G_A	AA	0	45	1	0.0222222222222222	left.arm	0.0444444444444444
1	1025009	C	T	44,1	ANC_AA_s0	44	1	I_1025009_C_T	AA	0	45	1	0.0222222222222222	left.arm	0.0444444444444444
1	1025071	A	T	60,1	ANC_AA_s0	60	1	I_1025071_A_T	AA	0	61	1	0.0163934426229508	left.arm	0.0327868852459016
1	1025106	C	T	72,1	ANC_AA_s0	72	1	I_1025106_C_T	AA	0	73	1	0.0136986301369863	left.arm	0.0273972602739726
1	1025126	T	C	78,3	ANC_AA_s0	78	3	I_1025126_T_C	AA	0	81	3	0.037037037037037	left.arm	0.0722222222222222
1	1025129	G	T	80,3	ANC_AA_s0	80	3	I_1025129_G_T	AA	0	83	3	0.036144578313253	left.arm	0.0705260064648839
1	1029942	G	A	73,13	ANC_AA_s0	73	13	I_1029942_G_A	AA	0	86	13	0.151162790697674	left.arm	0.259644322845417
1	1029947	T	A	66,7	ANC_AA_s0	66	7	I_1029947_T_A	AA	0	73	7	0.0958904109589041	left.arm	0.175799086757991
1	1029948	G	A	58,12	ANC_AA_s0	58	12	I_1029948_G_A	AA	0	70	12	0.171428571428571	left.arm	0.288198757763975
1	1029949	C	A	58,11	ANC_AA_s0	58	11	I_1029949_C_A	AA	0	69	11	0.159420289855072	left.arm	0.271952259164535
1	1030210	C	A	79,0	ANC_AA_s0	79	0	I_1030210_C_A	AA	0	79	0	0	left.arm	0
1	1033756	T	A	61,1	ANC_AA_s0	61	1	I_1033756_T_A	AA	0	62	1	0.0161290322580645	left.arm	0.032258064516129
1	1033757	C	A	59,1	ANC_AA_s0	59	1	I_1033757_C_A	AA	0	60	1	0.0166666666666667	left.arm	0.0333333333333333
1	1033874	G	A	84,1	ANC_AA_s0	84	1	I_1033874_G_A	AA	0	85	1	0.0117647058823529	left.arm	0.0235294117647059
1	1033963	T	A	83,1	ANC_AA_s0	83	1	I_1033963_T_A	AA	0	84	1	0.0119047619047619	left.arm	0.0238095238095238
1	1034123	C	G	93,0	ANC_AA_s0	93	0	I_1034123_C_G	AA	0	93	0	0	left.arm	0
1	1034510	G	T	60,4	ANC_AA_s0	60	4	I_1034510_G_T	AA	0	64	4	0.0625	left.arm	0.119047619047619
1	1035418	G	T	58,8	ANC_AA_s0	58	8	I_1035418_G_T	AA	0	66	8	0.121212121212121	left.arm	0.216317016317016
1	1035419	A	T	65,2	ANC_AA_s0	65	2	I_1035419_A_T	AA	0	67	2	0.0298507462686567	left.arm	0.0587969244685663
1	1036208	A	G	0,34	ANC_AA_s0	0	34	I_1036208_A_G	AA	0	34	0	0	left.arm	0
1	1037135	G	A	42,0	ANC_AA_s0	42	0	I_1037135_G_A	AA	0	42	0	0	left.arm	0
1	1037921	T	A	64,4	ANC_AA_s0	64	4	I_1037921_T_A	AA	0	68	4	0.0588235294117647	left.arm	0.112379280070237
1	1037922	C	A	63,5	ANC_AA_s0	63	5	I_1037922_C_A	AA	0	68	5	0.0735294117647059	left.arm	0.138279192273924
1	1037924	G	A	63,5	ANC_AA_s0	63	5	I_1037924_G_A	AA	0	68	5	0.0735294117647059	left.arm	0.138279192273924
1	1037944	T	C	69,0	ANC_AA_s0	69	0	I_1037944_T_C	AA	0	69	0	0	left.arm	0
1	1038366	A	G	122,0	ANC_AA_s0	122	0	I_1038366_A_G	AA	0	122	0	0	left.arm	0
1	1038503	G	A	89,0	ANC_AA_s0	89	0	I_1038503_G_A	AA	0	89	0	0	left.arm	0
1	1038504	C	A	89,0	ANC_AA_s0	89	0	I_1038504_C_A	AA	0	89	0	0	left.arm	0
1	1039368	A	G	0,125	ANC_AA_s0	0	125	I_1039368_A_G	AA	0	125	0	0	left.arm	0
1	1039853	G	A	54,0	ANC_AA_s0	54	0	I_1039853_G_A	AA	0	54	0	0	left.arm	0
1	1039962	C	T	84,1	ANC_AA_s0	84	1	I_1039962_C_T	AA	0	85	1	0.0117647058823529	left.arm	0.0235294117647059
1	1039963	G	A	87,0	ANC_AA_s0	87	0	I_1039963_G_A	AA	0	87	0	0	left.arm	0
1	1041100	C	T	79,3	ANC_AA_s0	79	3	I_1041100_C_T	AA	0	82	3	0.0365853658536585	left.arm	0.0713640469738031
1	1041108	A	G	94,0	ANC_AA_s0	94	0	I_1041108_A_G	AA	0	94	0	0	left.arm	0
1	1041160	C	T	69,1	ANC_AA_s0	69	1	I_1041160_C_T	AA	0	70	1	0.0142857142857143	left.arm	0.0285714285714286
1	1041238	T	C	88,0	ANC_AA_s0	88	0	I_1041238_T_C	AA	0	88	0	0	left.arm	0
1	1042856	T	C	115,2	ANC_AA_s0	115	2	I_1042856_T_C	AA	0	117	2	0.0170940170940171	left.arm	0.0338933097553787
1	1043205	C	T	64,2	ANC_AA_s0	64	2	I_1043205_C_T	AA	0	66	2	0.0303030303030303	left.arm	0.0596736596736597
1	1043206	C	T	60,5	ANC_AA_s0	60	5	I_1043206_C_T	AA	0	65	5	0.0769230769230769	left.arm	0.144230769230769
1	1043207	G	T	57,8	ANC_AA_s0	57	8	I_1043207_G_T	AA	0	65	8	0.123076923076923	left.arm	0.219230769230769
1	1043212	G	T	59,7	ANC_AA_s0	59	7	I_1043212_G_T	AA	0	66	7	0.106060606060606	left.arm	0.192540792540793
1	1043214	G	T	56,10	ANC_AA_s0	56	10	I_1043214_G_T	AA	0	66	10	0.151515151515152	left.arm	0.261072261072261
1	1043952	T	C	49,0	ANC_AA_s0	49	0	I_1043952_T_C	AA	0	49	0	0	left.arm	0
1	1047157	G	A	24,0	ANC_AA_s0	24	0	I_1047157_G_A	AA	0	24	0	0	left.arm	0
1	1047184	T	C	25,0	ANC_AA_s0	25	0	I_1047184_T_C	AA	0	25	0	0	left.arm	0
1	1047726	C	T	27,0	ANC_AA_s0	27	0	I_1047726_C_T	AA	0	27	0	0	left.arm	0
1	1047731	C	T	24,1	ANC_AA_s0	24	1	I_1047731_C_T	AA	0	25	1	0.04	left.arm	0.08
1	1047748	C	A	26,3	ANC_AA_s0	26	3	I_1047748_C_A	AA	0	29	3	0.103448275862069	left.arm	0.192118226600985
1	1047981	G	A	110,0	ANC_AA_s0	110	0	I_1047981_G_A	AA	0	110	0	0	left.arm	0
1	1048211	G	T	52,4	ANC_AA_s0	52	4	I_1048211_G_T	AA	0	56	4	0.0714285714285714	left.arm	0.135064935064935
1	1048212	G	T	56,2	ANC_AA_s0	56	2	I_1048212_G_T	AA	0	58	2	0.0344827586206897	left.arm	0.0677555958862674
1	1048218	C	T	52,4	ANC_AA_s0	52	4	I_1048218_C_T	AA	0	56	4	0.0714285714285714	left.arm	0.135064935064935
1	1048452	G	T	35,2	ANC_AA_s0	35	2	I_1048452_G_T	AA	0	37	2	0.0540540540540541	left.arm	0.105105105105105
1	1048471	G	T	48,0	ANC_AA_s0	48	0	I_1048471_G_T	AA	0	48	0	0	left.arm	0
1	1049339	A	G	85,1	ANC_AA_s0	85	1	I_1049339_A_G	AA	0	86	1	0.0116279069767442	left.arm	0.0232558139534884
1	1049727	A	G	62,0	ANC_AA_s0	62	0	I_1049727_A_G	AA	0	62	0	0	left.arm	0
1	1049742	C	A	47,7	ANC_AA_s0	47	7	I_1049742_C_A	AA	0	54	7	0.12962962962963	left.arm	0.229909154437456
1	1050441	G	A	162,1	ANC_AA_s0	162	1	I_1050441_G_A	AA	0	163	1	0.00613496932515337	left.arm	0.0122699386503067
1	1050907	C	A	126,8	ANC_AA_s0	126	8	I_1050907_C_A	AA	0	134	8	0.0597014925373134	left.arm	0.11311861743912
1	1053432	C	A	88,17	ANC_AA_s0	88	17	I_1053432_C_A	AA	0	105	17	0.161904761904762	left.arm	0.273992673992674
1	1053919	T	A	123,9	ANC_AA_s0	123	9	I_1053919_T_A	AA	0	132	9	0.0681818181818182	left.arm	0.128036086051353
1	1053922	G	A	121,8	ANC_AA_s0	121	8	I_1053922_G_A	AA	0	129	8	0.062015503875969	left.arm	0.117248062015504
1	1055631	T	A	54,0	ANC_AA_s0	54	0	I_1055631_T_A	AA	0	54	0	0	left.arm	0
1	1055940	C	T	40,1	ANC_AA_s0	40	1	I_1055940_C_T	AA	0	41	1	0.024390243902439	left.arm	0.0487804878048781
1	1055941	A	T	38,2	ANC_AA_s0	38	2	I_1055941_A_T	AA	0	40	2	0.05	left.arm	0.0974358974358974
1	1056950	T	A	65,1	ANC_AA_s0	65	1	I_1056950_T_A	AA	0	66	1	0.0151515151515152	left.arm	0.0303030303030303
1	1056975	T	A	60,1	ANC_AA_s0	60	1	I_1056975_T_A	AA	0	61	1	0.0163934426229508	left.arm	0.0327868852459016
1	1056977	C	A	59,1	ANC_AA_s0	59	1	I_1056977_C_A	AA	0	60	1	0.0166666666666667	left.arm	0.0333333333333333
1	1057821	G	A	228,0	ANC_AA_s0	228	0	I_1057821_G_A	AA	0	228	0	0	left.arm	0
1	1059029	G	T	51,3	ANC_AA_s0	51	3	I_1059029_G_T	AA	0	54	3	0.0555555555555556	left.arm	0.106918238993711
1	1059751	G	A	31,6	ANC_AA_s0	31	6	I_1059751_G_A	AA	0	37	6	0.162162162162162	left.arm	0.279279279279279
1	1059775	T	C	80,9	ANC_AA_s0	80	9	I_1059775_T_C	AA	0	89	9	0.101123595505618	left.arm	0.183861082737487
1	1059808	C	T	68,7	ANC_AA_s0	68	7	I_1059808_C_T	AA	0	75	7	0.0933333333333333	left.arm	0.171531531531532
1	1059949	C	A	51,0	ANC_AA_s0	51	0	I_1059949_C_A	AA	0	51	0	0	left.arm	0
1	1059953	C	T	50,0	ANC_AA_s0	50	0	I_1059953_C_T	AA	0	50	0	0	left.arm	0
1	1059996	G	A	66,0	ANC_AA_s0	66	0	I_1059996_G_A	AA	0	66	0	0	left.arm	0
1	1060115	T	C	43,0	ANC_AA_s0	43	0	I_1060115_T_C	AA	0	43	0	0	left.arm	0
1	1060201	A	T	45,4	ANC_AA_s0	45	4	I_1060201_A_T	AA	0	49	4	0.0816326530612245	left.arm	0.153061224489796
1	1060202	A	T	45,4	ANC_AA_s0	45	4	I_1060202_A_T	AA	0	49	4	0.0816326530612245	left.arm	0.153061224489796
1	1060203	A	T	45,4	ANC_AA_s0	45	4	I_1060203_A_T	AA	0	49	4	0.0816326530612245	left.arm	0.153061224489796
1	1060206	G	T	47,4	ANC_AA_s0	47	4	I_1060206_G_T	AA	0	51	4	0.0784313725490196	left.arm	0.147450980392157
1	1060486	G	A	111,2	ANC_AA_s0	111	2	I_1060486_G_A	AA	0	113	2	0.0176991150442478	left.arm	0.0350821744627054
1	1060881	C	A	54,3	ANC_AA_s0	54	3	I_1060881_C_A	AA	0	57	3	0.0526315789473684	left.arm	0.101503759398496
1	1061844	A	T	112,4	ANC_AA_s0	112	4	I_1061844_A_T	AA	0	116	4	0.0344827586206897	left.arm	0.0671664167916042
1	1062436	T	A	0,218	ANC_AA_s0	0	218	I_1062436_T_A	AA	0	218	0	0	left.arm	0
1	1064642	T	A	0,109	ANC_AA_s0	0	109	I_1064642_T_A	AA	0	109	0	0	left.arm	0
1	1064695	A	T	212,1	ANC_AA_s0	212	1	I_1064695_A_T	AA	0	213	1	0.00469483568075117	left.arm	0.00938967136150235
1	1065249	C	T	124,5	ANC_AA_s0	124	5	I_1065249_C_T	AA	0	129	5	0.0387596899224806	left.arm	0.0750968992248062
1	1065250	A	T	122,6	ANC_AA_s0	122	6	I_1065250_A_T	AA	0	128	6	0.046875	left.arm	0.0900590551181102
1	1065251	A	T	123,5	ANC_AA_s0	123	5	I_1065251_A_T	AA	0	128	5	0.0390625	left.arm	0.0756643700787402
1	1065257	G	T	121,7	ANC_AA_s0	121	7	I_1065257_G_T	AA	0	128	7	0.0546875	left.arm	0.104207677165354
1	1065258	A	T	121,6	ANC_AA_s0	121	6	I_1065258_A_T	AA	0	127	6	0.047244094488189	left.arm	0.0907386576677915
1	1066003	G	T	36,1	ANC_AA_s0	36	1	I_1066003_G_T	AA	0	37	1	0.027027027027027	left.arm	0.0540540540540541
1	1066067	G	T	25,4	ANC_AA_s0	25	4	I_1066067_G_T	AA	0	29	4	0.137931034482759	left.arm	0.246305418719212
1	1066368	T	A	0,121	ANC_AA_s0	0	121	I_1066368_T_A	AA	0	121	0	0	left.arm	0
1	1067073	T	C	97,0	ANC_AA_s0	97	0	I_1067073_T_C	AA	0	97	0	0	left.arm	0
1	1067276	A	G	72,0	ANC_AA_s0	72	0	I_1067276_A_G	AA	0	72	0	0	left.arm	0
1	1067441	G	A	0,145	ANC_AA_s0	0	145	I_1067441_G_A	AA	0	145	0	0	left.arm	0
1	1067567	T	A	3,112	ANC_AA_s0	3	112	I_1067567_T_A	AA	0	115	3	0.0260869565217391	left.arm	0.0512585812356979
1	1067995	C	A	0,220	ANC_AA_s0	0	220	I_1067995_C_A	AA	0	220	0	0	left.arm	0
1	1068496	T	A	199,0	ANC_AA_s0	199	0	I_1068496_T_A	AA	0	199	0	0	left.arm	0
1	1068572	T	C	0,234	ANC_AA_s0	0	234	I_1068572_T_C	AA	0	234	0	0	left.arm	0
1	1069918	C	T	0,210	ANC_AA_s0	0	210	I_1069918_C_T	AA	0	210	0	0	left.arm	0
1	1070084	A	G	166,4	ANC_AA_s0	166	4	I_1070084_A_G	AA	0	170	4	0.0235294117647059	left.arm	0.0462234597981204
1	1071156	G	A	0,167	ANC_AA_s0	0	167	I_1071156_G_A	AA	0	167	0	0	left.arm	0
1	1071193	G	A	178,0	ANC_AA_s0	178	0	I_1071193_G_A	AA	0	178	0	0	left.arm	0
1	1072123	G	A	0,166	ANC_AA_s0	0	166	I_1072123_G_A	AA	0	166	0	0	left.arm	0
1	1073789	C	A	1,116	ANC_AA_s0	1	116	I_1073789_C_A	AA	0	117	1	0.00854700854700855	left.arm	0.0170940170940171
1	1073798	A	G	0,128	ANC_AA_s0	0	128	I_1073798_A_G	AA	0	128	0	0	left.arm	0
1	1074552	G	T	23,2	ANC_AA_s0	23	2	I_1074552_G_T	AA	0	25	2	0.08	left.arm	0.153333333333333
1	1074575	C	T	1,36	ANC_AA_s0	1	36	I_1074575_C_T	AA	0	37	1	0.027027027027027	left.arm	0.0540540540540541
1	1074785	A	G	0,110	ANC_AA_s0	0	110	I_1074785_A_G	AA	0	110	0	0	left.arm	0
1	1074963	T	C	1,121	ANC_AA_s0	1	121	I_1074963_T_C	AA	0	122	1	0.00819672131147541	left.arm	0.0163934426229508
1	1075010	C	A	107,4	ANC_AA_s0	107	4	I_1075010_C_A	AA	0	111	4	0.036036036036036	left.arm	0.0701064701064701
1	1075470	A	C	0,111	ANC_AA_s0	0	111	I_1075470_A_C	AA	0	111	0	0	left.arm	0
1	1075684	A	T	126,1	ANC_AA_s0	126	1	I_1075684_A_T	AA	0	127	1	0.0078740157480315	left.arm	0.015748031496063
1	1076137	A	T	98,11	ANC_AA_s0	98	11	I_1076137_A_T	AA	0	109	11	0.100917431192661	left.arm	0.183146449201495
1	1076148	G	C	0,103	ANC_AA_s0	0	103	I_1076148_G_C	AA	0	103	0	0	left.arm	0
1	1077137	G	T	20,3	ANC_AA_s0	20	3	I_1077137_G_T	AA	0	23	3	0.130434782608696	left.arm	0.237154150197628
1	1077138	A	T	22,1	ANC_AA_s0	22	1	I_1077138_A_T	AA	0	23	1	0.0434782608695652	left.arm	0.0869565217391304
1	1077139	A	T	24,1	ANC_AA_s0	24	1	I_1077139_A_T	AA	0	25	1	0.04	left.arm	0.08
1	1077140	A	T	23,1	ANC_AA_s0	23	1	I_1077140_A_T	AA	0	24	1	0.0416666666666667	left.arm	0.0833333333333333
1	1077141	A	T	23,1	ANC_AA_s0	23	1	I_1077141_A_T	AA	0	24	1	0.0416666666666667	left.arm	0.0833333333333333
1	1077146	G	T	21,1	ANC_AA_s0	21	1	I_1077146_G_T	AA	0	22	1	0.0454545454545455	left.arm	0.0909090909090909
1	1077951	C	G	0,96	ANC_AA_s0	0	96	I_1077951_C_G	AA	0	96	0	0	left.arm	0
1	1078032	G	C	1,120	ANC_AA_s0	1	120	I_1078032_G_C	AA	0	121	1	0.00826446280991736	left.arm	0.0165289256198347
1	1078317	G	A	0,183	ANC_AA_s0	0	183	I_1078317_G_A	AA	0	183	0	0	left.arm	0
1	1078374	G	A	0,245	ANC_AA_s0	0	245	I_1078374_G_A	AA	0	245	0	0	left.arm	0
1	1078524	A	T	0,189	ANC_AA_s0	0	189	I_1078524_A_T	AA	0	189	0	0	left.arm	0
1	1078643	A	G	0,205	ANC_AA_s0	0	205	I_1078643_A_G	AA	0	205	0	0	left.arm	0
1	1078692	A	G	0,189	ANC_AA_s0	0	189	I_1078692_A_G	AA	0	189	0	0	left.arm	0
1	1080551	A	T	3,35	ANC_AA_s0	3	35	I_1080551_A_T	AA	0	38	3	0.0789473684210526	left.arm	0.149359886201991
1	1080816	T	C	45,59	ANC_AA_s0	45	59	I_1080816_T_C	AA	0	104	45	0.432692307692308	left.arm	0.49570575056012
1	1080845	A	G	30,40	ANC_AA_s0	30	40	I_1080845_A_G	AA	0	70	30	0.428571428571429	left.arm	0.496894409937888
1	1080878	C	T	22,0	ANC_AA_s0	22	0	I_1080878_C_T	AA	0	22	0	0	left.arm	0
1	1080879	T	G	22,0	ANC_AA_s0	22	0	I_1080879_T_G	AA	0	22	0	0	left.arm	0
1	1082127	A	T	0,23	ANC_AA_s0	0	23	I_1082127_A_T	AA	0	23	0	0	left.arm	0
1	1082172	G	A	0,44	ANC_AA_s0	0	44	I_1082172_G_A	AA	0	44	0	0	left.arm	0
1	1082250	C	G	0,29	ANC_AA_s0	0	29	I_1082250_C_G	AA	0	29	0	0	left.arm	0
1	1082373	C	T	0,29	ANC_AA_s0	0	29	I_1082373_C_T	AA	0	29	0	0	left.arm	0
1	1082410	A	C	0,89	ANC_AA_s0	0	89	I_1082410_A_C	AA	0	89	0	0	left.arm	0
1	1082521	G	T	22,3	ANC_AA_s0	22	3	I_1082521_G_T	AA	0	25	3	0.12	left.arm	0.22
1	1083058	T	C	0,34	ANC_AA_s0	0	34	I_1083058_T_C	AA	0	34	0	0	left.arm	0
1	1083123	A	T	0,35	ANC_AA_s0	0	35	I_1083123_A_T	AA	0	35	0	0	left.arm	0
1	1083809	A	G	33,0	ANC_AA_s0	33	0	I_1083809_A_G	AA	0	33	0	0	left.arm	0
1	1084012	C	A	53,0	ANC_AA_s0	53	0	I_1084012_C_A	AA	0	53	0	0	left.arm	0
1	1084093	C	T	49,2	ANC_AA_s0	49	2	I_1084093_C_T	AA	0	51	2	0.0392156862745098	left.arm	0.0768627450980392
1	1086724	G	A	152,7	ANC_AA_s0	152	7	I_1086724_G_A	AA	0	159	7	0.0440251572327044	left.arm	0.0847066316376085
1	1087413	T	C	0,119	ANC_AA_s0	0	119	I_1087413_T_C	AA	0	119	0	0	left.arm	0
1	1089080	T	C	0,147	ANC_AA_s0	0	147	I_1089080_T_C	AA	0	147	0	0	left.arm	0
1	1089792	C	A	1,70	ANC_AA_s0	1	70	I_1089792_C_A	AA	0	71	1	0.0140845070422535	left.arm	0.028169014084507
1	1090956	A	T	0,190	ANC_AA_s0	0	190	I_1090956_A_T	AA	0	190	0	0	left.arm	0
1	1092250	T	A	0,52	ANC_AA_s0	0	52	I_1092250_T_A	AA	0	52	0	0	left.arm	0
1	1092421	T	C	0,63	ANC_AA_s0	0	63	I_1092421_T_C	AA	0	63	0	0	left.arm	0
1	1092593	G	C	0,103	ANC_AA_s0	0	103	I_1092593_G_C	AA	0	103	0	0	left.arm	0
1	1092956	G	A	0,67	ANC_AA_s0	0	67	I_1092956_G_A	AA	0	67	0	0	left.arm	0
1	1094821	G	T	0,46	ANC_AA_s0	0	46	I_1094821_G_T	AA	0	46	0	0	left.arm	0
1	1094888	A	G	0,55	ANC_AA_s0	0	55	I_1094888_A_G	AA	0	55	0	0	left.arm	0
1	1095019	A	G	31,0	ANC_AA_s0	31	0	I_1095019_A_G	AA	0	31	0	0	left.arm	0
1	1095029	G	T	0,32	ANC_AA_s0	0	32	I_1095029_G_T	AA	0	32	0	0	left.arm	0
1	1095535	A	G	0,59	ANC_AA_s0	0	59	I_1095535_A_G	AA	0	59	0	0	left.arm	0
1	1095804	T	A	0,133	ANC_AA_s0	0	133	I_1095804_T_A	AA	0	133	0	0	left.arm	0
1	1095862	A	T	0,101	ANC_AA_s0	0	101	I_1095862_A_T	AA	0	101	0	0	left.arm	0
1	1096611	T	A	0,230	ANC_AA_s0	0	230	I_1096611_T_A	AA	0	230	0	0	left.arm	0
1	1097189	C	G	0,174	ANC_AA_s0	0	174	I_1097189_C_G	AA	0	174	0	0	left.arm	0
1	1098416	G	A	45,4	ANC_AA_s0	45	4	I_1098416_G_A	AA	0	49	4	0.0816326530612245	left.arm	0.153061224489796
1	1098417	T	A	0,48	ANC_AA_s0	0	48	I_1098417_T_A	AA	0	48	0	0	left.arm	0
1	1098422	T	A	49,0	ANC_AA_s0	49	0	I_1098422_T_A	AA	0	49	0	0	left.arm	0
1	1098423	C	A	42,6	ANC_AA_s0	42	6	I_1098423_C_A	AA	0	48	6	0.125	left.arm	0.223404255319149
1	1098424	G	A	43,4	ANC_AA_s0	43	4	I_1098424_G_A	AA	0	47	4	0.0851063829787234	left.arm	0.159111933395005
1	1098474	T	C	74,1	ANC_AA_s0	74	1	I_1098474_T_C	AA	0	75	1	0.0133333333333333	left.arm	0.0266666666666667
1	1098619	C	T	105,0	ANC_AA_s0	105	0	I_1098619_C_T	AA	0	105	0	0	left.arm	0
1	1099042	G	A	0,193	ANC_AA_s0	0	193	I_1099042_G_A	AA	0	193	0	0	left.arm	0
1	1099355	A	G	0,166	ANC_AA_s0	0	166	I_1099355_A_G	AA	0	166	0	0	left.arm	0
1	1099482	C	A	0,136	ANC_AA_s0	0	136	I_1099482_C_A	AA	0	136	0	0	left.arm	0
1	1099901	C	T	0,56	ANC_AA_s0	0	56	I_1099901_C_T	AA	0	56	0	0	left.arm	0
1	1100476	C	T	0,67	ANC_AA_s0	0	67	I_1100476_C_T	AA	0	67	0	0	left.arm	0
1	1100861	G	T	0,112	ANC_AA_s0	0	112	I_1100861_G_T	AA	0	112	0	0	left.arm	0
1	1101704	G	A	0,145	ANC_AA_s0	0	145	I_1101704_G_A	AA	0	145	0	0	left.arm	0
1	1101927	C	T	0,74	ANC_AA_s0	0	74	I_1101927_C_T	AA	0	74	0	0	left.arm	0
1	1102095	G	A	35,3	ANC_AA_s0	35	3	I_1102095_G_A	AA	0	38	3	0.0789473684210526	left.arm	0.149359886201991
1	1103336	T	A	68,0	ANC_AA_s0	68	0	I_1103336_T_A	AA	0	68	0	0	left.arm	0
1	1104787	G	A	130,5	ANC_AA_s0	130	5	I_1104787_G_A	AA	0	135	5	0.037037037037037	left.arm	0.0718629076838032
1	1104793	C	A	122,5	ANC_AA_s0	122	5	I_1104793_C_A	AA	0	127	5	0.0393700787401575	left.arm	0.0762404699412573
1	1104819	T	G	0,128	ANC_AA_s0	0	128	I_1104819_T_G	AA	0	128	0	0	left.arm	0
1	1104896	T	C	0,117	ANC_AA_s0	0	117	I_1104896_T_C	AA	0	117	0	0	left.arm	0
1	1105098	G	A	0,67	ANC_AA_s0	0	67	I_1105098_G_A	AA	0	67	0	0	left.arm	0
1	1105223	T	A	53,7	ANC_AA_s0	53	7	I_1105223_T_A	AA	0	60	7	0.116666666666667	left.arm	0.209604519774011
1	1105224	C	A	53,6	ANC_AA_s0	53	6	I_1105224_C_A	AA	0	59	6	0.101694915254237	left.arm	0.185856224430158
1	1105561	C	T	87,5	ANC_AA_s0	87	5	I_1105561_C_T	AA	0	92	5	0.0543478260869565	left.arm	0.103917821309126
1	1105599	C	T	0,115	ANC_AA_s0	0	115	I_1105599_C_T	AA	0	115	0	0	left.arm	0
1	1106297	G	A	0,201	ANC_AA_s0	0	201	I_1106297_G_A	AA	0	201	0	0	left.arm	0
1	1106421	A	G	1,176	ANC_AA_s0	1	176	I_1106421_A_G	AA	0	177	1	0.00564971751412429	left.arm	0.0112994350282486
1	1106536	T	C	0,158	ANC_AA_s0	0	158	I_1106536_T_C	AA	0	158	0	0	left.arm	0
1	1107680	C	T	162,4	ANC_AA_s0	162	4	I_1107680_C_T	AA	0	166	4	0.0240963855421687	left.arm	0.0473165388828039
1	1109050	T	C	0,220	ANC_AA_s0	0	220	I_1109050_T_C	AA	0	220	0	0	left.arm	0
1	1109928	A	G	1,98	ANC_AA_s0	1	98	I_1109928_A_G	AA	0	99	1	0.0101010101010101	left.arm	0.0202020202020202
1	1109954	A	T	0,100	ANC_AA_s0	0	100	I_1109954_A_T	AA	0	100	0	0	left.arm	0
1	1109958	G	A	0,95	ANC_AA_s0	0	95	I_1109958_G_A	AA	0	95	0	0	left.arm	0
1	1110012	G	A	0,98	ANC_AA_s0	0	98	I_1110012_G_A	AA	0	98	0	0	left.arm	0
1	1110019	C	T	0,105	ANC_AA_s0	0	105	I_1110019_C_T	AA	0	105	0	0	left.arm	0
1	1110029	A	G	0,88	ANC_AA_s0	0	88	I_1110029_A_G	AA	0	88	0	0	left.arm	0
1	1110053	T	G	0,88	ANC_AA_s0	0	88	I_1110053_T_G	AA	0	88	0	0	left.arm	0
1	1110060	A	G	0,90	ANC_AA_s0	0	90	I_1110060_A_G	AA	0	90	0	0	left.arm	0
1	1110163	T	A	2,83	ANC_AA_s0	2	83	I_1110163_T_A	AA	0	85	2	0.0235294117647059	left.arm	0.0464985994397759
1	1110502	C	A	0,100	ANC_AA_s0	0	100	I_1110502_C_A	AA	0	100	0	0	left.arm	0
1	1110515	T	C	0,96	ANC_AA_s0	0	96	I_1110515_T_C	AA	0	96	0	0	left.arm	0
1	1110579	T	C	0,109	ANC_AA_s0	0	109	I_1110579_T_C	AA	0	109	0	0	left.arm	0
1	1110580	C	T	0,109	ANC_AA_s0	0	109	I_1110580_C_T	AA	0	109	0	0	left.arm	0
1	1110740	T	A	0,209	ANC_AA_s0	0	209	I_1110740_T_A	AA	0	209	0	0	left.arm	0
1	1111326	G	A	0,60	ANC_AA_s0	0	60	I_1111326_G_A	AA	0	60	0	0	left.arm	0
1	1111938	T	C	0,142	ANC_AA_s0	0	142	I_1111938_T_C	AA	0	142	0	0	left.arm	0
1	1111982	C	A	0,134	ANC_AA_s0	0	134	I_1111982_C_A	AA	0	134	0	0	left.arm	0
1	1112137	C	A	0,147	ANC_AA_s0	0	147	I_1112137_C_A	AA	0	147	0	0	left.arm	0
1	1112418	A	T	0,128	ANC_AA_s0	0	128	I_1112418_A_T	AA	0	128	0	0	left.arm	0
1	1112706	T	C	0,171	ANC_AA_s0	0	171	I_1112706_T_C	AA	0	171	0	0	left.arm	0
1	1112869	T	A	0,136	ANC_AA_s0	0	136	I_1112869_T_A	AA	0	136	0	0	left.arm	0
1	1113062	C	T	0,160	ANC_AA_s0	0	160	I_1113062_C_T	AA	0	160	0	0	left.arm	0
1	1113664	C	T	0,135	ANC_AA_s0	0	135	I_1113664_C_T	AA	0	135	0	0	left.arm	0
1	1113827	A	G	0,151	ANC_AA_s0	0	151	I_1113827_A_G	AA	0	151	0	0	left.arm	0
1	1114318	A	T	36,0	ANC_AA_s0	36	0	I_1114318_A_T	AA	0	36	0	0	left.arm	0
1	1114322	A	T	37,2	ANC_AA_s0	37	2	I_1114322_A_T	AA	0	39	2	0.0512820512820513	left.arm	0.0998650472334683
1	1114336	A	T	60,4	ANC_AA_s0	60	4	I_1114336_A_T	AA	0	64	4	0.0625	left.arm	0.119047619047619
1	1114663	C	A	0,164	ANC_AA_s0	0	164	I_1114663_C_A	AA	0	164	0	0	left.arm	0
1	1114862	T	G	1,87	ANC_AA_s0	1	87	I_1114862_T_G	AA	0	88	1	0.0113636363636364	left.arm	0.0227272727272727
1	1115123	C	T	139,0	ANC_AA_s0	139	0	I_1115123_C_T	AA	0	139	0	0	left.arm	0
1	1116041	G	A	0,140	ANC_AA_s0	0	140	I_1116041_G_A	AA	0	140	0	0	left.arm	0
1	1116072	A	G	0,163	ANC_AA_s0	0	163	I_1116072_A_G	AA	0	163	0	0	left.arm	0
1	1116797	T	A	0,120	ANC_AA_s0	0	120	I_1116797_T_A	AA	0	120	0	0	left.arm	0
1	1124933	T	C	55,0	ANC_AA_s0	55	0	I_1124933_T_C	AA	0	55	0	0	left.arm	0
1	1125668	T	C	47,0	ANC_AA_s0	47	0	I_1125668_T_C	AA	0	47	0	0	left.arm	0
1	1125686	C	G	53,0	ANC_AA_s0	53	0	I_1125686_C_G	AA	0	53	0	0	left.arm	0
1	1125697	T	A	59,0	ANC_AA_s0	59	0	I_1125697_T_A	AA	0	59	0	0	left.arm	0
1	1125915	T	C	0,144	ANC_AA_s0	0	144	I_1125915_T_C	AA	0	144	0	0	left.arm	0
1	1126111	G	A	64,2	ANC_AA_s0	64	2	I_1126111_G_A	AA	0	66	2	0.0303030303030303	left.arm	0.0596736596736597
1	1126159	C	T	0,83	ANC_AA_s0	0	83	I_1126159_C_T	AA	0	83	0	0	left.arm	0
1	1126245	G	T	1,139	ANC_AA_s0	1	139	I_1126245_G_T	AA	0	140	1	0.00714285714285714	left.arm	0.0142857142857143
1	1126557	C	T	0,199	ANC_AA_s0	0	199	I_1126557_C_T	AA	0	199	0	0	left.arm	0
1	1127578	C	T	0,169	ANC_AA_s0	0	169	I_1127578_C_T	AA	0	169	0	0	left.arm	0
1	1127637	A	T	1,244	ANC_AA_s0	1	244	I_1127637_A_T	AA	0	245	1	0.00408163265306122	left.arm	0.00816326530612245
1	1128364	A	C	0,160	ANC_AA_s0	0	160	I_1128364_A_C	AA	0	160	0	0	left.arm	0
1	1128826	G	T	87,5	ANC_AA_s0	87	5	I_1128826_G_T	AA	0	92	5	0.0543478260869565	left.arm	0.103917821309126
1	1129124	G	A	0,125	ANC_AA_s0	0	125	I_1129124_G_A	AA	0	125	0	0	left.arm	0
1	1130716	C	A	70,4	ANC_AA_s0	70	4	I_1130716_C_A	AA	0	74	4	0.0540540540540541	left.arm	0.103665309144761
1	1131645	G	A	184,10	ANC_AA_s0	184	10	I_1131645_G_A	AA	0	194	10	0.0515463917525773	left.arm	0.0982853480049143
1	1132364	G	A	0,134	ANC_AA_s0	0	134	I_1132364_G_A	AA	0	134	0	0	left.arm	0
1	1133698	G	A	0,230	ANC_AA_s0	0	230	I_1133698_G_A	AA	0	230	0	0	left.arm	0
1	1133776	A	T	0,168	ANC_AA_s0	0	168	I_1133776_A_T	AA	0	168	0	0	left.arm	0
1	1135259	C	A	66,0	ANC_AA_s0	66	0	I_1135259_C_A	AA	0	66	0	0	left.arm	0
1	1135314	C	G	62,0	ANC_AA_s0	62	0	I_1135314_C_G	AA	0	62	0	0	left.arm	0
1	1135497	A	G	0,131	ANC_AA_s0	0	131	I_1135497_A_G	AA	0	131	0	0	left.arm	0
1	1135603	C	T	0,175	ANC_AA_s0	0	175	I_1135603_C_T	AA	0	175	0	0	left.arm	0
1	1135670	G	A	0,166	ANC_AA_s0	0	166	I_1135670_G_A	AA	0	166	0	0	left.arm	0
1	1135879	A	G	0,144	ANC_AA_s0	0	144	I_1135879_A_G	AA	0	144	0	0	left.arm	0
1	1136410	C	A	54,3	ANC_AA_s0	54	3	I_1136410_C_A	AA	0	57	3	0.0526315789473684	left.arm	0.101503759398496
1	1137013	T	A	28,0	ANC_AA_s0	28	0	I_1137013_T_A	AA	0	28	0	0	left.arm	0
1	1137014	T	A	25,0	ANC_AA_s0	25	0	I_1137014_T_A	AA	0	25	0	0	left.arm	0
1	1137015	T	A	25,0	ANC_AA_s0	25	0	I_1137015_T_A	AA	0	25	0	0	left.arm	0
1	1137016	G	A	24,0	ANC_AA_s0	24	0	I_1137016_G_A	AA	0	24	0	0	left.arm	0
1	1138155	A	G	0,83	ANC_AA_s0	0	83	I_1138155_A_G	AA	0	83	0	0	left.arm	0
1	1139786	T	A	0,77	ANC_AA_s0	0	77	I_1139786_T_A	AA	0	77	0	0	left.arm	0
1	1140551	C	T	0,125	ANC_AA_s0	0	125	I_1140551_C_T	AA	0	125	0	0	left.arm	0
1	1140571	C	T	0,119	ANC_AA_s0	0	119	I_1140571_C_T	AA	0	119	0	0	left.arm	0
1	1140583	C	T	1,117	ANC_AA_s0	1	117	I_1140583_C_T	AA	0	118	1	0.00847457627118644	left.arm	0.0169491525423729
1	1142394	C	A	41,1	ANC_AA_s0	41	1	I_1142394_C_A	AA	0	42	1	0.0238095238095238	left.arm	0.0476190476190476
1	1142894	G	T	44,1	ANC_AA_s0	44	1	I_1142894_G_T	AA	0	45	1	0.0222222222222222	left.arm	0.0444444444444444
1	1142946	G	A	23,0	ANC_AA_s0	23	0	I_1142946_G_A	AA	0	23	0	0	left.arm	0
1	1142953	T	A	22,1	ANC_AA_s0	22	1	I_1142953_T_A	AA	0	23	1	0.0434782608695652	left.arm	0.0869565217391304
1	1142954	C	A	22,1	ANC_AA_s0	22	1	I_1142954_C_A	AA	0	23	1	0.0434782608695652	left.arm	0.0869565217391304
1	1142955	G	A	22,1	ANC_AA_s0	22	1	I_1142955_G_A	AA	0	23	1	0.0434782608695652	left.arm	0.0869565217391304
1	1142957	G	A	22,0	ANC_AA_s0	22	0	I_1142957_G_A	AA	0	22	0	0	left.arm	0
1	1142958	C	A	18,3	ANC_AA_s0	18	3	I_1142958_C_A	AA	0	21	3	0.142857142857143	left.arm	0.257142857142857
1	1143279	G	T	90,1	ANC_AA_s0	90	1	I_1143279_G_T	AA	0	91	1	0.010989010989011	left.arm	0.021978021978022
1	1145869	G	A	40,0	ANC_AA_s0	40	0	I_1145869_G_A	AA	0	40	0	0	left.arm	0
1	1145874	T	A	35,0	ANC_AA_s0	35	0	I_1145874_T_A	AA	0	35	0	0	left.arm	0
1	1145898	T	C	35,0	ANC_AA_s0	35	0	I_1145898_T_C	AA	0	35	0	0	left.arm	0
1	1146160	A	G	33,0	ANC_AA_s0	33	0	I_1146160_A_G	AA	0	33	0	0	left.arm	0
1	1146481	G	T	8,22	ANC_AA_s0	8	22	I_1146481_G_T	AA	0	30	8	0.266666666666667	left.arm	0.404597701149425
1	1147299	T	A	0,244	ANC_AA_s0	0	244	I_1147299_T_A	AA	0	244	0	0	left.arm	0
1	1147989	A	G	64,0	ANC_AA_s0	64	0	I_1147989_A_G	AA	0	64	0	0	left.arm	0
1	1148022	T	C	60,2	ANC_AA_s0	60	2	I_1148022_T_C	AA	0	62	2	0.032258064516129	left.arm	0.0634584875727129
1	1150477	G	A	0,161	ANC_AA_s0	0	161	I_1150477_G_A	AA	0	161	0	0	left.arm	0
1	1150859	T	C	0,35	ANC_AA_s0	0	35	I_1150859_T_C	AA	0	35	0	0	left.arm	0
1	1151178	C	T	0,35	ANC_AA_s0	0	35	I_1151178_C_T	AA	0	35	0	0	left.arm	0
1	1152417	A	T	0,22	ANC_AA_s0	0	22	I_1152417_A_T	AA	0	22	0	0	left.arm	0
1	1152443	A	G	20,0	ANC_AA_s0	20	0	I_1152443_A_G	AA	0	20	0	0	left.arm	0
1	1152895	A	T	0,109	ANC_AA_s0	0	109	I_1152895_A_T	AA	0	109	0	0	left.arm	0
1	1153319	G	A	70,0	ANC_AA_s0	70	0	I_1153319_G_A	AA	0	70	0	0	left.arm	0
1	1154232	C	G	0,101	ANC_AA_s0	0	101	I_1154232_C_G	AA	0	101	0	0	left.arm	0
1	1154412	C	G	0,70	ANC_AA_s0	0	70	I_1154412_C_G	AA	0	70	0	0	left.arm	0
1	1154417	T	A	2,72	ANC_AA_s0	2	72	I_1154417_T_A	AA	0	74	2	0.027027027027027	left.arm	0.0533135875601629
1	1155563	G	A	203,6	ANC_AA_s0	203	6	I_1155563_G_A	AA	0	209	6	0.0287081339712919	left.arm	0.0560360691939639
1	1155808	C	T	134,5	ANC_AA_s0	134	5	I_1155808_C_T	AA	0	139	5	0.0359712230215827	left.arm	0.0698571577520592
1	1156159	G	C	0,127	ANC_AA_s0	0	127	I_1156159_G_C	AA	0	127	0	0	left.arm	0
1	1156349	A	T	0,75	ANC_AA_s0	0	75	I_1156349_A_T	AA	0	75	0	0	left.arm	0
1	1156469	G	A	119,2	ANC_AA_s0	119	2	I_1156469_G_A	AA	0	121	2	0.0165289256198347	left.arm	0.0327823691460055
1	1156845	G	A	0,212	ANC_AA_s0	0	212	I_1156845_G_A	AA	0	212	0	0	left.arm	0
1	1156923	A	T	0,163	ANC_AA_s0	0	163	I_1156923_A_T	AA	0	163	0	0	left.arm	0
1	1156949	A	T	0,170	ANC_AA_s0	0	170	I_1156949_A_T	AA	0	170	0	0	left.arm	0
1	1157254	T	A	0,174	ANC_AA_s0	0	174	I_1157254_T_A	AA	0	174	0	0	left.arm	0
1	1157838	T	C	0,141	ANC_AA_s0	0	141	I_1157838_T_C	AA	0	141	0	0	left.arm	0
1	1162902	A	T	1,57	ANC_AA_s0	1	57	I_1162902_A_T	AA	0	58	1	0.0172413793103448	left.arm	0.0344827586206897
1	1162915	T	A	55,4	ANC_AA_s0	55	4	I_1162915_T_A	AA	0	59	4	0.0677966101694915	left.arm	0.128579777907656
1	1166256	C	T	155,6	ANC_AA_s0	155	6	I_1166256_C_T	AA	0	161	6	0.0372670807453416	left.arm	0.0722049689440994
1	1166692	C	T	0,27	ANC_AA_s0	0	27	I_1166692_C_T	AA	0	27	0	0	left.arm	0
1	1167369	G	A	38,0	ANC_AA_s0	38	0	I_1167369_G_A	AA	0	38	0	0	left.arm	0
1	1167575	A	T	148,0	ANC_AA_s0	148	0	I_1167575_A_T	AA	0	148	0	0	left.arm	0
1	1168693	G	A	58,1	ANC_AA_s0	58	1	I_1168693_G_A	AA	0	59	1	0.0169491525423729	left.arm	0.0338983050847458
1	1168705	T	A	53,13	ANC_AA_s0	53	13	I_1168705_T_A	AA	0	66	13	0.196969696969697	left.arm	0.321212121212121
1	1170264	G	T	60,3	ANC_AA_s0	60	3	I_1170264_G_T	AA	0	63	3	0.0476190476190476	left.arm	0.0921658986175115
1	1171817	C	T	49,1	ANC_AA_s0	49	1	I_1171817_C_T	AA	0	50	1	0.02	left.arm	0.04
1	1171818	C	A	47,2	ANC_AA_s0	47	2	I_1171818_C_A	AA	0	49	2	0.0408163265306122	left.arm	0.0799319727891157
1	1172186	C	A	47,2	ANC_AA_s0	47	2	I_1172186_C_A	AA	0	49	2	0.0408163265306122	left.arm	0.0799319727891157
1	1172786	T	G	41,3	ANC_AA_s0	41	3	I_1172786_T_G	AA	0	44	3	0.0681818181818182	left.arm	0.130021141649049
1	1173812	G	A	102,2	ANC_AA_s0	102	2	I_1173812_G_A	AA	0	104	2	0.0192307692307692	left.arm	0.0380881254667662
1	1175077	A	G	73,0	ANC_AA_s0	73	0	I_1175077_A_G	AA	0	73	0	0	left.arm	0
1	1175303	T	C	59,0	ANC_AA_s0	59	0	I_1175303_T_C	AA	0	59	0	0	left.arm	0
1	1177834	G	T	65,0	ANC_AA_s0	65	0	I_1177834_G_T	AA	0	65	0	0	left.arm	0
1	1182234	T	C	53,0	ANC_AA_s0	53	0	I_1182234_T_C	AA	0	53	0	0	left.arm	0
1	1182561	T	C	67,0	ANC_AA_s0	67	0	I_1182561_T_C	AA	0	67	0	0	left.arm	0
1	1183607	C	A	43,0	ANC_AA_s0	43	0	I_1183607_C_A	AA	0	43	0	0	left.arm	0
1	1184235	C	T	102,0	ANC_AA_s0	102	0	I_1184235_C_T	AA	0	102	0	0	left.arm	0
1	1185882	G	T	63,7	ANC_AA_s0	63	7	I_1185882_G_T	AA	0	70	7	0.1	left.arm	0.182608695652174
1	1187261	A	T	47,2	ANC_AA_s0	47	2	I_1187261_A_T	AA	0	49	2	0.0408163265306122	left.arm	0.0799319727891157
1	1187813	A	T	39,1	ANC_AA_s0	39	1	I_1187813_A_T	AA	0	40	1	0.025	left.arm	0.05
1	1188304	C	A	172,3	ANC_AA_s0	172	3	I_1188304_C_A	AA	0	175	3	0.0171428571428571	left.arm	0.0338916256157635
1	1188435	A	G	139,2	ANC_AA_s0	139	2	I_1188435_A_G	AA	0	141	2	0.0141843971631206	left.arm	0.0281661600810537
1	1189641	G	A	33,7	ANC_AA_s0	33	7	I_1189641_G_A	AA	0	40	7	0.175	left.arm	0.296153846153846
1	1189650	C	A	41,3	ANC_AA_s0	41	3	I_1189650_C_A	AA	0	44	3	0.0681818181818182	left.arm	0.130021141649049
1	1189651	C	A	38,6	ANC_AA_s0	38	6	I_1189651_C_A	AA	0	44	6	0.136363636363636	left.arm	0.241014799154334
1	1189666	G	A	40,3	ANC_AA_s0	40	3	I_1189666_G_A	AA	0	43	3	0.0697674418604651	left.arm	0.132890365448505
1	1190322	T	C	40,0	ANC_AA_s0	40	0	I_1190322_T_C	AA	0	40	0	0	left.arm	0
1	1190782	T	C	67,0	ANC_AA_s0	67	0	I_1190782_T_C	AA	0	67	0	0	left.arm	0
1	1191038	C	A	25,0	ANC_AA_s0	25	0	I_1191038_C_A	AA	0	25	0	0	left.arm	0
1	1192468	G	A	34,0	ANC_AA_s0	34	0	I_1192468_G_A	AA	0	34	0	0	left.arm	0
1	1193597	C	A	45,1	ANC_AA_s0	45	1	I_1193597_C_A	AA	0	46	1	0.0217391304347826	left.arm	0.0434782608695652
1	1193603	G	A	45,1	ANC_AA_s0	45	1	I_1193603_G_A	AA	0	46	1	0.0217391304347826	left.arm	0.0434782608695652
1	1194081	G	A	45,3	ANC_AA_s0	45	3	I_1194081_G_A	AA	0	48	3	0.0625	left.arm	0.11968085106383
1	1194119	A	G	63,0	ANC_AA_s0	63	0	I_1194119_A_G	AA	0	63	0	0	left.arm	0
1	1194279	C	T	57,1	ANC_AA_s0	57	1	I_1194279_C_T	AA	0	58	1	0.0172413793103448	left.arm	0.0344827586206897
1	1194620	C	A	118,0	ANC_AA_s0	118	0	I_1194620_C_A	AA	0	118	0	0	left.arm	0
1	1194665	G	A	2,122	ANC_AA_s0	2	122	I_1194665_G_A	AA	0	124	2	0.0161290322580645	left.arm	0.031995803829006
1	1194674	C	T	97,1	ANC_AA_s0	97	1	I_1194674_C_T	AA	0	98	1	0.0102040816326531	left.arm	0.0204081632653061
1	1194685	T	C	97,2	ANC_AA_s0	97	2	I_1194685_T_C	AA	0	99	2	0.0202020202020202	left.arm	0.0399917542774686
1	1194745	T	A	121,28	ANC_AA_s0	121	28	I_1194745_T_A	AA	0	149	28	0.187919463087248	left.arm	0.30727371666969
1	1194756	G	A	123,26	ANC_AA_s0	123	26	I_1194756_G_A	AA	0	149	26	0.174496644295302	left.arm	0.290041719571921
1	1194758	A	G	124,25	ANC_AA_s0	124	25	I_1194758_A_G	AA	0	149	25	0.167785234899329	left.arm	0.281153636858335
1	1194763	T	A	106,26	ANC_AA_s0	106	26	I_1194763_T_A	AA	0	132	26	0.196969696969697	left.arm	0.318760120286838
1	1194764	C	A	105,26	ANC_AA_s0	105	26	I_1194764_C_A	AA	0	131	26	0.198473282442748	left.arm	0.320610687022901
1	1194771	T	A	124,28	ANC_AA_s0	124	28	I_1194771_T_A	AA	0	152	28	0.184210526315789	left.arm	0.302544440571628
1	1194841	A	G	98,20	ANC_AA_s0	98	20	I_1194841_A_G	AA	0	118	20	0.169491525423729	left.arm	0.283934521222657
1	1194861	C	T	147,2	ANC_AA_s0	147	2	I_1194861_C_T	AA	0	149	2	0.0134228187919463	left.arm	0.0266642481407582
1	1194864	G	C	136,1	ANC_AA_s0	136	1	I_1194864_G_C	AA	0	137	1	0.0072992700729927	left.arm	0.0145985401459854
1	1195719	C	A	59,2	ANC_AA_s0	59	2	I_1195719_C_A	AA	0	61	2	0.0327868852459016	left.arm	0.0644808743169399
1	1196576	A	G	38,0	ANC_AA_s0	38	0	I_1196576_A_G	AA	0	38	0	0	left.arm	0
1	1200859	G	A	32,2	ANC_AA_s0	32	2	I_1200859_G_A	AA	0	34	2	0.0588235294117647	left.arm	0.114081996434938
1	1200867	C	A	33,3	ANC_AA_s0	33	3	I_1200867_C_A	AA	0	36	3	0.0833333333333333	left.arm	0.157142857142857
1	1200878	C	A	34,7	ANC_AA_s0	34	7	I_1200878_C_A	AA	0	41	7	0.170731707317073	left.arm	0.290243902439024
1	1201816	C	A	43,1	ANC_AA_s0	43	1	I_1201816_C_A	AA	0	44	1	0.0227272727272727	left.arm	0.0454545454545455
1	1201830	T	G	36,2	ANC_AA_s0	36	2	I_1201830_T_G	AA	0	38	2	0.0526315789473684	left.arm	0.102418207681366
1	1201834	G	A	36,1	ANC_AA_s0	36	1	I_1201834_G_A	AA	0	37	1	0.027027027027027	left.arm	0.0540540540540541
1	1204227	T	C	0,108	ANC_AA_s0	0	108	I_1204227_T_C	AA	0	108	0	0	left.arm	0
1	1204598	G	T	74,1	ANC_AA_s0	74	1	I_1204598_G_T	AA	0	75	1	0.0133333333333333	left.arm	0.0266666666666667
1	1204975	G	T	51,3	ANC_AA_s0	51	3	I_1204975_G_T	AA	0	54	3	0.0555555555555556	left.arm	0.106918238993711
1	1206073	C	A	39,1	ANC_AA_s0	39	1	I_1206073_C_A	AA	0	40	1	0.025	left.arm	0.05
1	1209162	C	T	44,3	ANC_AA_s0	44	3	I_1209162_C_T	AA	0	47	3	0.0638297872340425	left.arm	0.122109158186864
1	1211020	G	T	91,5	ANC_AA_s0	91	5	I_1211020_G_T	AA	0	96	5	0.0520833333333333	left.arm	0.099780701754386
1	1211460	A	T	68,2	ANC_AA_s0	68	2	I_1211460_A_T	AA	0	70	2	0.0285714285714286	left.arm	0.0563146997929607
1	1211461	A	T	71,2	ANC_AA_s0	71	2	I_1211461_A_T	AA	0	73	2	0.0273972602739726	left.arm	0.0540334855403349
1	1211501	G	A	86,0	ANC_AA_s0	86	0	I_1211501_G_A	AA	0	86	0	0	left.arm	0
1	1212496	G	T	56,2	ANC_AA_s0	56	2	I_1212496_G_T	AA	0	58	2	0.0344827586206897	left.arm	0.0677555958862674
1	1212795	G	T	64,3	ANC_AA_s0	64	3	I_1212795_G_T	AA	0	67	3	0.0447761194029851	left.arm	0.0868385345997286
1	1214883	G	A	127,4	ANC_AA_s0	127	4	I_1214883_G_A	AA	0	131	4	0.0305343511450382	left.arm	0.0596594245449207
1	1214966	T	A	73,7	ANC_AA_s0	73	7	I_1214966_T_A	AA	0	80	7	0.0875	left.arm	0.161708860759494
1	1214968	G	A	68,12	ANC_AA_s0	68	12	I_1214968_G_A	AA	0	80	12	0.15	left.arm	0.258227848101266
1	1215731	G	T	68,1	ANC_AA_s0	68	1	I_1215731_G_T	AA	0	69	1	0.0144927536231884	left.arm	0.0289855072463768
1	1220828	G	T	47,19	ANC_AA_s0	47	19	I_1220828_G_T	AA	0	66	19	0.287878787878788	left.arm	0.416317016317016
1	1220829	A	T	64,6	ANC_AA_s0	64	6	I_1220829_A_T	AA	0	70	6	0.0857142857142857	left.arm	0.159006211180124
1	1220836	G	T	57,18	ANC_AA_s0	57	18	I_1220836_G_T	AA	0	75	18	0.24	left.arm	0.36972972972973
1	1224457	C	A	117,3	ANC_AA_s0	117	3	I_1224457_C_A	AA	0	120	3	0.025	left.arm	0.0491596638655462
1	1227842	T	A	98,9	ANC_AA_s0	98	9	I_1227842_T_A	AA	0	107	9	0.0841121495327103	left.arm	0.155528125551049
1	1228463	G	A	86,1	ANC_AA_s0	86	1	I_1228463_G_A	AA	0	87	1	0.0114942528735632	left.arm	0.0229885057471264
1	1228526	C	A	72,2	ANC_AA_s0	72	2	I_1228526_C_A	AA	0	74	2	0.027027027027027	left.arm	0.0533135875601629
1	1228926	C	A	105,3	ANC_AA_s0	105	3	I_1228926_C_A	AA	0	108	3	0.0277777777777778	left.arm	0.0545171339563863
1	1228928	C	A	94,3	ANC_AA_s0	94	3	I_1228928_C_A	AA	0	97	3	0.0309278350515464	left.arm	0.0605670103092784
1	1228931	C	A	94,3	ANC_AA_s0	94	3	I_1228931_C_A	AA	0	97	3	0.0309278350515464	left.arm	0.0605670103092784
1	1228933	G	A	94,3	ANC_AA_s0	94	3	I_1228933_G_A	AA	0	97	3	0.0309278350515464	left.arm	0.0605670103092784
1	1229000	G	T	99,3	ANC_AA_s0	99	3	I_1229000_G_T	AA	0	102	3	0.0294117647058824	left.arm	0.0576587070471753
1	1229305	C	A	137,2	ANC_AA_s0	137	2	I_1229305_C_A	AA	0	139	2	0.0143884892086331	left.arm	0.0285684495881556
1	1231824	T	A	38,1	ANC_AA_s0	38	1	I_1231824_T_A	AA	0	39	1	0.0256410256410256	left.arm	0.0512820512820513
1	1233682	T	A	92,7	ANC_AA_s0	92	7	I_1233682_T_A	AA	0	99	7	0.0707070707070707	left.arm	0.132756132756133
1	1233683	C	A	91,7	ANC_AA_s0	91	7	I_1233683_C_A	AA	0	98	7	0.0714285714285714	left.arm	0.134020618556701
1	1233684	T	A	89,5	ANC_AA_s0	89	5	I_1233684_T_A	AA	0	94	5	0.0531914893617021	left.arm	0.101807366735301
1	1233685	G	A	79,4	ANC_AA_s0	79	4	I_1233685_G_A	AA	0	83	4	0.0481927710843374	left.arm	0.0928592418454305
1	1234840	G	A	40,5	ANC_AA_s0	40	5	I_1234840_G_A	AA	0	45	5	0.111111111111111	left.arm	0.202020202020202
1	1235073	G	T	85,4	ANC_AA_s0	85	4	I_1235073_G_T	AA	0	89	4	0.0449438202247191	left.arm	0.0868232890704801
1	1235931	C	T	74,3	ANC_AA_s0	74	3	I_1235931_C_T	AA	0	77	3	0.038961038961039	left.arm	0.0758714969241285
1	1236116	C	A	84,2	ANC_AA_s0	84	2	I_1236116_C_A	AA	0	86	2	0.0232558139534884	left.arm	0.0459644322845417
1	1236629	G	A	80,0	ANC_AA_s0	80	0	I_1236629_G_A	AA	0	80	0	0	left.arm	0
1	1236666	A	T	76,2	ANC_AA_s0	76	2	I_1236666_A_T	AA	0	78	2	0.0256410256410256	left.arm	0.0506160506160506
1	1236885	T	C	49,0	ANC_AA_s0	49	0	I_1236885_T_C	AA	0	49	0	0	left.arm	0
1	1237415	G	A	31,1	ANC_AA_s0	31	1	I_1237415_G_A	AA	0	32	1	0.03125	left.arm	0.0625
1	1237439	C	A	34,0	ANC_AA_s0	34	0	I_1237439_C_A	AA	0	34	0	0	left.arm	0
1	1237470	A	G	29,0	ANC_AA_s0	29	0	I_1237470_A_G	AA	0	29	0	0	left.arm	0
1	1237558	G	A	64,0	ANC_AA_s0	64	0	I_1237558_G_A	AA	0	64	0	0	left.arm	0
1	1237562	C	T	75,0	ANC_AA_s0	75	0	I_1237562_C_T	AA	0	75	0	0	left.arm	0
1	1237632	A	T	44,2	ANC_AA_s0	44	2	I_1237632_A_T	AA	0	46	2	0.0434782608695652	left.arm	0.085024154589372
1	1239793	G	T	0,31	ANC_AA_s0	0	31	I_1239793_G_T	AA	0	31	0	0	left.arm	0
1	1240283	C	A	49,6	ANC_AA_s0	49	6	I_1240283_C_A	AA	0	55	6	0.109090909090909	left.arm	0.197979797979798
1	1240901	A	G	53,0	ANC_AA_s0	53	0	I_1240901_A_G	AA	0	53	0	0	left.arm	0
1	1242711	C	T	178,5	ANC_AA_s0	178	5	I_1242711_C_T	AA	0	183	5	0.0273224043715847	left.arm	0.0534438239356272
1	1246276	A	G	34,1	ANC_AA_s0	34	1	I_1246276_A_G	AA	0	35	1	0.0285714285714286	left.arm	0.0571428571428571
1	1248314	G	A	47,1	ANC_AA_s0	47	1	I_1248314_G_A	AA	0	48	1	0.0208333333333333	left.arm	0.0416666666666667
1	1248315	C	A	47,2	ANC_AA_s0	47	2	I_1248315_C_A	AA	0	49	2	0.0408163265306122	left.arm	0.0799319727891157
1	1248397	C	A	23,2	ANC_AA_s0	23	2	I_1248397_C_A	AA	0	25	2	0.08	left.arm	0.153333333333333
1	1248464	A	T	0,51	ANC_AA_s0	0	51	I_1248464_A_T	AA	0	51	0	0	left.arm	0
1	1249007	G	A	81,0	ANC_AA_s0	81	0	I_1249007_G_A	AA	0	81	0	0	left.arm	0
1	1253602	G	A	121,1	ANC_AA_s0	121	1	I_1253602_G_A	AA	0	122	1	0.00819672131147541	left.arm	0.0163934426229508
1	1254688	C	T	64,4	ANC_AA_s0	64	4	I_1254688_C_T	AA	0	68	4	0.0588235294117647	left.arm	0.112379280070237
1	1254732	C	T	59,8	ANC_AA_s0	59	8	I_1254732_C_T	AA	0	67	8	0.119402985074627	left.arm	0.213478064224333
1	1255526	A	T	0,141	ANC_AA_s0	0	141	I_1255526_A_T	AA	0	141	0	0	left.arm	0
1	1258406	G	A	188,9	ANC_AA_s0	188	9	I_1258406_G_A	AA	0	197	9	0.0456852791878173	left.arm	0.0876411478296902
1	1258410	C	A	188,9	ANC_AA_s0	188	9	I_1258410_C_A	AA	0	197	9	0.0456852791878173	left.arm	0.0876411478296902
1	1258411	G	A	192,6	ANC_AA_s0	192	6	I_1258411_G_A	AA	0	198	6	0.0303030303030303	left.arm	0.0590678357175819
1	1258563	G	C	0,241	ANC_AA_s0	0	241	I_1258563_G_C	AA	0	241	0	0	left.arm	0
1	1259788	C	A	129,3	ANC_AA_s0	129	3	I_1259788_C_A	AA	0	132	3	0.0227272727272727	left.arm	0.0447605829285219
1	1259823	G	A	176,2	ANC_AA_s0	176	2	I_1259823_G_A	AA	0	178	2	0.0112359550561798	left.arm	0.0223449501682219
1	1260215	T	A	0,163	ANC_AA_s0	0	163	I_1260215_T_A	AA	0	163	0	0	left.arm	0
1	1261741	G	A	183,2	ANC_AA_s0	183	2	I_1261741_G_A	AA	0	185	2	0.0108108108108108	left.arm	0.0215041128084606
1	1261744	G	A	178,5	ANC_AA_s0	178	5	I_1261744_G_A	AA	0	183	5	0.0273224043715847	left.arm	0.0534438239356272
1	1263740	T	A	92,6	ANC_AA_s0	92	6	I_1263740_T_A	AA	0	98	6	0.0612244897959184	left.arm	0.116137176520093
1	1263741	C	A	86,7	ANC_AA_s0	86	7	I_1263741_C_A	AA	0	93	7	0.0752688172043011	left.arm	0.140719962599345
1	1263744	C	A	86,7	ANC_AA_s0	86	7	I_1263744_C_A	AA	0	93	7	0.0752688172043011	left.arm	0.140719962599345
1	1264024	C	A	165,7	ANC_AA_s0	165	7	I_1264024_C_A	AA	0	172	7	0.0406976744186047	left.arm	0.0785393716850265
1	1264428	G	A	47,3	ANC_AA_s0	47	3	I_1264428_G_A	AA	0	50	3	0.06	left.arm	0.115102040816327
1	1267477	T	G	0,138	ANC_AA_s0	0	138	I_1267477_T_G	AA	0	138	0	0	left.arm	0
1	1269032	T	A	133,0	ANC_AA_s0	133	0	I_1269032_T_A	AA	0	133	0	0	left.arm	0
1	1270387	T	C	91,0	ANC_AA_s0	91	0	I_1270387_T_C	AA	0	91	0	0	left.arm	0
1	1270986	C	T	191,7	ANC_AA_s0	191	7	I_1270986_C_T	AA	0	198	7	0.0353535353535354	left.arm	0.0685535558632005
1	1271628	G	T	38,4	ANC_AA_s0	38	4	I_1271628_G_T	AA	0	42	4	0.0952380952380952	left.arm	0.176538908246225
1	1271629	G	T	42,3	ANC_AA_s0	42	3	I_1271629_G_T	AA	0	45	3	0.0666666666666667	left.arm	0.127272727272727
1	1271630	G	T	45,3	ANC_AA_s0	45	3	I_1271630_G_T	AA	0	48	3	0.0625	left.arm	0.11968085106383
1	1271640	T	C	41,0	ANC_AA_s0	41	0	I_1271640_T_C	AA	0	41	0	0	left.arm	0
1	1271653	G	T	43,0	ANC_AA_s0	43	0	I_1271653_G_T	AA	0	43	0	0	left.arm	0
1	1271731	C	A	39,0	ANC_AA_s0	39	0	I_1271731_C_A	AA	0	39	0	0	left.arm	0
1	1274357	T	A	0,142	ANC_AA_s0	0	142	I_1274357_T_A	AA	0	142	0	0	left.arm	0
1	1275664	C	T	174,6	ANC_AA_s0	174	6	I_1275664_C_T	AA	0	180	6	0.0333333333333333	left.arm	0.064804469273743
1	1277754	G	A	105,4	ANC_AA_s0	105	4	I_1277754_G_A	AA	0	109	4	0.036697247706422	left.arm	0.0713557594291539
1	1280285	T	A	52,3	ANC_AA_s0	52	3	I_1280285_T_A	AA	0	55	3	0.0545454545454545	left.arm	0.105050505050505
1	1280286	G	A	49,8	ANC_AA_s0	49	8	I_1280286_G_A	AA	0	57	8	0.140350877192982	left.arm	0.245614035087719
1	1280497	C	A	51,5	ANC_AA_s0	51	5	I_1280497_C_A	AA	0	56	5	0.0892857142857143	left.arm	0.165584415584416
1	1280501	T	A	54,4	ANC_AA_s0	54	4	I_1280501_T_A	AA	0	58	4	0.0689655172413793	left.arm	0.130671506352087
1	1280502	C	A	48,13	ANC_AA_s0	48	13	I_1280502_C_A	AA	0	61	13	0.213114754098361	left.arm	0.340983606557377
1	1282962	G	T	69,6	ANC_AA_s0	69	6	I_1282962_G_T	AA	0	75	6	0.08	left.arm	0.149189189189189
1	1282963	A	T	73,3	ANC_AA_s0	73	3	I_1282963_A_T	AA	0	76	3	0.0394736842105263	left.arm	0.0768421052631579
1	1282964	A	T	76,2	ANC_AA_s0	76	2	I_1282964_A_T	AA	0	78	2	0.0256410256410256	left.arm	0.0506160506160506
1	1282966	A	T	81,2	ANC_AA_s0	81	2	I_1282966_A_T	AA	0	83	2	0.0240963855421687	left.arm	0.0476050543637967
1	1283364	G	A	59,1	ANC_AA_s0	59	1	I_1283364_G_A	AA	0	60	1	0.0166666666666667	left.arm	0.0333333333333333
1	1288772	G	A	195,1	ANC_AA_s0	195	1	I_1288772_G_A	AA	0	196	1	0.00510204081632653	left.arm	0.0102040816326531
1	1289392	A	T	54,0	ANC_AA_s0	54	0	I_1289392_A_T	AA	0	54	0	0	left.arm	0
1	1289574	G	T	53,4	ANC_AA_s0	53	4	I_1289574_G_T	AA	0	57	4	0.0701754385964912	left.arm	0.132832080200501
1	1289576	A	T	53,4	ANC_AA_s0	53	4	I_1289576_A_T	AA	0	57	4	0.0701754385964912	left.arm	0.132832080200501
1	1289577	A	T	53,4	ANC_AA_s0	53	4	I_1289577_A_T	AA	0	57	4	0.0701754385964912	left.arm	0.132832080200501
1	1289584	G	T	58,4	ANC_AA_s0	58	4	I_1289584_G_T	AA	0	62	4	0.0645161290322581	left.arm	0.122686409307245
1	1289721	G	A	76,3	ANC_AA_s0	76	3	I_1289721_G_A	AA	0	79	3	0.0379746835443038	left.arm	0.0740019474196689
1	1289777	C	A	75,9	ANC_AA_s0	75	9	I_1289777_C_A	AA	0	84	9	0.107142857142857	left.arm	0.193631669535284
1	1290630	C	A	100,0	ANC_AA_s0	100	0	I_1290630_C_A	AA	0	100	0	0	left.arm	0
1	1290640	A	G	116,0	ANC_AA_s0	116	0	I_1290640_A_G	AA	0	116	0	0	left.arm	0
1	1291483	T	C	45,0	ANC_AA_s0	45	0	I_1291483_T_C	AA	0	45	0	0	left.arm	0
1	1291531	G	T	37,4	ANC_AA_s0	37	4	I_1291531_G_T	AA	0	41	4	0.0975609756097561	left.arm	0.180487804878049
1	1291564	G	A	64,3	ANC_AA_s0	64	3	I_1291564_G_A	AA	0	67	3	0.0447761194029851	left.arm	0.0868385345997286
1	1295011	A	T	48,2	ANC_AA_s0	48	2	I_1295011_A_T	AA	0	50	2	0.04	left.arm	0.0783673469387755
1	1295015	A	G	48,0	ANC_AA_s0	48	0	I_1295015_A_G	AA	0	48	0	0	left.arm	0
1	1295131	C	A	48,2	ANC_AA_s0	48	2	I_1295131_C_A	AA	0	50	2	0.04	left.arm	0.0783673469387755
1	1295133	C	A	46,2	ANC_AA_s0	46	2	I_1295133_C_A	AA	0	48	2	0.0416666666666667	left.arm	0.0815602836879433
1	1295135	G	A	44,2	ANC_AA_s0	44	2	I_1295135_G_A	AA	0	46	2	0.0434782608695652	left.arm	0.085024154589372
1	1295423	C	T	73,1	ANC_AA_s0	73	1	I_1295423_C_T	AA	0	74	1	0.0135135135135135	left.arm	0.027027027027027
1	1295616	C	T	128,3	ANC_AA_s0	128	3	I_1295616_C_T	AA	0	131	3	0.0229007633587786	left.arm	0.0450968878449794
1	1296618	T	A	177,3	ANC_AA_s0	177	3	I_1296618_T_A	AA	0	180	3	0.0166666666666667	left.arm	0.0329608938547486
1	1296619	C	A	170,4	ANC_AA_s0	170	4	I_1296619_C_A	AA	0	174	4	0.0229885057471264	left.arm	0.0451797222775895
1	1296622	C	A	164,4	ANC_AA_s0	164	4	I_1296622_C_A	AA	0	168	4	0.0238095238095238	left.arm	0.0467636156258911
1	1296623	C	A	162,4	ANC_AA_s0	162	4	I_1296623_C_A	AA	0	166	4	0.0240963855421687	left.arm	0.0473165388828039
1	1296746	C	A	130,7	ANC_AA_s0	130	7	I_1296746_C_A	AA	0	137	7	0.0510948905109489	left.arm	0.0976814083297553
1	1296749	G	A	128,9	ANC_AA_s0	128	9	I_1296749_G_A	AA	0	137	9	0.0656934306569343	left.arm	0.123658222413053
1	1298295	C	T	0,107	ANC_AA_s0	0	107	I_1298295_C_T	AA	0	107	0	0	left.arm	0
1	1298903	T	G	0,78	ANC_AA_s0	0	78	I_1298903_T_G	AA	0	78	0	0	left.arm	0
1	1299111	C	A	44,6	ANC_AA_s0	44	6	I_1299111_C_A	AA	0	50	6	0.12	left.arm	0.215510204081633
1	1302933	C	T	104,3	ANC_AA_s0	104	3	I_1302933_C_T	AA	0	107	3	0.0280373831775701	left.arm	0.0550167518956092
1	1303214	T	A	41,1	ANC_AA_s0	41	1	I_1303214_T_A	AA	0	42	1	0.0238095238095238	left.arm	0.0476190476190476
1	1303264	A	G	57,0	ANC_AA_s0	57	0	I_1303264_A_G	AA	0	57	0	0	left.arm	0
1	1304741	A	T	75,2	ANC_AA_s0	75	2	I_1304741_A_T	AA	0	77	2	0.025974025974026	left.arm	0.0512645249487355
1	1305349	T	C	0,109	ANC_AA_s0	0	109	I_1305349_T_C	AA	0	109	0	0	left.arm	0
1	1305437	T	C	0,144	ANC_AA_s0	0	144	I_1305437_T_C	AA	0	144	0	0	left.arm	0
1	1309069	C	A	121,3	ANC_AA_s0	121	3	I_1309069_C_A	AA	0	124	3	0.0241935483870968	left.arm	0.0476003147128245
1	1309691	C	A	78,5	ANC_AA_s0	78	5	I_1309691_C_A	AA	0	83	5	0.0602409638554217	left.arm	0.114604760505436
1	1309692	G	A	79,5	ANC_AA_s0	79	5	I_1309692_G_A	AA	0	84	5	0.0595238095238095	left.arm	0.113310384394722
1	1309864	A	G	0,109	ANC_AA_s0	0	109	I_1309864_A_G	AA	0	109	0	0	left.arm	0
1	1310304	G	C	0,65	ANC_AA_s0	0	65	I_1310304_G_C	AA	0	65	0	0	left.arm	0
1	1310305	C	T	0,61	ANC_AA_s0	0	61	I_1310305_C_T	AA	0	61	0	0	left.arm	0
1	1310314	T	C	0,75	ANC_AA_s0	0	75	I_1310314_T_C	AA	0	75	0	0	left.arm	0
1	1310907	G	T	106,10	ANC_AA_s0	106	10	I_1310907_G_T	AA	0	116	10	0.0862068965517241	left.arm	0.158920539730135
1	1311054	T	C	0,199	ANC_AA_s0	0	199	I_1311054_T_C	AA	0	199	0	0	left.arm	0
1	1311817	G	A	0,100	ANC_AA_s0	0	100	I_1311817_G_A	AA	0	100	0	0	left.arm	0
1	1312700	T	G	0,142	ANC_AA_s0	0	142	I_1312700_T_G	AA	0	142	0	0	left.arm	0
1	1312993	A	G	0,177	ANC_AA_s0	0	177	I_1312993_A_G	AA	0	177	0	0	left.arm	0
1	1313045	T	A	0,126	ANC_AA_s0	0	126	I_1313045_T_A	AA	0	126	0	0	left.arm	0
1	1313313	A	G	0,163	ANC_AA_s0	0	163	I_1313313_A_G	AA	0	163	0	0	left.arm	0
1	1313769	T	C	0,154	ANC_AA_s0	0	154	I_1313769_T_C	AA	0	154	0	0	left.arm	0
1	1313772	T	C	0,156	ANC_AA_s0	0	156	I_1313772_T_C	AA	0	156	0	0	left.arm	0
1	1314074	G	A	0,84	ANC_AA_s0	0	84	I_1314074_G_A	AA	0	84	0	0	left.arm	0
1	1315422	A	T	0,129	ANC_AA_s0	0	129	I_1315422_A_T	AA	0	129	0	0	left.arm	0
1	1315866	T	C	0,174	ANC_AA_s0	0	174	I_1315866_T_C	AA	0	174	0	0	left.arm	0
1	1316602	T	G	0,179	ANC_AA_s0	0	179	I_1316602_T_G	AA	0	179	0	0	left.arm	0
1	1316988	C	T	231,4	ANC_AA_s0	231	4	I_1316988_C_T	AA	0	235	4	0.0170212765957447	left.arm	0.0336061102018549
1	1317396	T	A	1,74	ANC_AA_s0	1	74	I_1317396_T_A	AA	0	75	1	0.0133333333333333	left.arm	0.0266666666666667
1	1320687	C	G	0,182	ANC_AA_s0	0	182	I_1320687_C_G	AA	0	182	0	0	left.arm	0
1	1321771	T	C	0,228	ANC_AA_s0	0	228	I_1321771_T_C	AA	0	228	0	0	left.arm	0
1	1322018	C	T	0,236	ANC_AA_s0	0	236	I_1322018_C_T	AA	0	236	0	0	left.arm	0
1	1323010	T	A	0,97	ANC_AA_s0	0	97	I_1323010_T_A	AA	0	97	0	0	left.arm	0
1	1323067	C	A	115,6	ANC_AA_s0	115	6	I_1323067_C_A	AA	0	121	6	0.0495867768595041	left.arm	0.0950413223140496
1	1323074	T	A	131,54	ANC_AA_s0	131	54	I_1323074_T_A	AA	0	185	54	0.291891891891892	left.arm	0.415628672150411
1	1323098	T	A	196,2	ANC_AA_s0	196	2	I_1323098_T_A	AA	0	198	2	0.0101010101010101	left.arm	0.0200994718761216
1	1323352	T	C	0,225	ANC_AA_s0	0	225	I_1323352_T_C	AA	0	225	0	0	left.arm	0
1	1326318	A	G	0,222	ANC_AA_s0	0	222	I_1326318_A_G	AA	0	222	0	0	left.arm	0
1	1328271	G	T	100,1	ANC_AA_s0	100	1	I_1328271_G_T	AA	0	101	1	0.0099009900990099	left.arm	0.0198019801980198
1	1328625	G	T	65,5	ANC_AA_s0	65	5	I_1328625_G_T	AA	0	70	5	0.0714285714285714	left.arm	0.134575569358178
1	1328629	C	T	64,4	ANC_AA_s0	64	4	I_1328629_C_T	AA	0	68	4	0.0588235294117647	left.arm	0.112379280070237
1	1329274	A	G	69,5	ANC_AA_s0	69	5	I_1329274_A_G	AA	0	74	5	0.0675675675675676	left.arm	0.127730470196224
1	1329285	G	A	72,33	ANC_AA_s0	72	33	I_1329285_G_A	AA	0	105	33	0.314285714285714	left.arm	0.435164835164835
1	1329291	A	T	92,53	ANC_AA_s0	92	53	I_1329291_A_T	AA	0	145	53	0.36551724137931	left.arm	0.467049808429119
1	1329294	G	A	91,53	ANC_AA_s0	91	53	I_1329294_G_A	AA	0	144	53	0.368055555555556	left.arm	0.468434343434343
1	1329315	A	G	108,104	ANC_AA_s0	108	104	I_1329315_A_G	AA	0	212	104	0.490566037735849	left.arm	0.502190825359921
1	1329318	A	C	107,105	ANC_AA_s0	107	105	I_1329318_A_C	AA	0	212	105	0.495283018867925	left.arm	0.502324957524814
1	1329338	C	A	126,70	ANC_AA_s0	126	70	I_1329338_C_A	AA	0	196	70	0.357142857142857	left.arm	0.461538461538462
1	1329341	T	C	126,70	ANC_AA_s0	126	70	I_1329341_T_C	AA	0	196	70	0.357142857142857	left.arm	0.461538461538462
1	1329342	G	A	126,70	ANC_AA_s0	126	70	I_1329342_G_A	AA	0	196	70	0.357142857142857	left.arm	0.461538461538462
1	1329345	G	A	128,70	ANC_AA_s0	128	70	I_1329345_G_A	AA	0	198	70	0.353535353535354	left.arm	0.459416500025637
1	1329352	A	G	147,81	ANC_AA_s0	147	81	I_1329352_A_G	AA	0	228	81	0.355263157894737	left.arm	0.460120565731509
1	1329369	T	A	165,84	ANC_AA_s0	165	84	I_1329369_T_A	AA	0	249	84	0.337349397590361	left.arm	0.44889234356782
1	1329393	G	T	170,60	ANC_AA_s0	170	60	I_1329393_G_T	AA	0	230	60	0.260869565217391	left.arm	0.387317258401367
1	1329399	C	T	157,50	ANC_AA_s0	157	50	I_1329399_C_T	AA	0	207	50	0.241545893719807	left.arm	0.368181604990385
1	1329416	G	A	143,36	ANC_AA_s0	143	36	I_1329416_G_A	AA	0	179	36	0.201117318435754	left.arm	0.323143556587785
1	1329432	A	G	147,27	ANC_AA_s0	147	27	I_1329432_A_G	AA	0	174	27	0.155172413793103	left.arm	0.263703408411401
1	1329808	T	C	147,8	ANC_AA_s0	147	8	I_1329808_T_C	AA	0	155	8	0.0516129032258065	left.arm	0.098533724340176
1	1329818	T	C	144,7	ANC_AA_s0	144	7	I_1329818_T_C	AA	0	151	7	0.0463576158940397	left.arm	0.0890066225165563
1	1329903	G	A	162,1	ANC_AA_s0	162	1	I_1329903_G_A	AA	0	163	1	0.00613496932515337	left.arm	0.0122699386503067
1	1329908	A	T	170,1	ANC_AA_s0	170	1	I_1329908_A_T	AA	0	171	1	0.00584795321637427	left.arm	0.0116959064327485
1	1329927	C	T	158,2	ANC_AA_s0	158	2	I_1329927_C_T	AA	0	160	2	0.0125	left.arm	0.0248427672955975
1	1329939	T	A	154,1	ANC_AA_s0	154	1	I_1329939_T_A	AA	0	155	1	0.00645161290322581	left.arm	0.0129032258064516
1	1329941	C	A	149,1	ANC_AA_s0	149	1	I_1329941_C_A	AA	0	150	1	0.00666666666666667	left.arm	0.0133333333333333
1	1329949	T	A	137,1	ANC_AA_s0	137	1	I_1329949_T_A	AA	0	138	1	0.0072463768115942	left.arm	0.0144927536231884
1	1329974	T	C	129,4	ANC_AA_s0	129	4	I_1329974_T_C	AA	0	133	4	0.0300751879699248	left.arm	0.0587833219412167
1	1329977	T	G	126,4	ANC_AA_s0	126	4	I_1329977_T_G	AA	0	130	4	0.0307692307692308	left.arm	0.0601073345259392
1	1329978	T	C	118,4	ANC_AA_s0	118	4	I_1329978_T_C	AA	0	122	4	0.0327868852459016	left.arm	0.0639479745291966
1	1330004	C	T	140,60	ANC_AA_s0	140	60	I_1330004_C_T	AA	0	200	60	0.3	left.arm	0.422110552763819
1	1330010	C	A	131,54	ANC_AA_s0	131	54	I_1330010_C_A	AA	0	185	54	0.291891891891892	left.arm	0.415628672150411
1	1330013	C	A	131,54	ANC_AA_s0	131	54	I_1330013_C_A	AA	0	185	54	0.291891891891892	left.arm	0.415628672150411
1	1330015	C	A	132,54	ANC_AA_s0	132	54	I_1330015_C_A	AA	0	186	54	0.290322580645161	left.arm	0.414298169136879
1	1330037	G	C	120,5	ANC_AA_s0	120	5	I_1330037_G_C	AA	0	125	5	0.04	left.arm	0.0774193548387097
1	1330252	A	T	106,59	ANC_AA_s0	106	59	I_1330252_A_T	AA	0	165	59	0.357575757575758	left.arm	0.462232076866223
1	1330262	G	T	110,71	ANC_AA_s0	110	71	I_1330262_G_T	AA	0	181	71	0.392265193370166	left.arm	0.479435236341314
1	1330314	T	C	141,93	ANC_AA_s0	141	93	I_1330314_T_C	AA	0	234	93	0.397435897435897	left.arm	0.481016837240013
1	1330332	A	G	89,129	ANC_AA_s0	89	129	I_1330332_A_G	AA	0	218	89	0.408256880733945	left.arm	0.485392973407179
1	1330352	T	C	123,72	ANC_AA_s0	123	72	I_1330352_T_C	AA	0	195	72	0.369230769230769	left.arm	0.468199841395718
1	1330353	T	A	124,72	ANC_AA_s0	124	72	I_1330353_T_A	AA	0	196	72	0.36734693877551	left.arm	0.467189952904239
1	1330380	T	C	108,97	ANC_AA_s0	108	97	I_1330380_T_C	AA	0	205	97	0.473170731707317	left.arm	0.501004304160689
1	1330395	A	G	123,120	ANC_AA_s0	123	120	I_1330395_A_G	AA	0	243	120	0.493827160493827	left.arm	0.501989592898684
1	1330449	G	A	138,101	ANC_AA_s0	138	101	I_1330449_G_A	AA	0	239	101	0.422594142259414	left.arm	0.490067156569741
1	1330476	T	C	122,85	ANC_AA_s0	122	85	I_1330476_T_C	AA	0	207	85	0.410628019323671	left.arm	0.486374935509591
1	1330508	A	G	123,82	ANC_AA_s0	123	82	I_1330508_A_G	AA	0	205	82	0.4	left.arm	0.482352941176471
1	1330511	C	A	123,80	ANC_AA_s0	123	80	I_1330511_C_A	AA	0	203	80	0.394088669950739	left.arm	0.479929766375652
1	1330908	T	C	56,114	ANC_AA_s0	56	114	I_1330908_T_C	AA	0	170	56	0.329411764705882	left.arm	0.444413505046989
1	1330920	T	G	64,110	ANC_AA_s0	64	110	I_1330920_T_G	AA	0	174	64	0.367816091954023	left.arm	0.467743007109162
1	1330942	G	T	61,0	ANC_AA_s0	61	0	I_1330942_G_T	AA	0	61	0	0	left.arm	0
1	1330943	C	A	61,74	ANC_AA_s0	61	74	I_1330943_C_A	AA	0	135	61	0.451851851851852	left.arm	0.499060254284135
1	1331035	T	C	125,0	ANC_AA_s0	125	0	I_1331035_T_C	AA	0	125	0	0	left.arm	0
1	1331052	A	T	138,30	ANC_AA_s0	138	30	I_1331052_A_T	AA	0	168	30	0.178571428571429	left.arm	0.295124037639008
1	1331058	G	A	127,31	ANC_AA_s0	127	31	I_1331058_G_A	AA	0	158	31	0.19620253164557	left.arm	0.317423204063533
1	1331060	T	G	136,36	ANC_AA_s0	136	36	I_1331060_T_G	AA	0	172	36	0.209302325581395	left.arm	0.332925336597307
1	1331064	A	T	134,40	ANC_AA_s0	134	40	I_1331064_A_T	AA	0	174	40	0.229885057471264	left.arm	0.356122516776294
1	1331077	A	G	145,77	ANC_AA_s0	145	77	I_1331077_A_G	AA	0	222	77	0.346846846846847	left.arm	0.455138396314867
1	1331103	C	T	150,75	ANC_AA_s0	150	75	I_1331103_C_T	AA	0	225	75	0.333333333333333	left.arm	0.446428571428571
1	1331113	T	A	152,5	ANC_AA_s0	152	5	I_1331113_T_A	AA	0	157	5	0.0318471337579618	left.arm	0.0620610811693614
1	1331174	C	T	0,240	ANC_AA_s0	0	240	I_1331174_C_T	AA	0	240	0	0	left.arm	0
1	1333076	C	T	0,220	ANC_AA_s0	0	220	I_1333076_C_T	AA	0	220	0	0	left.arm	0
1	1335901	A	G	96,0	ANC_AA_s0	96	0	I_1335901_A_G	AA	0	96	0	0	left.arm	0
1	1336913	G	T	99,3	ANC_AA_s0	99	3	I_1336913_G_T	AA	0	102	3	0.0294117647058824	left.arm	0.0576587070471753
1	1337011	C	A	127,2	ANC_AA_s0	127	2	I_1337011_C_A	AA	0	129	2	0.0155038759689922	left.arm	0.030765503875969
1	1337013	G	A	126,2	ANC_AA_s0	126	2	I_1337013_G_A	AA	0	128	2	0.015625	left.arm	0.031003937007874
1	1337223	C	T	96,3	ANC_AA_s0	96	3	I_1337223_C_T	AA	0	99	3	0.0303030303030303	left.arm	0.0593692022263451
1	1337775	G	A	83,0	ANC_AA_s0	83	0	I_1337775_G_A	AA	0	83	0	0	left.arm	0
1	1338003	T	C	0,120	ANC_AA_s0	0	120	I_1338003_T_C	AA	0	120	0	0	left.arm	0
1	1338053	G	A	123,3	ANC_AA_s0	123	3	I_1338053_G_A	AA	0	126	3	0.0238095238095238	left.arm	0.0468571428571429
1	1338334	T	A	41,0	ANC_AA_s0	41	0	I_1338334_T_A	AA	0	41	0	0	left.arm	0
1	1340846	C	T	165,1	ANC_AA_s0	165	1	I_1340846_C_T	AA	0	166	1	0.00602409638554217	left.arm	0.0120481927710843
1	1343454	T	A	77,1	ANC_AA_s0	77	1	I_1343454_T_A	AA	0	78	1	0.0128205128205128	left.arm	0.0256410256410256
1	1343455	C	A	76,0	ANC_AA_s0	76	0	I_1343455_C_A	AA	0	76	0	0	left.arm	0
1	1343456	C	A	62,5	ANC_AA_s0	62	5	I_1343456_C_A	AA	0	67	5	0.0746268656716418	left.arm	0.140208050655812
1	1343572	C	T	72,0	ANC_AA_s0	72	0	I_1343572_C_T	AA	0	72	0	0	left.arm	0
1	1343845	G	T	63,0	ANC_AA_s0	63	0	I_1343845_G_T	AA	0	63	0	0	left.arm	0
1	1343846	G	T	63,1	ANC_AA_s0	63	1	I_1343846_G_T	AA	0	64	1	0.015625	left.arm	0.03125
1	1345300	C	A	70,0	ANC_AA_s0	70	0	I_1345300_C_A	AA	0	70	0	0	left.arm	0
1	1345463	G	T	81,2	ANC_AA_s0	81	2	I_1345463_G_T	AA	0	83	2	0.0240963855421687	left.arm	0.0476050543637967
1	1345464	G	T	80,3	ANC_AA_s0	80	3	I_1345464_G_T	AA	0	83	3	0.036144578313253	left.arm	0.0705260064648839
1	1345469	C	T	79,1	ANC_AA_s0	79	1	I_1345469_C_T	AA	0	80	1	0.0125	left.arm	0.025
1	1345471	G	T	81,1	ANC_AA_s0	81	1	I_1345471_G_T	AA	0	82	1	0.0121951219512195	left.arm	0.024390243902439
1	1345886	A	G	79,0	ANC_AA_s0	79	0	I_1345886_A_G	AA	0	79	0	0	left.arm	0
1	1345951	A	G	68,1	ANC_AA_s0	68	1	I_1345951_A_G	AA	0	69	1	0.0144927536231884	left.arm	0.0289855072463768
1	1346471	T	C	52,0	ANC_AA_s0	52	0	I_1346471_T_C	AA	0	52	0	0	left.arm	0
1	1348716	T	G	132,0	ANC_AA_s0	132	0	I_1348716_T_G	AA	0	132	0	0	left.arm	0
1	1349186	C	T	0,81	ANC_AA_s0	0	81	I_1349186_C_T	AA	0	81	0	0	left.arm	0
1	1349279	G	T	132,2	ANC_AA_s0	132	2	I_1349279_G_T	AA	0	134	2	0.0149253731343284	left.arm	0.0296263045673886
1	1349344	A	G	135,57	ANC_AA_s0	135	57	I_1349344_A_G	AA	0	192	57	0.296875	left.arm	0.419666230366492
1	1349363	T	A	116,57	ANC_AA_s0	116	57	I_1349363_T_A	AA	0	173	57	0.329479768786127	left.arm	0.444414571851055
1	1349369	T	C	115,54	ANC_AA_s0	115	54	I_1349369_T_C	AA	0	169	54	0.319526627218935	left.arm	0.437447168216399
1	1349371	T	C	111,52	ANC_AA_s0	111	52	I_1349371_T_C	AA	0	163	52	0.319018404907975	left.arm	0.437173369688707
1	1349372	A	C	114,53	ANC_AA_s0	114	53	I_1349372_A_C	AA	0	167	53	0.317365269461078	left.arm	0.435899285765818
1	1349379	T	G	117,53	ANC_AA_s0	117	53	I_1349379_T_G	AA	0	170	53	0.311764705882353	left.arm	0.431674208144796
1	1349556	A	G	82,0	ANC_AA_s0	82	0	I_1349556_A_G	AA	0	82	0	0	left.arm	0
1	1349902	T	C	24,0	ANC_AA_s0	24	0	I_1349902_T_C	AA	0	24	0	0	left.arm	0
1	1349947	G	A	34,4	ANC_AA_s0	34	4	I_1349947_G_A	AA	0	38	4	0.105263157894737	left.arm	0.193456614509246
1	1350046	A	C	1,78	ANC_AA_s0	1	78	I_1350046_A_C	AA	0	79	1	0.0126582278481013	left.arm	0.0253164556962025
1	1350066	G	T	72,4	ANC_AA_s0	72	4	I_1350066_G_T	AA	0	76	4	0.0526315789473684	left.arm	0.101052631578947
1	1350765	T	A	115,3	ANC_AA_s0	115	3	I_1350765_T_A	AA	0	118	3	0.0254237288135593	left.arm	0.0499782703172534
1	1351199	A	G	45,0	ANC_AA_s0	45	0	I_1351199_A_G	AA	0	45	0	0	left.arm	0
1	1351203	T	A	42,2	ANC_AA_s0	42	2	I_1351203_T_A	AA	0	44	2	0.0454545454545455	left.arm	0.0887949260042283
1	1352225	G	A	54,3	ANC_AA_s0	54	3	I_1352225_G_A	AA	0	57	3	0.0526315789473684	left.arm	0.101503759398496
1	1352229	T	A	55,2	ANC_AA_s0	55	2	I_1352229_T_A	AA	0	57	2	0.0350877192982456	left.arm	0.068922305764411
1	1352321	T	C	0,86	ANC_AA_s0	0	86	I_1352321_T_C	AA	0	86	0	0	left.arm	0
1	1352664	C	A	48,0	ANC_AA_s0	48	0	I_1352664_C_A	AA	0	48	0	0	left.arm	0
1	1352667	C	A	46,0	ANC_AA_s0	46	0	I_1352667_C_A	AA	0	46	0	0	left.arm	0
1	1353597	A	C	29,2	ANC_AA_s0	29	2	I_1353597_A_C	AA	0	31	2	0.0645161290322581	left.arm	0.124731182795699
1	1353979	A	C	0,27	ANC_AA_s0	0	27	I_1353979_A_C	AA	0	27	0	0	left.arm	0
1	1354111	A	C	50,2	ANC_AA_s0	50	2	I_1354111_A_C	AA	0	52	2	0.0384615384615385	left.arm	0.0754147812971342
1	1354147	A	T	3,69	ANC_AA_s0	3	69	I_1354147_A_T	AA	0	72	3	0.0416666666666667	left.arm	0.0809859154929577
1	1354337	C	A	0,81	ANC_AA_s0	0	81	I_1354337_C_A	AA	0	81	0	0	left.arm	0
1	1354371	G	A	44,3	ANC_AA_s0	44	3	I_1354371_G_A	AA	0	47	3	0.0638297872340425	left.arm	0.122109158186864
1	1354373	G	A	42,5	ANC_AA_s0	42	5	I_1354373_G_A	AA	0	47	5	0.106382978723404	left.arm	0.194264569842738
1	1355062	G	T	38,5	ANC_AA_s0	38	5	I_1355062_G_T	AA	0	43	5	0.116279069767442	left.arm	0.210409745293466
1	1355063	A	T	38,5	ANC_AA_s0	38	5	I_1355063_A_T	AA	0	43	5	0.116279069767442	left.arm	0.210409745293466
1	1355064	A	T	38,4	ANC_AA_s0	38	4	I_1355064_A_T	AA	0	42	4	0.0952380952380952	left.arm	0.176538908246225
1	1355069	G	T	38,5	ANC_AA_s0	38	5	I_1355069_G_T	AA	0	43	5	0.116279069767442	left.arm	0.210409745293466
1	1355111	C	A	42,1	ANC_AA_s0	42	1	I_1355111_C_A	AA	0	43	1	0.0232558139534884	left.arm	0.0465116279069767
1	1356173	A	T	137,0	ANC_AA_s0	137	0	I_1356173_A_T	AA	0	137	0	0	left.arm	0
1	1356231	C	T	189,1	ANC_AA_s0	189	1	I_1356231_C_T	AA	0	190	1	0.00526315789473684	left.arm	0.0105263157894737
1	1356391	T	C	3,147	ANC_AA_s0	3	147	I_1356391_T_C	AA	0	150	3	0.02	left.arm	0.0394630872483221
1	1358450	T	A	1,44	ANC_AA_s0	1	44	I_1358450_T_A	AA	0	45	1	0.0222222222222222	left.arm	0.0444444444444444
1	1359619	G	T	65,4	ANC_AA_s0	65	4	I_1359619_G_T	AA	0	69	4	0.0579710144927536	left.arm	0.110826939471441
1	1359622	C	T	68,1	ANC_AA_s0	68	1	I_1359622_C_T	AA	0	69	1	0.0144927536231884	left.arm	0.0289855072463768
1	1359747	G	T	76,0	ANC_AA_s0	76	0	I_1359747_G_T	AA	0	76	0	0	left.arm	0
1	1359754	G	T	78,0	ANC_AA_s0	78	0	I_1359754_G_T	AA	0	78	0	0	left.arm	0
1	1360161	T	C	0,82	ANC_AA_s0	0	82	I_1360161_T_C	AA	0	82	0	0	left.arm	0
1	1362951	T	C	61,0	ANC_AA_s0	61	0	I_1362951_T_C	AA	0	61	0	0	left.arm	0
1	1363647	A	C	74,40	ANC_AA_s0	74	40	I_1363647_A_C	AA	0	114	40	0.350877192982456	left.arm	0.459555969569943
1	1363651	G	C	71,11	ANC_AA_s0	71	11	I_1363651_G_C	AA	0	82	11	0.134146341463415	left.arm	0.235170129479073
1	1366245	C	A	91,6	ANC_AA_s0	91	6	I_1366245_C_A	AA	0	97	6	0.0618556701030928	left.arm	0.117268041237113
1	1366300	T	G	106,8	ANC_AA_s0	106	8	I_1366300_T_G	AA	0	114	8	0.0701754385964912	left.arm	0.131656575065984
1	1366373	T	C	81,0	ANC_AA_s0	81	0	I_1366373_T_C	AA	0	81	0	0	left.arm	0
1	1366467	C	T	30,0	ANC_AA_s0	30	0	I_1366467_C_T	AA	0	30	0	0	left.arm	0
1	1366469	G	A	26,1	ANC_AA_s0	26	1	I_1366469_G_A	AA	0	27	1	0.037037037037037	left.arm	0.0740740740740741
1	1366475	T	C	40,0	ANC_AA_s0	40	0	I_1366475_T_C	AA	0	40	0	0	left.arm	0
1	1366535	C	A	45,1	ANC_AA_s0	45	1	I_1366535_C_A	AA	0	46	1	0.0217391304347826	left.arm	0.0434782608695652
1	1366544	C	A	42,3	ANC_AA_s0	42	3	I_1366544_C_A	AA	0	45	3	0.0666666666666667	left.arm	0.127272727272727
1	1366994	G	A	76,0	ANC_AA_s0	76	0	I_1366994_G_A	AA	0	76	0	0	left.arm	0
1	1367189	C	T	0,59	ANC_AA_s0	0	59	I_1367189_C_T	AA	0	59	0	0	left.arm	0
1	1367369	G	A	0,128	ANC_AA_s0	0	128	I_1367369_G_A	AA	0	128	0	0	left.arm	0
1	1367615	A	G	0,197	ANC_AA_s0	0	197	I_1367615_A_G	AA	0	197	0	0	left.arm	0
1	1368713	A	T	145,9	ANC_AA_s0	145	9	I_1368713_A_T	AA	0	154	9	0.0584415584415584	left.arm	0.110771581359817
1	1368966	G	A	184,3	ANC_AA_s0	184	3	I_1368966_G_A	AA	0	187	3	0.0160427807486631	left.arm	0.0317405554597205
1	1369922	G	T	54,6	ANC_AA_s0	54	6	I_1369922_G_T	AA	0	60	6	0.1	left.arm	0.183050847457627
1	1370175	G	T	75,3	ANC_AA_s0	75	3	I_1370175_G_T	AA	0	78	3	0.0384615384615385	left.arm	0.0749250749250749
1	1370654	C	T	99,3	ANC_AA_s0	99	3	I_1370654_C_T	AA	0	102	3	0.0294117647058824	left.arm	0.0576587070471753
1	1370655	C	T	97,4	ANC_AA_s0	97	4	I_1370655_C_T	AA	0	101	4	0.0396039603960396	left.arm	0.0768316831683168
1	1370657	A	T	103,5	ANC_AA_s0	103	5	I_1370657_A_T	AA	0	108	5	0.0462962962962963	left.arm	0.0891311872620284
1	1375044	G	T	0,47	ANC_AA_s0	0	47	I_1375044_G_T	AA	0	47	0	0	left.arm	0
1	1375068	T	C	52,0	ANC_AA_s0	52	0	I_1375068_T_C	AA	0	52	0	0	left.arm	0
1	1375076	G	A	48,1	ANC_AA_s0	48	1	I_1375076_G_A	AA	0	49	1	0.0204081632653061	left.arm	0.0408163265306122
1	1377286	C	G	163,0	ANC_AA_s0	163	0	I_1377286_C_G	AA	0	163	0	0	left.arm	0
1	1379188	G	C	42,0	ANC_AA_s0	42	0	I_1379188_G_C	AA	0	42	0	0	left.arm	0
1	1379262	G	A	94,0	ANC_AA_s0	94	0	I_1379262_G_A	AA	0	94	0	0	left.arm	0
1	1380480	T	A	0,29	ANC_AA_s0	0	29	I_1380480_T_A	AA	0	29	0	0	left.arm	0
1	1380613	G	A	0,57	ANC_AA_s0	0	57	I_1380613_G_A	AA	0	57	0	0	left.arm	0
1	1382236	T	C	27,2	ANC_AA_s0	27	2	I_1382236_T_C	AA	0	29	2	0.0689655172413793	left.arm	0.133004926108374
1	1383217	T	A	37,1	ANC_AA_s0	37	1	I_1383217_T_A	AA	0	38	1	0.0263157894736842	left.arm	0.0526315789473684
1	1383224	C	A	33,1	ANC_AA_s0	33	1	I_1383224_C_A	AA	0	34	1	0.0294117647058824	left.arm	0.0588235294117647
1	1383225	G	A	33,1	ANC_AA_s0	33	1	I_1383225_G_A	AA	0	34	1	0.0294117647058824	left.arm	0.0588235294117647
1	1383238	G	A	28,0	ANC_AA_s0	28	0	I_1383238_G_A	AA	0	28	0	0	left.arm	0
1	1383514	T	C	38,0	ANC_AA_s0	38	0	I_1383514_T_C	AA	0	38	0	0	left.arm	0
1	1385554	G	T	57,7	ANC_AA_s0	57	7	I_1385554_G_T	AA	0	64	7	0.109375	left.arm	0.197916666666667
1	1385557	A	T	60,3	ANC_AA_s0	60	3	I_1385557_A_T	AA	0	63	3	0.0476190476190476	left.arm	0.0921658986175115
1	1385611	G	A	70,0	ANC_AA_s0	70	0	I_1385611_G_A	AA	0	70	0	0	left.arm	0
1	1387299	G	C	0,78	ANC_AA_s0	0	78	I_1387299_G_C	AA	0	78	0	0	left.arm	0
1	1389573	A	G	0,41	ANC_AA_s0	0	41	I_1389573_A_G	AA	0	41	0	0	left.arm	0
1	1389814	T	A	31,3	ANC_AA_s0	31	3	I_1389814_T_A	AA	0	34	3	0.0882352941176471	left.arm	0.165775401069519
1	1390207	A	C	46,0	ANC_AA_s0	46	0	I_1390207_A_C	AA	0	46	0	0	left.arm	0
1	1390209	A	G	44,0	ANC_AA_s0	44	0	I_1390209_A_G	AA	0	44	0	0	left.arm	0
1	1390273	T	G	0,27	ANC_AA_s0	0	27	I_1390273_T_G	AA	0	27	0	0	left.arm	0
1	1390285	G	T	24,0	ANC_AA_s0	24	0	I_1390285_G_T	AA	0	24	0	0	left.arm	0
1	1390465	A	T	0,28	ANC_AA_s0	0	28	I_1390465_A_T	AA	0	28	0	0	left.arm	0
1	1390900	T	G	40,2	ANC_AA_s0	40	2	I_1390900_T_G	AA	0	42	2	0.0476190476190476	left.arm	0.0929152148664344
1	1390905	C	T	40,2	ANC_AA_s0	40	2	I_1390905_C_T	AA	0	42	2	0.0476190476190476	left.arm	0.0929152148664344
1	1390925	A	G	45,0	ANC_AA_s0	45	0	I_1390925_A_G	AA	0	45	0	0	left.arm	0
1	1391310	G	T	0,50	ANC_AA_s0	0	50	I_1391310_G_T	AA	0	50	0	0	left.arm	0
1	1391319	A	G	47,0	ANC_AA_s0	47	0	I_1391319_A_G	AA	0	47	0	0	left.arm	0
1	1391646	T	G	50,2	ANC_AA_s0	50	2	I_1391646_T_G	AA	0	52	2	0.0384615384615385	left.arm	0.0754147812971342
1	1391693	A	G	0,48	ANC_AA_s0	0	48	I_1391693_A_G	AA	0	48	0	0	left.arm	0
1	1391891	C	T	0,21	ANC_AA_s0	0	21	I_1391891_C_T	AA	0	21	0	0	left.arm	0
1	1393075	C	T	48,0	ANC_AA_s0	48	0	I_1393075_C_T	AA	0	48	0	0	left.arm	0
1	1393211	T	G	31,0	ANC_AA_s0	31	0	I_1393211_T_G	AA	0	31	0	0	left.arm	0
1	1393255	C	T	27,0	ANC_AA_s0	27	0	I_1393255_C_T	AA	0	27	0	0	left.arm	0
1	1393293	C	A	42,0	ANC_AA_s0	42	0	I_1393293_C_A	AA	0	42	0	0	left.arm	0
1	1393491	G	T	27,2	ANC_AA_s0	27	2	I_1393491_G_T	AA	0	29	2	0.0689655172413793	left.arm	0.133004926108374
1	1393577	C	T	0,23	ANC_AA_s0	0	23	I_1393577_C_T	AA	0	23	0	0	left.arm	0
1	1393658	T	C	25,17	ANC_AA_s0	25	17	I_1393658_T_C	AA	0	42	17	0.404761904761905	left.arm	0.493612078977933
1	1393671	C	T	42,1	ANC_AA_s0	42	1	I_1393671_C_T	AA	0	43	1	0.0232558139534884	left.arm	0.0465116279069767
1	1393718	C	T	50,23	ANC_AA_s0	50	23	I_1393718_C_T	AA	0	73	23	0.315068493150685	left.arm	0.437595129375951
1	1393741	G	T	60,15	ANC_AA_s0	60	15	I_1393741_G_T	AA	0	75	15	0.2	left.arm	0.324324324324324
1	1393746	T	A	63,14	ANC_AA_s0	63	14	I_1393746_T_A	AA	0	77	14	0.181818181818182	left.arm	0.301435406698565
1	1393747	T	A	63,14	ANC_AA_s0	63	14	I_1393747_T_A	AA	0	77	14	0.181818181818182	left.arm	0.301435406698565
1	1393750	G	A	63,14	ANC_AA_s0	63	14	I_1393750_G_A	AA	0	77	14	0.181818181818182	left.arm	0.301435406698565
1	1393769	G	T	65,15	ANC_AA_s0	65	15	I_1393769_G_T	AA	0	80	15	0.1875	left.arm	0.308544303797468
1	1393922	A	G	75,0	ANC_AA_s0	75	0	I_1393922_A_G	AA	0	75	0	0	left.arm	0
1	1394221	T	C	0,46	ANC_AA_s0	0	46	I_1394221_T_C	AA	0	46	0	0	left.arm	0
1	1394282	G	C	0,74	ANC_AA_s0	0	74	I_1394282_G_C	AA	0	74	0	0	left.arm	0
1	1394700	C	T	0,147	ANC_AA_s0	0	147	I_1394700_C_T	AA	0	147	0	0	left.arm	0
1	1394746	G	T	0,109	ANC_AA_s0	0	109	I_1394746_G_T	AA	0	109	0	0	left.arm	0
1	1395465	C	T	0,34	ANC_AA_s0	0	34	I_1395465_C_T	AA	0	34	0	0	left.arm	0
1	1396173	G	A	0,92	ANC_AA_s0	0	92	I_1396173_G_A	AA	0	92	0	0	left.arm	0
1	1396423	A	G	0,60	ANC_AA_s0	0	60	I_1396423_A_G	AA	0	60	0	0	left.arm	0
1	1396671	A	T	39,7	ANC_AA_s0	39	7	I_1396671_A_T	AA	0	46	7	0.152173913043478	left.arm	0.263768115942029
1	1396677	T	A	39,7	ANC_AA_s0	39	7	I_1396677_T_A	AA	0	46	7	0.152173913043478	left.arm	0.263768115942029
1	1396680	G	A	40,10	ANC_AA_s0	40	10	I_1396680_G_A	AA	0	50	10	0.2	left.arm	0.326530612244898
1	1396697	A	T	60,0	ANC_AA_s0	60	0	I_1396697_A_T	AA	0	60	0	0	left.arm	0
1	1396885	T	A	34,0	ANC_AA_s0	34	0	I_1396885_T_A	AA	0	34	0	0	left.arm	0
1	1396898	T	A	28,1	ANC_AA_s0	28	1	I_1396898_T_A	AA	0	29	1	0.0344827586206897	left.arm	0.0689655172413793
1	1396935	A	T	0,29	ANC_AA_s0	0	29	I_1396935_A_T	AA	0	29	0	0	left.arm	0
1	1396970	T	C	44,7	ANC_AA_s0	44	7	I_1396970_T_C	AA	0	51	7	0.137254901960784	left.arm	0.24156862745098
1	1396992	C	A	63,9	ANC_AA_s0	63	9	I_1396992_C_A	AA	0	72	9	0.125	left.arm	0.221830985915493
[truncated: 319,930 more rows]
