# Supplementary material for: Post-insemination selection dominates pre-insemination selection in driving rapid evolution of male competitive ability
Source: PLoS Genet. 2022 Feb 14;18(2):e1010063. doi: 10.1371/journal.pgen.1010063 (PMC8880957; doi:10.1371/journal.pgen.1010063)
Supplement: S2 Data — The chromosome, chromosome domain, theta per window, and theta per base pair are given. (TXT) [file pgen.1010063.s012.txt]

CHR	domain	nSNPs	theta	theta_perBP	bp
I	left.arm	7	0.686746627152052	0.000686746627152052	1
I	left.arm	3	0.294319983065165	0.000294319983065165	2
I	left.arm	2	0.196213322043443	0.000196213322043443	3
I	left.arm	3	0.294319983065165	0.000294319983065165	4
I	left.arm	1	0.0981066610217217	9.81066610217217e-05	5
I	left.arm	2	0.196213322043443	0.000196213322043443	6
I	left.arm	1	0.0981066610217217	9.81066610217217e-05	7
I	left.arm	2	0.196213322043443	0.000196213322043443	8
I	left.arm	2	0.196213322043443	0.000196213322043443	9
I	left.arm	4	0.392426644086887	0.000392426644086887	10
I	left.arm	5	0.490533305108609	0.000490533305108609	11
I	left.arm	1	0.0981066610217217	9.81066610217217e-05	12
I	left.arm	3	0.294319983065165	0.000294319983065165	13
I	left.arm	1	0.0981066610217217	9.81066610217217e-05	14
I	left.arm	1	0.0981066610217217	9.81066610217217e-05	15
I	left.arm	4	0.392426644086887	0.000392426644086887	16
I	left.arm	2	0.196213322043443	0.000196213322043443	17
I	left.arm	1	0.0981066610217217	9.81066610217217e-05	18
I	left.arm	1	0.0981066610217217	9.81066610217217e-05	19
I	left.arm	4	0.392426644086887	0.000392426644086887	20
I	left.arm	1	0.0981066610217217	9.81066610217217e-05	21
I	left.arm	1	0.0981066610217217	9.81066610217217e-05	22
I	left.arm	4	0.392426644086887	0.000392426644086887	23
I	left.arm	3	0.294319983065165	0.000294319983065165	24
I	left.arm	1	0.0981066610217217	9.81066610217217e-05	25
I	left.arm	2	0.196213322043443	0.000196213322043443	26
I	left.arm	2	0.196213322043443	0.000196213322043443	27
I	left.arm	1	0.0981066610217217	9.81066610217217e-05	28
I	left.arm	1	0.0981066610217217	9.81066610217217e-05	29
I	left.arm	2	0.196213322043443	0.000196213322043443	30
I	left.arm	1	0.0981066610217217	9.81066610217217e-05	31
I	left.arm	3	0.294319983065165	0.000294319983065165	32
I	left.arm	24	2.35455986452132	0.00235455986452132	33
I	left.arm	43	4.21858642393403	0.00421858642393403	34
I	left.arm	7	0.686746627152052	0.000686746627152052	35
I	left.arm	2	0.196213322043443	0.000196213322043443	36
I	left.arm	4	0.392426644086887	0.000392426644086887	37
I	left.arm	1	0.0981066610217217	9.81066610217217e-05	38
I	left.arm	1	0.0981066610217217	9.81066610217217e-05	39
I	left.arm	1	0.0981066610217217	9.81066610217217e-05	40
I	left.arm	1	0.0981066610217217	9.81066610217217e-05	41
I	left.arm	3	0.294319983065165	0.000294319983065165	42
I	left.arm	1	0.0981066610217217	9.81066610217217e-05	43
I	left.arm	2	0.196213322043443	0.000196213322043443	44
I	left.arm	1	0.0981066610217217	9.81066610217217e-05	45
I	left.arm	1	0.0981066610217217	9.81066610217217e-05	46
I	left.arm	5	0.490533305108609	0.000490533305108609	47
I	left.arm	5	0.490533305108609	0.000490533305108609	48
I	left.arm	3	0.294319983065165	0.000294319983065165	49
I	left.arm	2	0.196213322043443	0.000196213322043443	50
I	left.arm	5	0.490533305108609	0.000490533305108609	51
I	left.arm	1	0.0981066610217217	9.81066610217217e-05	52
I	left.arm	1	0.0981066610217217	9.81066610217217e-05	53
I	left.arm	3	0.294319983065165	0.000294319983065165	54
I	left.arm	2	0.196213322043443	0.000196213322043443	55
I	left.arm	2	0.196213322043443	0.000196213322043443	56
I	left.arm	1	0.0981066610217217	9.81066610217217e-05	57
I	left.arm	1	0.0981066610217217	9.81066610217217e-05	58
I	left.arm	1	0.0981066610217217	9.81066610217217e-05	59
I	left.arm	1	0.0981066610217217	9.81066610217217e-05	60
I	left.arm	2	0.196213322043443	0.000196213322043443	61
I	left.arm	1	0.0981066610217217	9.81066610217217e-05	62
I	left.arm	1	0.0981066610217217	9.81066610217217e-05	63
I	left.arm	1	0.0981066610217217	9.81066610217217e-05	64
I	left.arm	1	0.0981066610217217	9.81066610217217e-05	65
I	left.arm	1	0.0981066610217217	9.81066610217217e-05	66
I	left.arm	1	0.0981066610217217	9.81066610217217e-05	67
I	left.arm	1	0.0981066610217217	9.81066610217217e-05	68
I	left.arm	1	0.0981066610217217	9.81066610217217e-05	69
I	left.arm	1	0.0981066610217217	9.81066610217217e-05	70
I	left.arm	2	0.196213322043443	0.000196213322043443	71
I	left.arm	1	0.0981066610217217	9.81066610217217e-05	72
I	left.arm	1	0.0981066610217217	9.81066610217217e-05	73
I	left.arm	4	0.392426644086887	0.000392426644086887	74
I	left.arm	1	0.0981066610217217	9.81066610217217e-05	75
I	left.arm	2	0.196213322043443	0.000196213322043443	76
I	left.arm	1	0.0981066610217217	9.81066610217217e-05	77
I	left.arm	1	0.0981066610217217	9.81066610217217e-05	78
I	left.arm	2	0.196213322043443	0.000196213322043443	79
I	left.arm	3	0.294319983065165	0.000294319983065165	80
I	left.arm	4	0.392426644086887	0.000392426644086887	81
I	left.arm	1	0.0981066610217217	9.81066610217217e-05	82
I	left.arm	5	0.490533305108609	0.000490533305108609	83
I	left.arm	1	0.0981066610217217	9.81066610217217e-05	84
I	left.arm	1	0.0981066610217217	9.81066610217217e-05	85
I	left.arm	2	0.196213322043443	0.000196213322043443	86
I	left.arm	1	0.0981066610217217	9.81066610217217e-05	87
I	left.arm	1	0.0981066610217217	9.81066610217217e-05	88
I	left.arm	1	0.0981066610217217	9.81066610217217e-05	89
I	left.arm	1	0.0981066610217217	9.81066610217217e-05	90
I	left.arm	1	0.0981066610217217	9.81066610217217e-05	91
I	left.arm	2	0.196213322043443	0.000196213322043443	92
I	left.arm	2	0.196213322043443	0.000196213322043443	93
I	left.arm	2	0.196213322043443	0.000196213322043443	94
I	left.arm	1	0.0981066610217217	9.81066610217217e-05	95
I	left.arm	5	0.490533305108609	0.000490533305108609	96
I	left.arm	1	0.0981066610217217	9.81066610217217e-05	97
I	left.arm	1	0.0981066610217217	9.81066610217217e-05	98
I	left.arm	5	0.490533305108609	0.000490533305108609	99
I	left.arm	3	0.294319983065165	0.000294319983065165	100
I	left.arm	1	0.0981066610217217	9.81066610217217e-05	101
I	left.arm	2	0.196213322043443	0.000196213322043443	102
I	left.arm	4	0.392426644086887	0.000392426644086887	103
I	left.arm	5	0.490533305108609	0.000490533305108609	104
I	left.arm	1	0.0981066610217217	9.81066610217217e-05	105
I	left.arm	2	0.196213322043443	0.000196213322043443	106
I	left.arm	1	0.0981066610217217	9.81066610217217e-05	107
I	left.arm	1	0.0981066610217217	9.81066610217217e-05	108
I	left.arm	3	0.294319983065165	0.000294319983065165	109
I	left.arm	3	0.294319983065165	0.000294319983065165	110
I	left.arm	4	0.392426644086887	0.000392426644086887	111
I	left.arm	2	0.196213322043443	0.000196213322043443	112
I	left.arm	2	0.196213322043443	0.000196213322043443	113
I	left.arm	9	0.882959949195496	0.000882959949195496	114
I	left.arm	1	0.0981066610217217	9.81066610217217e-05	115
I	left.arm	24	2.35455986452132	0.00235455986452132	116
I	left.arm	17	1.66781323736927	0.00166781323736927	117
I	left.arm	28	2.74698650860821	0.00274698650860821	118
I	left.arm	18	1.76591989839099	0.00176591989839099	119
I	left.arm	3	0.294319983065165	0.000294319983065165	120
I	left.arm	4	0.392426644086887	0.000392426644086887	121
I	left.arm	4	0.392426644086887	0.000392426644086887	122
I	left.arm	5	0.490533305108609	0.000490533305108609	123
I	left.arm	17	1.66781323736927	0.00166781323736927	124
I	left.arm	1	0.0981066610217217	9.81066610217217e-05	125
I	left.arm	2	0.196213322043443	0.000196213322043443	126
I	left.arm	1	0.0981066610217217	9.81066610217217e-05	127
I	left.arm	25	2.45266652554304	0.00245266652554304	128
I	left.arm	8	0.784853288173774	0.000784853288173774	129
I	left.arm	4	0.392426644086887	0.000392426644086887	130
I	left.arm	5	0.490533305108609	0.000490533305108609	131
I	left.arm	5	0.490533305108609	0.000490533305108609	132
I	left.arm	1	0.0981066610217217	9.81066610217217e-05	133
I	left.arm	2	0.196213322043443	0.000196213322043443	134
I	left.arm	2	0.196213322043443	0.000196213322043443	135
I	left.arm	2	0.196213322043443	0.000196213322043443	136
I	left.arm	1	0.0981066610217217	9.81066610217217e-05	137
I	left.arm	2	0.196213322043443	0.000196213322043443	138
I	left.arm	1	0.0981066610217217	9.81066610217217e-05	139
I	left.arm	1	0.0981066610217217	9.81066610217217e-05	140
I	left.arm	1	0.0981066610217217	9.81066610217217e-05	141
I	left.arm	4	0.392426644086887	0.000392426644086887	142
I	left.arm	3	0.294319983065165	0.000294319983065165	143
I	left.arm	2	0.196213322043443	0.000196213322043443	144
I	left.arm	7	0.686746627152052	0.000686746627152052	145
I	left.arm	1	0.0981066610217217	9.81066610217217e-05	146
I	left.arm	1	0.0981066610217217	9.81066610217217e-05	147
I	left.arm	4	0.392426644086887	0.000392426644086887	148
I	left.arm	1	0.0981066610217217	9.81066610217217e-05	149
I	left.arm	3	0.294319983065165	0.000294319983065165	150
I	left.arm	5	0.490533305108609	0.000490533305108609	151
I	left.arm	3	0.294319983065165	0.000294319983065165	152
I	left.arm	2	0.196213322043443	0.000196213322043443	153
I	left.arm	1	0.0981066610217217	9.81066610217217e-05	154
I	left.arm	3	0.294319983065165	0.000294319983065165	155
I	left.arm	1	0.0981066610217217	9.81066610217217e-05	156
I	left.arm	4	0.392426644086887	0.000392426644086887	157
I	left.arm	2	0.196213322043443	0.000196213322043443	158
I	left.arm	3	0.294319983065165	0.000294319983065165	159
I	left.arm	2	0.196213322043443	0.000196213322043443	160
I	left.arm	1	0.0981066610217217	9.81066610217217e-05	161
I	left.arm	1	0.0981066610217217	9.81066610217217e-05	162
I	left.arm	1	0.0981066610217217	9.81066610217217e-05	163
I	left.arm	3	0.294319983065165	0.000294319983065165	164
I	left.arm	3	0.294319983065165	0.000294319983065165	165
I	left.arm	4	0.392426644086887	0.000392426644086887	166
I	left.arm	1	0.0981066610217217	9.81066610217217e-05	167
I	left.arm	1	0.0981066610217217	9.81066610217217e-05	168
I	left.arm	1	0.0981066610217217	9.81066610217217e-05	169
I	left.arm	1	0.0981066610217217	9.81066610217217e-05	170
I	left.arm	4	0.392426644086887	0.000392426644086887	171
I	left.arm	3	0.294319983065165	0.000294319983065165	172
I	left.arm	2	0.196213322043443	0.000196213322043443	173
I	left.arm	2	0.196213322043443	0.000196213322043443	174
I	left.arm	1	0.0981066610217217	9.81066610217217e-05	175
I	left.arm	2	0.196213322043443	0.000196213322043443	176
I	left.arm	2	0.196213322043443	0.000196213322043443	177
I	left.arm	2	0.196213322043443	0.000196213322043443	178
I	left.arm	3	0.294319983065165	0.000294319983065165	179
I	left.arm	1	0.0981066610217217	9.81066610217217e-05	180
I	left.arm	1	0.0981066610217217	9.81066610217217e-05	181
I	left.arm	1	0.0981066610217217	9.81066610217217e-05	182
I	left.arm	4	0.392426644086887	0.000392426644086887	183
I	left.arm	4	0.392426644086887	0.000392426644086887	184
I	left.arm	1	0.0981066610217217	9.81066610217217e-05	185
I	left.arm	1	0.0981066610217217	9.81066610217217e-05	186
I	left.arm	3	0.294319983065165	0.000294319983065165	187
I	left.arm	2	0.196213322043443	0.000196213322043443	188
I	left.arm	1	0.0981066610217217	9.81066610217217e-05	189
I	left.arm	3	0.294319983065165	0.000294319983065165	190
I	left.arm	2	0.196213322043443	0.000196213322043443	191
I	left.arm	5	0.490533305108609	0.000490533305108609	192
I	left.arm	6	0.58863996613033	0.00058863996613033	193
I	left.arm	3	0.294319983065165	0.000294319983065165	194
I	left.arm	2	0.196213322043443	0.000196213322043443	195
I	left.arm	2	0.196213322043443	0.000196213322043443	196
I	left.arm	6	0.58863996613033	0.00058863996613033	197
I	left.arm	1	0.0981066610217217	9.81066610217217e-05	198
I	left.arm	1	0.0981066610217217	9.81066610217217e-05	199
I	left.arm	1	0.0981066610217217	9.81066610217217e-05	200
I	left.arm	1	0.0981066610217217	9.81066610217217e-05	201
I	left.arm	1	0.0981066610217217	9.81066610217217e-05	202
I	left.arm	1	0.0981066610217217	9.81066610217217e-05	203
I	left.arm	6	0.58863996613033	0.00058863996613033	204
I	left.arm	2	0.196213322043443	0.000196213322043443	205
I	left.arm	4	0.392426644086887	0.000392426644086887	206
I	left.arm	2	0.196213322043443	0.000196213322043443	207
I	left.arm	1	0.0981066610217217	9.81066610217217e-05	208
I	left.arm	1	0.0981066610217217	9.81066610217217e-05	209
I	left.arm	1	0.0981066610217217	9.81066610217217e-05	210
I	left.arm	1	0.0981066610217217	9.81066610217217e-05	211
I	left.arm	2	0.196213322043443	0.000196213322043443	212
I	left.arm	2	0.196213322043443	0.000196213322043443	213
I	left.arm	2	0.196213322043443	0.000196213322043443	214
I	left.arm	3	0.294319983065165	0.000294319983065165	215
I	left.arm	4	0.392426644086887	0.000392426644086887	216
I	left.arm	3	0.294319983065165	0.000294319983065165	217
I	left.arm	7	0.686746627152052	0.000686746627152052	218
I	left.arm	3	0.294319983065165	0.000294319983065165	219
I	left.arm	4	0.392426644086887	0.000392426644086887	220
I	left.arm	2	0.196213322043443	0.000196213322043443	221
I	left.arm	2	0.196213322043443	0.000196213322043443	222
I	left.arm	4	0.392426644086887	0.000392426644086887	223
I	left.arm	3	0.294319983065165	0.000294319983065165	224
I	left.arm	3	0.294319983065165	0.000294319983065165	225
I	left.arm	2	0.196213322043443	0.000196213322043443	226
I	left.arm	2	0.196213322043443	0.000196213322043443	227
I	left.arm	3	0.294319983065165	0.000294319983065165	228
I	left.arm	2	0.196213322043443	0.000196213322043443	229
I	left.arm	1	0.0981066610217217	9.81066610217217e-05	230
I	left.arm	1	0.0981066610217217	9.81066610217217e-05	231
I	left.arm	4	0.392426644086887	0.000392426644086887	232
I	left.arm	1	0.0981066610217217	9.81066610217217e-05	233
I	left.arm	1	0.0981066610217217	9.81066610217217e-05	234
I	left.arm	3	0.294319983065165	0.000294319983065165	235
I	left.arm	4	0.392426644086887	0.000392426644086887	236
I	left.arm	2	0.196213322043443	0.000196213322043443	237
I	left.arm	3	0.294319983065165	0.000294319983065165	238
I	left.arm	1	0.0981066610217217	9.81066610217217e-05	239
I	left.arm	1	0.0981066610217217	9.81066610217217e-05	240
I	left.arm	1	0.0981066610217217	9.81066610217217e-05	241
I	left.arm	1	0.0981066610217217	9.81066610217217e-05	242
I	left.arm	1	0.0981066610217217	9.81066610217217e-05	243
I	left.arm	1	0.0981066610217217	9.81066610217217e-05	244
I	left.arm	6	0.58863996613033	0.00058863996613033	245
I	left.arm	2	0.196213322043443	0.000196213322043443	246
I	left.arm	1	0.0981066610217217	9.81066610217217e-05	247
I	left.arm	1	0.0981066610217217	9.81066610217217e-05	248
I	left.arm	4	0.392426644086887	0.000392426644086887	249
I	left.arm	2	0.196213322043443	0.000196213322043443	250
I	left.arm	4	0.392426644086887	0.000392426644086887	251
I	left.arm	1	0.0981066610217217	9.81066610217217e-05	252
I	left.arm	1	0.0981066610217217	9.81066610217217e-05	253
I	left.arm	2	0.196213322043443	0.000196213322043443	254
I	left.arm	1	0.0981066610217217	9.81066610217217e-05	255
I	left.arm	2	0.196213322043443	0.000196213322043443	256
I	left.arm	1	0.0981066610217217	9.81066610217217e-05	257
I	left.arm	1	0.0981066610217217	9.81066610217217e-05	258
I	left.arm	2	0.196213322043443	0.000196213322043443	259
I	left.arm	1	0.0981066610217217	9.81066610217217e-05	260
I	left.arm	3	0.294319983065165	0.000294319983065165	261
I	left.arm	1	0.0981066610217217	9.81066610217217e-05	262
I	left.arm	3	0.294319983065165	0.000294319983065165	263
I	left.arm	1	0.0981066610217217	9.81066610217217e-05	264
I	left.arm	1	0.0981066610217217	9.81066610217217e-05	265
I	left.arm	1	0.0981066610217217	9.81066610217217e-05	266
I	left.arm	3	0.294319983065165	0.000294319983065165	267
I	left.arm	4	0.392426644086887	0.000392426644086887	268
I	left.arm	4	0.392426644086887	0.000392426644086887	269
I	left.arm	1	0.0981066610217217	9.81066610217217e-05	270
I	left.arm	1	0.0981066610217217	9.81066610217217e-05	271
I	left.arm	2	0.196213322043443	0.000196213322043443	272
I	left.arm	1	0.0981066610217217	9.81066610217217e-05	273
I	left.arm	2	0.196213322043443	0.000196213322043443	274
I	left.arm	2	0.196213322043443	0.000196213322043443	275
I	left.arm	2	0.196213322043443	0.000196213322043443	276
I	left.arm	3	0.294319983065165	0.000294319983065165	277
I	left.arm	3	0.294319983065165	0.000294319983065165	278
I	left.arm	7	0.686746627152052	0.000686746627152052	279
I	left.arm	4	0.392426644086887	0.000392426644086887	280
I	left.arm	4	0.392426644086887	0.000392426644086887	281
I	left.arm	3	0.294319983065165	0.000294319983065165	282
I	left.arm	1	0.0981066610217217	9.81066610217217e-05	283
I	left.arm	1	0.0981066610217217	9.81066610217217e-05	284
I	left.arm	1	0.0981066610217217	9.81066610217217e-05	285
I	left.arm	1	0.0981066610217217	9.81066610217217e-05	286
I	left.arm	1	0.0981066610217217	9.81066610217217e-05	287
I	left.arm	1	0.0981066610217217	9.81066610217217e-05	288
I	left.arm	4	0.392426644086887	0.000392426644086887	289
I	left.arm	1	0.0981066610217217	9.81066610217217e-05	290
I	left.arm	1	0.0981066610217217	9.81066610217217e-05	291
I	left.arm	4	0.392426644086887	0.000392426644086887	292
I	left.arm	1	0.0981066610217217	9.81066610217217e-05	293
I	left.arm	2	0.196213322043443	0.000196213322043443	294
I	left.arm	1	0.0981066610217217	9.81066610217217e-05	295
I	left.arm	2	0.196213322043443	0.000196213322043443	296
I	left.arm	2	0.196213322043443	0.000196213322043443	297
I	left.arm	1	0.0981066610217217	9.81066610217217e-05	298
I	left.arm	1	0.0981066610217217	9.81066610217217e-05	299
I	left.arm	2	0.196213322043443	0.000196213322043443	300
I	left.arm	4	0.392426644086887	0.000392426644086887	301
I	left.arm	1	0.0981066610217217	9.81066610217217e-05	302
I	left.arm	1	0.0981066610217217	9.81066610217217e-05	303
I	left.arm	4	0.392426644086887	0.000392426644086887	304
I	left.arm	7	0.686746627152052	0.000686746627152052	305
I	left.arm	1	0.0981066610217217	9.81066610217217e-05	306
I	left.arm	2	0.196213322043443	0.000196213322043443	307
I	left.arm	1	0.0981066610217217	9.81066610217217e-05	308
I	left.arm	1	0.0981066610217217	9.81066610217217e-05	309
I	left.arm	1	0.0981066610217217	9.81066610217217e-05	310
I	left.arm	2	0.196213322043443	0.000196213322043443	311
I	left.arm	3	0.294319983065165	0.000294319983065165	312
I	left.arm	3	0.294319983065165	0.000294319983065165	313
I	left.arm	3	0.294319983065165	0.000294319983065165	314
I	left.arm	3	0.294319983065165	0.000294319983065165	315
I	left.arm	4	0.392426644086887	0.000392426644086887	316
I	left.arm	2	0.196213322043443	0.000196213322043443	317
I	left.arm	2	0.196213322043443	0.000196213322043443	318
I	left.arm	1	0.0981066610217217	9.81066610217217e-05	319
I	left.arm	1	0.0981066610217217	9.81066610217217e-05	320
I	left.arm	1	0.0981066610217217	9.81066610217217e-05	321
I	left.arm	2	0.196213322043443	0.000196213322043443	322
I	left.arm	1	0.0981066610217217	9.81066610217217e-05	323
I	left.arm	1	0.0981066610217217	9.81066610217217e-05	324
I	left.arm	2	0.196213322043443	0.000196213322043443	325
I	left.arm	5	0.490533305108609	0.000490533305108609	326
I	left.arm	1	0.0981066610217217	9.81066610217217e-05	327
I	left.arm	5	0.490533305108609	0.000490533305108609	328
I	left.arm	2	0.196213322043443	0.000196213322043443	329
I	left.arm	2	0.196213322043443	0.000196213322043443	330
I	left.arm	1	0.0981066610217217	9.81066610217217e-05	331
I	left.arm	2	0.196213322043443	0.000196213322043443	332
I	left.arm	4	0.392426644086887	0.000392426644086887	333
I	left.arm	3	0.294319983065165	0.000294319983065165	334
I	left.arm	2	0.196213322043443	0.000196213322043443	335
I	left.arm	3	0.294319983065165	0.000294319983065165	336
I	left.arm	1	0.0981066610217217	9.81066610217217e-05	337
I	left.arm	2	0.196213322043443	0.000196213322043443	338
I	left.arm	1	0.0981066610217217	9.81066610217217e-05	339
I	left.arm	1	0.0981066610217217	9.81066610217217e-05	340
I	left.arm	2	0.196213322043443	0.000196213322043443	341
I	left.arm	1	0.0981066610217217	9.81066610217217e-05	342
I	left.arm	1	0.0981066610217217	9.81066610217217e-05	343
I	left.arm	1	0.0981066610217217	9.81066610217217e-05	344
I	left.arm	1	0.0981066610217217	9.81066610217217e-05	345
I	left.arm	1	0.0981066610217217	9.81066610217217e-05	346
I	left.arm	5	0.490533305108609	0.000490533305108609	347
I	left.arm	1	0.0981066610217217	9.81066610217217e-05	348
I	left.arm	3	0.294319983065165	0.000294319983065165	349
I	left.arm	1	0.0981066610217217	9.81066610217217e-05	350
I	left.arm	2	0.196213322043443	0.000196213322043443	351
I	left.arm	1	0.0981066610217217	9.81066610217217e-05	352
I	left.arm	1	0.0981066610217217	9.81066610217217e-05	353
I	left.arm	1	0.0981066610217217	9.81066610217217e-05	354
I	left.arm	2	0.196213322043443	0.000196213322043443	355
I	left.arm	3	0.294319983065165	0.000294319983065165	356
I	left.arm	1	0.0981066610217217	9.81066610217217e-05	357
I	left.arm	2	0.196213322043443	0.000196213322043443	358
I	left.arm	1	0.0981066610217217	9.81066610217217e-05	359
I	left.arm	1	0.0981066610217217	9.81066610217217e-05	360
I	left.arm	2	0.196213322043443	0.000196213322043443	361
I	left.arm	1	0.0981066610217217	9.81066610217217e-05	362
I	left.arm	5	0.490533305108609	0.000490533305108609	363
I	left.arm	3	0.294319983065165	0.000294319983065165	364
I	left.arm	1	0.0981066610217217	9.81066610217217e-05	365
I	left.arm	3	0.294319983065165	0.000294319983065165	366
I	left.arm	1	0.0981066610217217	9.81066610217217e-05	367
I	left.arm	2	0.196213322043443	0.000196213322043443	368
I	left.arm	1	0.0981066610217217	9.81066610217217e-05	369
I	left.arm	1	0.0981066610217217	9.81066610217217e-05	370
I	left.arm	3	0.294319983065165	0.000294319983065165	371
I	left.arm	1	0.0981066610217217	9.81066610217217e-05	372
I	left.arm	1	0.0981066610217217	9.81066610217217e-05	373
I	left.arm	2	0.196213322043443	0.000196213322043443	374
I	left.arm	2	0.196213322043443	0.000196213322043443	375
I	left.arm	1	0.0981066610217217	9.81066610217217e-05	376
I	left.arm	1	0.0981066610217217	9.81066610217217e-05	377
I	left.arm	1	0.0981066610217217	9.81066610217217e-05	378
I	left.arm	1	0.0981066610217217	9.81066610217217e-05	379
I	left.arm	1	0.0981066610217217	9.81066610217217e-05	380
I	left.arm	2	0.196213322043443	0.000196213322043443	381
I	left.arm	1	0.0981066610217217	9.81066610217217e-05	382
I	left.arm	5	0.490533305108609	0.000490533305108609	383
I	left.arm	2	0.196213322043443	0.000196213322043443	384
I	left.arm	2	0.196213322043443	0.000196213322043443	385
I	left.arm	4	0.392426644086887	0.000392426644086887	386
I	left.arm	2	0.196213322043443	0.000196213322043443	387
I	left.arm	1	0.0981066610217217	9.81066610217217e-05	388
I	left.arm	1	0.0981066610217217	9.81066610217217e-05	389
I	left.arm	1	0.0981066610217217	9.81066610217217e-05	390
I	left.arm	2	0.196213322043443	0.000196213322043443	391
I	left.arm	1	0.0981066610217217	9.81066610217217e-05	392
I	left.arm	1	0.0981066610217217	9.81066610217217e-05	393
I	left.arm	1	0.0981066610217217	9.81066610217217e-05	394
I	left.arm	1	0.0981066610217217	9.81066610217217e-05	395
I	left.arm	1	0.0981066610217217	9.81066610217217e-05	396
I	left.arm	3	0.294319983065165	0.000294319983065165	397
I	left.arm	10	0.981066610217217	0.000981066610217217	398
I	left.arm	1	0.0981066610217217	9.81066610217217e-05	399
I	left.arm	1	0.0981066610217217	9.81066610217217e-05	400
I	left.arm	1	0.0981066610217217	9.81066610217217e-05	401
I	left.arm	1	0.0981066610217217	9.81066610217217e-05	402
I	left.arm	4	0.392426644086887	0.000392426644086887	403
I	left.arm	4	0.392426644086887	0.000392426644086887	404
I	left.arm	1	0.0981066610217217	9.81066610217217e-05	405
I	left.arm	3	0.294319983065165	0.000294319983065165	406
I	left.arm	3	0.294319983065165	0.000294319983065165	407
I	left.arm	6	0.58863996613033	0.00058863996613033	408
I	left.arm	3	0.294319983065165	0.000294319983065165	409
I	left.arm	1	0.0981066610217217	9.81066610217217e-05	410
I	left.arm	1	0.0981066610217217	9.81066610217217e-05	411
I	left.arm	2	0.196213322043443	0.000196213322043443	412
I	left.arm	1	0.0981066610217217	9.81066610217217e-05	413
I	left.arm	3	0.294319983065165	0.000294319983065165	414
I	left.arm	3	0.294319983065165	0.000294319983065165	415
I	left.arm	2	0.196213322043443	0.000196213322043443	416
I	left.arm	1	0.0981066610217217	9.81066610217217e-05	417
I	left.arm	3	0.294319983065165	0.000294319983065165	418
I	left.arm	2	0.196213322043443	0.000196213322043443	419
I	left.arm	3	0.294319983065165	0.000294319983065165	420
I	left.arm	5	0.490533305108609	0.000490533305108609	421
I	left.arm	5	0.490533305108609	0.000490533305108609	422
I	left.arm	1	0.0981066610217217	9.81066610217217e-05	423
I	left.arm	1	0.0981066610217217	9.81066610217217e-05	424
I	left.arm	2	0.196213322043443	0.000196213322043443	425
I	left.arm	3	0.294319983065165	0.000294319983065165	426
I	left.arm	4	0.392426644086887	0.000392426644086887	427
I	left.arm	1	0.0981066610217217	9.81066610217217e-05	428
I	left.arm	1	0.0981066610217217	9.81066610217217e-05	429
I	left.arm	2	0.196213322043443	0.000196213322043443	430
I	left.arm	2	0.196213322043443	0.000196213322043443	431
I	left.arm	1	0.0981066610217217	9.81066610217217e-05	432
I	left.arm	2	0.196213322043443	0.000196213322043443	433
I	left.arm	1	0.0981066610217217	9.81066610217217e-05	434
I	left.arm	3	0.294319983065165	0.000294319983065165	435
I	left.arm	1	0.0981066610217217	9.81066610217217e-05	436
I	left.arm	1	0.0981066610217217	9.81066610217217e-05	437
I	left.arm	2	0.196213322043443	0.000196213322043443	438
I	left.arm	2	0.196213322043443	0.000196213322043443	439
I	left.arm	2	0.196213322043443	0.000196213322043443	440
I	left.arm	16	1.56970657634755	0.00156970657634755	441
I	left.arm	1	0.0981066610217217	9.81066610217217e-05	442
I	left.arm	1	0.0981066610217217	9.81066610217217e-05	443
I	left.arm	1	0.0981066610217217	9.81066610217217e-05	444
I	left.arm	2	0.196213322043443	0.000196213322043443	445
I	left.arm	1	0.0981066610217217	9.81066610217217e-05	446
I	left.arm	4	0.392426644086887	0.000392426644086887	447
I	left.arm	1	0.0981066610217217	9.81066610217217e-05	448
I	left.arm	2	0.196213322043443	0.000196213322043443	449
I	left.arm	6	0.58863996613033	0.00058863996613033	450
I	left.arm	1	0.0981066610217217	9.81066610217217e-05	451
I	left.arm	1	0.0981066610217217	9.81066610217217e-05	452
I	left.arm	5	0.490533305108609	0.000490533305108609	453
I	left.arm	2	0.196213322043443	0.000196213322043443	454
I	left.arm	1	0.0981066610217217	9.81066610217217e-05	455
I	left.arm	1	0.0981066610217217	9.81066610217217e-05	456
I	left.arm	1	0.0981066610217217	9.81066610217217e-05	457
I	left.arm	6	0.58863996613033	0.00058863996613033	458
I	left.arm	3	0.294319983065165	0.000294319983065165	459
I	left.arm	3	0.294319983065165	0.000294319983065165	460
I	left.arm	3	0.294319983065165	0.000294319983065165	461
I	left.arm	1	0.0981066610217217	9.81066610217217e-05	462
I	left.arm	1	0.0981066610217217	9.81066610217217e-05	463
I	left.arm	2	0.196213322043443	0.000196213322043443	464
I	left.arm	4	0.392426644086887	0.000392426644086887	465
I	left.arm	2	0.196213322043443	0.000196213322043443	466
I	left.arm	1	0.0981066610217217	9.81066610217217e-05	467
I	left.arm	2	0.196213322043443	0.000196213322043443	468
I	left.arm	1	0.0981066610217217	9.81066610217217e-05	469
I	left.arm	3	0.294319983065165	0.000294319983065165	470
I	left.arm	3	0.294319983065165	0.000294319983065165	471
I	left.arm	2	0.196213322043443	0.000196213322043443	472
I	left.arm	6	0.58863996613033	0.00058863996613033	473
I	left.arm	1	0.0981066610217217	9.81066610217217e-05	474
I	left.arm	5	0.490533305108609	0.000490533305108609	475
I	left.arm	2	0.196213322043443	0.000196213322043443	476
I	left.arm	2	0.196213322043443	0.000196213322043443	477
I	left.arm	2	0.196213322043443	0.000196213322043443	478
I	left.arm	7	0.686746627152052	0.000686746627152052	479
I	left.arm	6	0.58863996613033	0.00058863996613033	480
I	left.arm	5	0.490533305108609	0.000490533305108609	481
I	left.arm	4	0.392426644086887	0.000392426644086887	482
I	left.arm	6	0.58863996613033	0.00058863996613033	483
I	left.arm	4	0.392426644086887	0.000392426644086887	484
I	left.arm	1	0.0981066610217217	9.81066610217217e-05	485
I	left.arm	4	0.392426644086887	0.000392426644086887	486
I	left.arm	2	0.196213322043443	0.000196213322043443	487
I	left.arm	2	0.196213322043443	0.000196213322043443	488
I	left.arm	1	0.0981066610217217	9.81066610217217e-05	489
I	left.arm	5	0.490533305108609	0.000490533305108609	490
I	left.arm	3	0.294319983065165	0.000294319983065165	491
I	left.arm	4	0.392426644086887	0.000392426644086887	492
I	left.arm	4	0.392426644086887	0.000392426644086887	493
I	left.arm	1	0.0981066610217217	9.81066610217217e-05	494
I	left.arm	6	0.58863996613033	0.00058863996613033	495
I	left.arm	6	0.58863996613033	0.00058863996613033	496
I	left.arm	5	0.490533305108609	0.000490533305108609	497
I	left.arm	3	0.294319983065165	0.000294319983065165	498
I	left.arm	2	0.196213322043443	0.000196213322043443	499
I	left.arm	3	0.294319983065165	0.000294319983065165	500
I	left.arm	3	0.294319983065165	0.000294319983065165	501
I	left.arm	3	0.294319983065165	0.000294319983065165	502
I	left.arm	1	0.0981066610217217	9.81066610217217e-05	503
I	left.arm	7	0.686746627152052	0.000686746627152052	504
I	left.arm	7	0.686746627152052	0.000686746627152052	505
I	left.arm	1	0.0981066610217217	9.81066610217217e-05	506
I	left.arm	1	0.0981066610217217	9.81066610217217e-05	507
I	left.arm	2	0.196213322043443	0.000196213322043443	508
I	left.arm	5	0.490533305108609	0.000490533305108609	509
I	left.arm	3	0.294319983065165	0.000294319983065165	510
I	left.arm	5	0.490533305108609	0.000490533305108609	511
I	left.arm	2	0.196213322043443	0.000196213322043443	512
I	left.arm	1	0.0981066610217217	9.81066610217217e-05	513
I	left.arm	1	0.0981066610217217	9.81066610217217e-05	514
I	left.arm	2	0.196213322043443	0.000196213322043443	515
I	left.arm	1	0.0981066610217217	9.81066610217217e-05	516
I	left.arm	2	0.196213322043443	0.000196213322043443	517
I	left.arm	4	0.392426644086887	0.000392426644086887	518
I	left.arm	3	0.294319983065165	0.000294319983065165	519
I	left.arm	2	0.196213322043443	0.000196213322043443	520
I	left.arm	7	0.686746627152052	0.000686746627152052	521
I	left.arm	6	0.58863996613033	0.00058863996613033	522
I	left.arm	5	0.490533305108609	0.000490533305108609	523
I	left.arm	6	0.58863996613033	0.00058863996613033	524
I	left.arm	3	0.294319983065165	0.000294319983065165	525
I	left.arm	2	0.196213322043443	0.000196213322043443	526
I	left.arm	1	0.0981066610217217	9.81066610217217e-05	527
I	left.arm	1	0.0981066610217217	9.81066610217217e-05	528
I	left.arm	2	0.196213322043443	0.000196213322043443	529
I	left.arm	1	0.0981066610217217	9.81066610217217e-05	530
I	left.arm	4	0.392426644086887	0.000392426644086887	531
I	left.arm	2	0.196213322043443	0.000196213322043443	532
I	left.arm	5	0.490533305108609	0.000490533305108609	533
I	left.arm	1	0.0981066610217217	9.81066610217217e-05	534
I	left.arm	1	0.0981066610217217	9.81066610217217e-05	535
I	left.arm	7	0.686746627152052	0.000686746627152052	536
I	left.arm	4	0.392426644086887	0.000392426644086887	537
I	left.arm	2	0.196213322043443	0.000196213322043443	538
I	left.arm	2	0.196213322043443	0.000196213322043443	539
I	left.arm	1	0.0981066610217217	9.81066610217217e-05	540
I	left.arm	1	0.0981066610217217	9.81066610217217e-05	541
I	left.arm	4	0.392426644086887	0.000392426644086887	542
I	left.arm	5	0.490533305108609	0.000490533305108609	543
I	left.arm	3	0.294319983065165	0.000294319983065165	544
I	left.arm	1	0.0981066610217217	9.81066610217217e-05	545
I	left.arm	4	0.392426644086887	0.000392426644086887	546
I	left.arm	11	1.07917327123894	0.00107917327123894	547
I	left.arm	3	0.294319983065165	0.000294319983065165	548
I	left.arm	4	0.392426644086887	0.000392426644086887	549
I	left.arm	3	0.294319983065165	0.000294319983065165	550
I	left.arm	5	0.490533305108609	0.000490533305108609	551
I	left.arm	1	0.0981066610217217	9.81066610217217e-05	552
I	left.arm	3	0.294319983065165	0.000294319983065165	553
I	left.arm	1	0.0981066610217217	9.81066610217217e-05	554
I	left.arm	4	0.392426644086887	0.000392426644086887	555
I	left.arm	4	0.392426644086887	0.000392426644086887	556
I	left.arm	2	0.196213322043443	0.000196213322043443	557
I	left.arm	2	0.196213322043443	0.000196213322043443	558
I	left.arm	1	0.0981066610217217	9.81066610217217e-05	559
I	left.arm	1	0.0981066610217217	9.81066610217217e-05	560
I	left.arm	1	0.0981066610217217	9.81066610217217e-05	561
I	left.arm	1	0.0981066610217217	9.81066610217217e-05	562
I	left.arm	2	0.196213322043443	0.000196213322043443	563
I	left.arm	6	0.58863996613033	0.00058863996613033	564
I	left.arm	1	0.0981066610217217	9.81066610217217e-05	565
I	left.arm	4	0.392426644086887	0.000392426644086887	566
I	left.arm	1	0.0981066610217217	9.81066610217217e-05	567
I	left.arm	1	0.0981066610217217	9.81066610217217e-05	568
I	left.arm	3	0.294319983065165	0.000294319983065165	569
I	left.arm	8	0.784853288173774	0.000784853288173774	570
I	left.arm	1	0.0981066610217217	9.81066610217217e-05	571
I	left.arm	3	0.294319983065165	0.000294319983065165	572
I	left.arm	2	0.196213322043443	0.000196213322043443	573
I	left.arm	2	0.196213322043443	0.000196213322043443	574
I	left.arm	1	0.0981066610217217	9.81066610217217e-05	575
I	left.arm	2	0.196213322043443	0.000196213322043443	576
I	left.arm	1	0.0981066610217217	9.81066610217217e-05	577
I	left.arm	3	0.294319983065165	0.000294319983065165	578
I	left.arm	1	0.0981066610217217	9.81066610217217e-05	579
I	left.arm	3	0.294319983065165	0.000294319983065165	580
I	left.arm	2	0.196213322043443	0.000196213322043443	581
I	left.arm	6	0.58863996613033	0.00058863996613033	582
I	left.arm	2	0.196213322043443	0.000196213322043443	583
I	left.arm	2	0.196213322043443	0.000196213322043443	584
I	left.arm	2	0.196213322043443	0.000196213322043443	585
I	left.arm	2	0.196213322043443	0.000196213322043443	586
I	left.arm	2	0.196213322043443	0.000196213322043443	587
I	left.arm	1	0.0981066610217217	9.81066610217217e-05	588
I	left.arm	2	0.196213322043443	0.000196213322043443	589
I	left.arm	2	0.196213322043443	0.000196213322043443	590
I	left.arm	1	0.0981066610217217	9.81066610217217e-05	591
I	left.arm	2	0.196213322043443	0.000196213322043443	592
I	left.arm	1	0.0981066610217217	9.81066610217217e-05	593
I	left.arm	2	0.196213322043443	0.000196213322043443	594
I	left.arm	1	0.0981066610217217	9.81066610217217e-05	595
I	left.arm	1	0.0981066610217217	9.81066610217217e-05	596
I	left.arm	1	0.0981066610217217	9.81066610217217e-05	597
I	left.arm	2	0.196213322043443	0.000196213322043443	598
I	left.arm	2	0.196213322043443	0.000196213322043443	599
I	left.arm	4	0.392426644086887	0.000392426644086887	600
I	left.arm	2	0.196213322043443	0.000196213322043443	601
I	left.arm	1	0.0981066610217217	9.81066610217217e-05	602
I	left.arm	1	0.0981066610217217	9.81066610217217e-05	603
I	left.arm	2	0.196213322043443	0.000196213322043443	604
I	left.arm	16	1.56970657634755	0.00156970657634755	605
I	left.arm	1	0.0981066610217217	9.81066610217217e-05	606
I	left.arm	1	0.0981066610217217	9.81066610217217e-05	607
I	left.arm	3	0.294319983065165	0.000294319983065165	608
I	left.arm	3	0.294319983065165	0.000294319983065165	609
I	left.arm	3	0.294319983065165	0.000294319983065165	610
I	left.arm	1	0.0981066610217217	9.81066610217217e-05	611
I	left.arm	1	0.0981066610217217	9.81066610217217e-05	612
I	left.arm	4	0.392426644086887	0.000392426644086887	613
I	left.arm	2	0.196213322043443	0.000196213322043443	614
I	left.arm	3	0.294319983065165	0.000294319983065165	615
I	left.arm	1	0.0981066610217217	9.81066610217217e-05	616
I	left.arm	3	0.294319983065165	0.000294319983065165	617
I	left.arm	1	0.0981066610217217	9.81066610217217e-05	618
I	left.arm	1	0.0981066610217217	9.81066610217217e-05	619
I	left.arm	6	0.58863996613033	0.00058863996613033	620
I	left.arm	2	0.196213322043443	0.000196213322043443	621
I	left.arm	1	0.0981066610217217	9.81066610217217e-05	622
I	left.arm	4	0.392426644086887	0.000392426644086887	623
I	left.arm	1	0.0981066610217217	9.81066610217217e-05	624
I	left.arm	2	0.196213322043443	0.000196213322043443	625
I	left.arm	4	0.392426644086887	0.000392426644086887	626
I	left.arm	6	0.58863996613033	0.00058863996613033	627
I	left.arm	1	0.0981066610217217	9.81066610217217e-05	628
I	left.arm	2	0.196213322043443	0.000196213322043443	629
I	left.arm	1	0.0981066610217217	9.81066610217217e-05	630
I	left.arm	1	0.0981066610217217	9.81066610217217e-05	631
I	left.arm	4	0.392426644086887	0.000392426644086887	632
I	left.arm	1	0.0981066610217217	9.81066610217217e-05	633
I	left.arm	1	0.0981066610217217	9.81066610217217e-05	634
I	left.arm	2	0.196213322043443	0.000196213322043443	635
I	left.arm	1	0.0981066610217217	9.81066610217217e-05	636
I	left.arm	4	0.392426644086887	0.000392426644086887	637
I	left.arm	2	0.196213322043443	0.000196213322043443	638
I	left.arm	1	0.0981066610217217	9.81066610217217e-05	639
I	left.arm	2	0.196213322043443	0.000196213322043443	640
I	left.arm	3	0.294319983065165	0.000294319983065165	641
I	left.arm	2	0.196213322043443	0.000196213322043443	642
I	left.arm	1	0.0981066610217217	9.81066610217217e-05	643
I	left.arm	1	0.0981066610217217	9.81066610217217e-05	644
I	left.arm	2	0.196213322043443	0.000196213322043443	645
I	left.arm	6	0.58863996613033	0.00058863996613033	646
I	left.arm	1	0.0981066610217217	9.81066610217217e-05	647
I	left.arm	1	0.0981066610217217	9.81066610217217e-05	648
I	left.arm	1	0.0981066610217217	9.81066610217217e-05	649
I	left.arm	5	0.490533305108609	0.000490533305108609	650
I	left.arm	4	0.392426644086887	0.000392426644086887	651
I	left.arm	1	0.0981066610217217	9.81066610217217e-05	652
I	left.arm	1	0.0981066610217217	9.81066610217217e-05	653
I	left.arm	7	0.686746627152052	0.000686746627152052	654
I	left.arm	2	0.196213322043443	0.000196213322043443	655
I	left.arm	3	0.294319983065165	0.000294319983065165	656
I	left.arm	7	0.686746627152052	0.000686746627152052	657
I	left.arm	6	0.58863996613033	0.00058863996613033	658
I	left.arm	2	0.196213322043443	0.000196213322043443	659
I	left.arm	1	0.0981066610217217	9.81066610217217e-05	660
I	left.arm	1	0.0981066610217217	9.81066610217217e-05	661
I	left.arm	2	0.196213322043443	0.000196213322043443	662
I	left.arm	1	0.0981066610217217	9.81066610217217e-05	663
I	left.arm	2	0.196213322043443	0.000196213322043443	664
I	left.arm	4	0.392426644086887	0.000392426644086887	665
I	left.arm	4	0.392426644086887	0.000392426644086887	666
I	left.arm	2	0.196213322043443	0.000196213322043443	667
I	left.arm	2	0.196213322043443	0.000196213322043443	668
I	left.arm	4	0.392426644086887	0.000392426644086887	669
I	left.arm	1	0.0981066610217217	9.81066610217217e-05	670
I	left.arm	2	0.196213322043443	0.000196213322043443	671
I	left.arm	2	0.196213322043443	0.000196213322043443	672
I	left.arm	1	0.0981066610217217	9.81066610217217e-05	673
I	left.arm	1	0.0981066610217217	9.81066610217217e-05	674
I	left.arm	1	0.0981066610217217	9.81066610217217e-05	675
I	left.arm	1	0.0981066610217217	9.81066610217217e-05	676
I	left.arm	5	0.490533305108609	0.000490533305108609	677
I	left.arm	1	0.0981066610217217	9.81066610217217e-05	678
I	left.arm	3	0.294319983065165	0.000294319983065165	679
I	left.arm	27	2.64887984758649	0.00264887984758649	680
I	left.arm	21	2.06023988145616	0.00206023988145616	681
I	left.arm	9	0.882959949195496	0.000882959949195496	682
I	left.arm	1	0.0981066610217217	9.81066610217217e-05	683
I	left.arm	1	0.0981066610217217	9.81066610217217e-05	684
I	left.arm	1	0.0981066610217217	9.81066610217217e-05	685
I	left.arm	4	0.392426644086887	0.000392426644086887	686
I	left.arm	3	0.294319983065165	0.000294319983065165	687
I	left.arm	1	0.0981066610217217	9.81066610217217e-05	688
I	left.arm	6	0.58863996613033	0.00058863996613033	689
I	left.arm	7	0.686746627152052	0.000686746627152052	690
I	left.arm	1	0.0981066610217217	9.81066610217217e-05	691
I	left.arm	1	0.0981066610217217	9.81066610217217e-05	692
I	left.arm	11	1.07917327123894	0.00107917327123894	693
I	left.arm	3	0.294319983065165	0.000294319983065165	694
I	left.arm	2	0.196213322043443	0.000196213322043443	695
I	left.arm	5	0.490533305108609	0.000490533305108609	696
I	left.arm	2	0.196213322043443	0.000196213322043443	697
I	left.arm	5	0.490533305108609	0.000490533305108609	698
I	left.arm	5	0.490533305108609	0.000490533305108609	699
I	left.arm	3	0.294319983065165	0.000294319983065165	700
I	left.arm	1	0.0981066610217217	9.81066610217217e-05	701
I	left.arm	4	0.392426644086887	0.000392426644086887	702
I	left.arm	1	0.0981066610217217	9.81066610217217e-05	703
I	left.arm	1	0.0981066610217217	9.81066610217217e-05	704
I	left.arm	2	0.196213322043443	0.000196213322043443	705
I	left.arm	9	0.882959949195496	0.000882959949195496	706
I	left.arm	3	0.294319983065165	0.000294319983065165	707
I	left.arm	2	0.196213322043443	0.000196213322043443	708
I	left.arm	1	0.0981066610217217	9.81066610217217e-05	709
I	left.arm	4	0.392426644086887	0.000392426644086887	710
I	left.arm	3	0.294319983065165	0.000294319983065165	711
I	left.arm	1	0.0981066610217217	9.81066610217217e-05	712
I	left.arm	2	0.196213322043443	0.000196213322043443	713
I	left.arm	2	0.196213322043443	0.000196213322043443	714
I	left.arm	1	0.0981066610217217	9.81066610217217e-05	715
I	left.arm	5	0.490533305108609	0.000490533305108609	716
I	left.arm	3	0.294319983065165	0.000294319983065165	717
I	left.arm	1	0.0981066610217217	9.81066610217217e-05	718
I	left.arm	2	0.196213322043443	0.000196213322043443	719
I	left.arm	8	0.784853288173774	0.000784853288173774	720
I	left.arm	5	0.490533305108609	0.000490533305108609	721
I	left.arm	15	1.47159991532583	0.00147159991532583	722
I	left.arm	4	0.392426644086887	0.000392426644086887	723
I	left.arm	1	0.0981066610217217	9.81066610217217e-05	724
I	left.arm	11	1.07917327123894	0.00107917327123894	725
I	left.arm	3	0.294319983065165	0.000294319983065165	726
I	left.arm	2	0.196213322043443	0.000196213322043443	727
I	left.arm	3	0.294319983065165	0.000294319983065165	728
I	left.arm	11	1.07917327123894	0.00107917327123894	729
I	left.arm	4	0.392426644086887	0.000392426644086887	730
I	left.arm	3	0.294319983065165	0.000294319983065165	731
I	left.arm	8	0.784853288173774	0.000784853288173774	732
I	left.arm	4	0.392426644086887	0.000392426644086887	733
I	left.arm	2	0.196213322043443	0.000196213322043443	734
I	left.arm	5	0.490533305108609	0.000490533305108609	735
I	left.arm	5	0.490533305108609	0.000490533305108609	736
I	left.arm	2	0.196213322043443	0.000196213322043443	737
I	left.arm	4	0.392426644086887	0.000392426644086887	738
I	left.arm	2	0.196213322043443	0.000196213322043443	739
I	left.arm	1	0.0981066610217217	9.81066610217217e-05	740
I	left.arm	1	0.0981066610217217	9.81066610217217e-05	741
I	left.arm	2	0.196213322043443	0.000196213322043443	742
I	left.arm	4	0.392426644086887	0.000392426644086887	743
I	left.arm	1	0.0981066610217217	9.81066610217217e-05	744
I	left.arm	2	0.196213322043443	0.000196213322043443	745
I	left.arm	4	0.392426644086887	0.000392426644086887	746
I	left.arm	3	0.294319983065165	0.000294319983065165	747
I	left.arm	1	0.0981066610217217	9.81066610217217e-05	748
I	left.arm	2	0.196213322043443	0.000196213322043443	749
I	left.arm	2	0.196213322043443	0.000196213322043443	750
I	left.arm	1	0.0981066610217217	9.81066610217217e-05	751
I	left.arm	1	0.0981066610217217	9.81066610217217e-05	752
I	left.arm	2	0.196213322043443	0.000196213322043443	753
I	left.arm	1	0.0981066610217217	9.81066610217217e-05	754
I	left.arm	4	0.392426644086887	0.000392426644086887	755
I	left.arm	5	0.490533305108609	0.000490533305108609	756
I	left.arm	4	0.392426644086887	0.000392426644086887	757
I	left.arm	3	0.294319983065165	0.000294319983065165	758
I	left.arm	7	0.686746627152052	0.000686746627152052	759
I	left.arm	6	0.58863996613033	0.00058863996613033	760
I	left.arm	2	0.196213322043443	0.000196213322043443	761
I	left.arm	1	0.0981066610217217	9.81066610217217e-05	762
I	left.arm	1	0.0981066610217217	9.81066610217217e-05	763
I	left.arm	1	0.0981066610217217	9.81066610217217e-05	764
I	left.arm	1	0.0981066610217217	9.81066610217217e-05	765
I	left.arm	1	0.0981066610217217	9.81066610217217e-05	766
I	left.arm	3	0.294319983065165	0.000294319983065165	767
I	left.arm	2	0.196213322043443	0.000196213322043443	768
I	left.arm	2	0.196213322043443	0.000196213322043443	769
I	left.arm	2	0.196213322043443	0.000196213322043443	770
I	left.arm	2	0.196213322043443	0.000196213322043443	771
I	left.arm	2	0.196213322043443	0.000196213322043443	772
I	left.arm	2	0.196213322043443	0.000196213322043443	773
I	left.arm	1	0.0981066610217217	9.81066610217217e-05	774
I	left.arm	3	0.294319983065165	0.000294319983065165	775
I	left.arm	6	0.58863996613033	0.00058863996613033	776
I	left.arm	4	0.392426644086887	0.000392426644086887	777
I	left.arm	2	0.196213322043443	0.000196213322043443	778
I	left.arm	3	0.294319983065165	0.000294319983065165	779
I	left.arm	2	0.196213322043443	0.000196213322043443	780
I	left.arm	4	0.392426644086887	0.000392426644086887	781
I	left.arm	1	0.0981066610217217	9.81066610217217e-05	782
I	left.arm	1	0.0981066610217217	9.81066610217217e-05	783
I	left.arm	3	0.294319983065165	0.000294319983065165	784
I	left.arm	2	0.196213322043443	0.000196213322043443	785
I	left.arm	3	0.294319983065165	0.000294319983065165	786
I	left.arm	2	0.196213322043443	0.000196213322043443	787
I	left.arm	1	0.0981066610217217	9.81066610217217e-05	788
I	left.arm	1	0.0981066610217217	9.81066610217217e-05	789
I	left.arm	2	0.196213322043443	0.000196213322043443	790
I	left.arm	2	0.196213322043443	0.000196213322043443	791
I	left.arm	3	0.294319983065165	0.000294319983065165	792
I	left.arm	1	0.0981066610217217	9.81066610217217e-05	793
I	left.arm	1	0.0981066610217217	9.81066610217217e-05	794
I	left.arm	2	0.196213322043443	0.000196213322043443	795
I	left.arm	6	0.58863996613033	0.00058863996613033	796
I	left.arm	3	0.294319983065165	0.000294319983065165	797
I	left.arm	1	0.0981066610217217	9.81066610217217e-05	798
I	left.arm	2	0.196213322043443	0.000196213322043443	799
I	left.arm	2	0.196213322043443	0.000196213322043443	800
I	left.arm	1	0.0981066610217217	9.81066610217217e-05	801
I	left.arm	1	0.0981066610217217	9.81066610217217e-05	802
I	left.arm	1	0.0981066610217217	9.81066610217217e-05	803
I	left.arm	2	0.196213322043443	0.000196213322043443	804
I	left.arm	1	0.0981066610217217	9.81066610217217e-05	805
I	left.arm	1	0.0981066610217217	9.81066610217217e-05	806
I	left.arm	1	0.0981066610217217	9.81066610217217e-05	807
I	left.arm	2	0.196213322043443	0.000196213322043443	808
I	left.arm	1	0.0981066610217217	9.81066610217217e-05	809
I	left.arm	3	0.294319983065165	0.000294319983065165	810
I	left.arm	1	0.0981066610217217	9.81066610217217e-05	811
I	left.arm	4	0.392426644086887	0.000392426644086887	812
I	left.arm	1	0.0981066610217217	9.81066610217217e-05	813
I	left.arm	1	0.0981066610217217	9.81066610217217e-05	814
I	left.arm	1	0.0981066610217217	9.81066610217217e-05	815
I	left.arm	1	0.0981066610217217	9.81066610217217e-05	816
I	left.arm	2	0.196213322043443	0.000196213322043443	817
I	left.arm	1	0.0981066610217217	9.81066610217217e-05	818
I	left.arm	1	0.0981066610217217	9.81066610217217e-05	819
I	left.arm	1	0.0981066610217217	9.81066610217217e-05	820
I	left.arm	2	0.196213322043443	0.000196213322043443	821
I	left.arm	4	0.392426644086887	0.000392426644086887	822
I	left.arm	2	0.196213322043443	0.000196213322043443	823
I	left.arm	2	0.196213322043443	0.000196213322043443	824
I	left.arm	8	0.784853288173774	0.000784853288173774	825
I	left.arm	1	0.0981066610217217	9.81066610217217e-05	826
I	left.arm	5	0.490533305108609	0.000490533305108609	827
I	left.arm	4	0.392426644086887	0.000392426644086887	828
I	left.arm	5	0.490533305108609	0.000490533305108609	829
I	left.arm	3	0.294319983065165	0.000294319983065165	830
I	left.arm	3	0.294319983065165	0.000294319983065165	831
I	left.arm	2	0.196213322043443	0.000196213322043443	832
I	left.arm	5	0.490533305108609	0.000490533305108609	833
I	left.arm	3	0.294319983065165	0.000294319983065165	834
I	left.arm	4	0.392426644086887	0.000392426644086887	835
I	left.arm	1	0.0981066610217217	9.81066610217217e-05	836
I	left.arm	5	0.490533305108609	0.000490533305108609	837
I	left.arm	1	0.0981066610217217	9.81066610217217e-05	838
I	left.arm	5	0.490533305108609	0.000490533305108609	839
I	left.arm	2	0.196213322043443	0.000196213322043443	840
I	left.arm	1	0.0981066610217217	9.81066610217217e-05	841
I	left.arm	2	0.196213322043443	0.000196213322043443	842
I	left.arm	2	0.196213322043443	0.000196213322043443	843
I	left.arm	4	0.392426644086887	0.000392426644086887	844
I	left.arm	1	0.0981066610217217	9.81066610217217e-05	845
I	left.arm	1	0.0981066610217217	9.81066610217217e-05	846
I	left.arm	2	0.196213322043443	0.000196213322043443	847
I	left.arm	3	0.294319983065165	0.000294319983065165	848
I	left.arm	6	0.58863996613033	0.00058863996613033	849
I	left.arm	1	0.0981066610217217	9.81066610217217e-05	850
I	left.arm	3	0.294319983065165	0.000294319983065165	851
I	left.arm	3	0.294319983065165	0.000294319983065165	852
I	left.arm	2	0.196213322043443	0.000196213322043443	853
I	left.arm	1	0.0981066610217217	9.81066610217217e-05	854
I	left.arm	1	0.0981066610217217	9.81066610217217e-05	855
I	left.arm	1	0.0981066610217217	9.81066610217217e-05	856
I	left.arm	7	0.686746627152052	0.000686746627152052	857
I	left.arm	2	0.196213322043443	0.000196213322043443	858
I	left.arm	3	0.294319983065165	0.000294319983065165	859
I	left.arm	2	0.196213322043443	0.000196213322043443	860
I	left.arm	1	0.0981066610217217	9.81066610217217e-05	861
I	left.arm	2	0.196213322043443	0.000196213322043443	862
I	left.arm	1	0.0981066610217217	9.81066610217217e-05	863
I	left.arm	3	0.294319983065165	0.000294319983065165	864
I	left.arm	1	0.0981066610217217	9.81066610217217e-05	865
I	left.arm	1	0.0981066610217217	9.81066610217217e-05	866
I	left.arm	1	0.0981066610217217	9.81066610217217e-05	867
I	left.arm	2	0.196213322043443	0.000196213322043443	868
I	left.arm	2	0.196213322043443	0.000196213322043443	869
I	left.arm	1	0.0981066610217217	9.81066610217217e-05	870
I	left.arm	2	0.196213322043443	0.000196213322043443	871
I	left.arm	1	0.0981066610217217	9.81066610217217e-05	872
I	left.arm	1	0.0981066610217217	9.81066610217217e-05	873
I	left.arm	2	0.196213322043443	0.000196213322043443	874
I	left.arm	4	0.392426644086887	0.000392426644086887	875
I	left.arm	2	0.196213322043443	0.000196213322043443	876
I	left.arm	2	0.196213322043443	0.000196213322043443	877
I	left.arm	1	0.0981066610217217	9.81066610217217e-05	878
I	left.arm	6	0.58863996613033	0.00058863996613033	879
I	left.arm	4	0.392426644086887	0.000392426644086887	880
I	left.arm	2	0.196213322043443	0.000196213322043443	881
I	left.arm	3	0.294319983065165	0.000294319983065165	882
I	left.arm	2	0.196213322043443	0.000196213322043443	883
I	left.arm	1	0.0981066610217217	9.81066610217217e-05	884
I	left.arm	1	0.0981066610217217	9.81066610217217e-05	885
I	left.arm	2	0.196213322043443	0.000196213322043443	886
I	left.arm	9	0.882959949195496	0.000882959949195496	887
I	left.arm	9	0.882959949195496	0.000882959949195496	888
I	left.arm	3	0.294319983065165	0.000294319983065165	889
I	left.arm	1	0.0981066610217217	9.81066610217217e-05	890
I	left.arm	3	0.294319983065165	0.000294319983065165	891
I	left.arm	2	0.196213322043443	0.000196213322043443	892
I	left.arm	1	0.0981066610217217	9.81066610217217e-05	893
I	left.arm	8	0.784853288173774	0.000784853288173774	894
I	left.arm	18	1.76591989839099	0.00176591989839099	895
I	left.arm	3	0.294319983065165	0.000294319983065165	896
I	left.arm	1	0.0981066610217217	9.81066610217217e-05	897
I	left.arm	2	0.196213322043443	0.000196213322043443	898
I	left.arm	4	0.392426644086887	0.000392426644086887	899
I	left.arm	4	0.392426644086887	0.000392426644086887	900
I	left.arm	2	0.196213322043443	0.000196213322043443	901
I	left.arm	3	0.294319983065165	0.000294319983065165	902
I	left.arm	3	0.294319983065165	0.000294319983065165	903
I	left.arm	2	0.196213322043443	0.000196213322043443	904
I	left.arm	2	0.196213322043443	0.000196213322043443	905
I	left.arm	2	0.196213322043443	0.000196213322043443	906
I	left.arm	4	0.392426644086887	0.000392426644086887	907
I	left.arm	3	0.294319983065165	0.000294319983065165	908
I	left.arm	2	0.196213322043443	0.000196213322043443	909
I	left.arm	7	0.686746627152052	0.000686746627152052	910
I	left.arm	4	0.392426644086887	0.000392426644086887	911
I	left.arm	1	0.0981066610217217	9.81066610217217e-05	912
I	left.arm	1	0.0981066610217217	9.81066610217217e-05	913
I	left.arm	2	0.196213322043443	0.000196213322043443	914
I	left.arm	1	0.0981066610217217	9.81066610217217e-05	915
I	left.arm	4	0.392426644086887	0.000392426644086887	916
I	left.arm	1	0.0981066610217217	9.81066610217217e-05	917
I	left.arm	1	0.0981066610217217	9.81066610217217e-05	918
I	left.arm	5	0.490533305108609	0.000490533305108609	919
I	left.arm	1	0.0981066610217217	9.81066610217217e-05	920
I	left.arm	1	0.0981066610217217	9.81066610217217e-05	921
I	left.arm	1	0.0981066610217217	9.81066610217217e-05	922
I	left.arm	8	0.784853288173774	0.000784853288173774	923
I	left.arm	3	0.294319983065165	0.000294319983065165	924
I	left.arm	4	0.392426644086887	0.000392426644086887	925
I	left.arm	11	1.07917327123894	0.00107917327123894	926
I	left.arm	2	0.196213322043443	0.000196213322043443	927
I	left.arm	3	0.294319983065165	0.000294319983065165	928
I	left.arm	1	0.0981066610217217	9.81066610217217e-05	929
I	left.arm	3	0.294319983065165	0.000294319983065165	930
I	left.arm	20	1.96213322043443	0.00196213322043443	931
I	left.arm	4	0.392426644086887	0.000392426644086887	932
I	left.arm	3	0.294319983065165	0.000294319983065165	933
I	left.arm	22	2.15834654247788	0.00215834654247788	934
I	left.arm	4	0.392426644086887	0.000392426644086887	935
I	left.arm	4	0.392426644086887	0.000392426644086887	936
I	left.arm	3	0.294319983065165	0.000294319983065165	937
I	left.arm	1	0.0981066610217217	9.81066610217217e-05	938
I	left.arm	1	0.0981066610217217	9.81066610217217e-05	939
I	left.arm	1	0.0981066610217217	9.81066610217217e-05	940
I	left.arm	3	0.294319983065165	0.000294319983065165	941
I	left.arm	3	0.294319983065165	0.000294319983065165	942
I	left.arm	3	0.294319983065165	0.000294319983065165	943
I	left.arm	3	0.294319983065165	0.000294319983065165	944
I	left.arm	2	0.196213322043443	0.000196213322043443	945
I	left.arm	3	0.294319983065165	0.000294319983065165	946
I	left.arm	1	0.0981066610217217	9.81066610217217e-05	947
I	left.arm	2	0.196213322043443	0.000196213322043443	948
I	left.arm	2	0.196213322043443	0.000196213322043443	949
I	left.arm	3	0.294319983065165	0.000294319983065165	950
I	left.arm	5	0.490533305108609	0.000490533305108609	951
I	left.arm	1	0.0981066610217217	9.81066610217217e-05	952
I	left.arm	3	0.294319983065165	0.000294319983065165	953
I	left.arm	7	0.686746627152052	0.000686746627152052	954
I	left.arm	1	0.0981066610217217	9.81066610217217e-05	955
I	left.arm	5	0.490533305108609	0.000490533305108609	956
I	left.arm	4	0.392426644086887	0.000392426644086887	957
I	left.arm	6	0.58863996613033	0.00058863996613033	958
I	left.arm	2	0.196213322043443	0.000196213322043443	959
I	left.arm	2	0.196213322043443	0.000196213322043443	960
I	left.arm	1	0.0981066610217217	9.81066610217217e-05	961
I	left.arm	3	0.294319983065165	0.000294319983065165	962
I	left.arm	5	0.490533305108609	0.000490533305108609	963
I	left.arm	1	0.0981066610217217	9.81066610217217e-05	964
I	left.arm	4	0.392426644086887	0.000392426644086887	965
I	left.arm	2	0.196213322043443	0.000196213322043443	966
I	left.arm	3	0.294319983065165	0.000294319983065165	967
I	left.arm	2	0.196213322043443	0.000196213322043443	968
I	left.arm	4	0.392426644086887	0.000392426644086887	969
I	left.arm	1	0.0981066610217217	9.81066610217217e-05	970
I	left.arm	1	0.0981066610217217	9.81066610217217e-05	971
I	left.arm	1	0.0981066610217217	9.81066610217217e-05	972
I	left.arm	3	0.294319983065165	0.000294319983065165	973
I	left.arm	2	0.196213322043443	0.000196213322043443	974
I	left.arm	2	0.196213322043443	0.000196213322043443	975
I	left.arm	3	0.294319983065165	0.000294319983065165	976
I	left.arm	2	0.196213322043443	0.000196213322043443	977
I	left.arm	3	0.294319983065165	0.000294319983065165	978
I	left.arm	1	0.0981066610217217	9.81066610217217e-05	979
I	left.arm	1	0.0981066610217217	9.81066610217217e-05	980
I	left.arm	1	0.0981066610217217	9.81066610217217e-05	981
I	left.arm	1	0.0981066610217217	9.81066610217217e-05	982
I	left.arm	2	0.196213322043443	0.000196213322043443	983
I	left.arm	4	0.392426644086887	0.000392426644086887	984
I	left.arm	2	0.196213322043443	0.000196213322043443	985
I	left.arm	1	0.0981066610217217	9.81066610217217e-05	986
I	left.arm	9	0.882959949195496	0.000882959949195496	987
I	left.arm	3	0.294319983065165	0.000294319983065165	988
I	left.arm	2	0.196213322043443	0.000196213322043443	989
I	left.arm	1	0.0981066610217217	9.81066610217217e-05	990
I	left.arm	1	0.0981066610217217	9.81066610217217e-05	991
I	left.arm	5	0.490533305108609	0.000490533305108609	992
I	left.arm	1	0.0981066610217217	9.81066610217217e-05	993
I	left.arm	8	0.784853288173774	0.000784853288173774	994
I	left.arm	5	0.490533305108609	0.000490533305108609	995
I	left.arm	7	0.686746627152052	0.000686746627152052	996
I	left.arm	32	3.1394131526951	0.0031394131526951	997
I	left.arm	27	2.64887984758649	0.00264887984758649	998
I	left.arm	15	1.47159991532583	0.00147159991532583	999
I	left.arm	2	0.196213322043443	0.000196213322043443	1000
I	left.arm	2	0.196213322043443	0.000196213322043443	1001
I	left.arm	2	0.196213322043443	0.000196213322043443	1002
I	left.arm	1	0.0981066610217217	9.81066610217217e-05	1003
I	left.arm	1	0.0981066610217217	9.81066610217217e-05	1004
I	left.arm	3	0.294319983065165	0.000294319983065165	1005
I	left.arm	2	0.196213322043443	0.000196213322043443	1006
I	left.arm	2	0.196213322043443	0.000196213322043443	1007
I	left.arm	1	0.0981066610217217	9.81066610217217e-05	1008
I	left.arm	10	0.981066610217217	0.000981066610217217	1009
I	left.arm	1	0.0981066610217217	9.81066610217217e-05	1010
I	left.arm	4	0.392426644086887	0.000392426644086887	1011
I	left.arm	1	0.0981066610217217	9.81066610217217e-05	1012
I	left.arm	2	0.196213322043443	0.000196213322043443	1013
I	left.arm	3	0.294319983065165	0.000294319983065165	1014
I	left.arm	2	0.196213322043443	0.000196213322043443	1015
I	left.arm	2	0.196213322043443	0.000196213322043443	1016
I	left.arm	2	0.196213322043443	0.000196213322043443	1017
I	left.arm	2	0.196213322043443	0.000196213322043443	1018
I	left.arm	1	0.0981066610217217	9.81066610217217e-05	1019
I	left.arm	1	0.0981066610217217	9.81066610217217e-05	1020
I	left.arm	1	0.0981066610217217	9.81066610217217e-05	1021
I	left.arm	2	0.196213322043443	0.000196213322043443	1022
I	left.arm	1	0.0981066610217217	9.81066610217217e-05	1023
I	left.arm	2	0.196213322043443	0.000196213322043443	1024
I	left.arm	3	0.294319983065165	0.000294319983065165	1025
I	left.arm	2	0.196213322043443	0.000196213322043443	1026
I	left.arm	9	0.882959949195496	0.000882959949195496	1027
I	left.arm	2	0.196213322043443	0.000196213322043443	1028
I	left.arm	2	0.196213322043443	0.000196213322043443	1029
I	left.arm	2	0.196213322043443	0.000196213322043443	1030
I	left.arm	5	0.490533305108609	0.000490533305108609	1031
I	left.arm	8	0.784853288173774	0.000784853288173774	1032
I	left.arm	10	0.981066610217217	0.000981066610217217	1033
I	left.arm	2	0.196213322043443	0.000196213322043443	1034
I	left.arm	3	0.294319983065165	0.000294319983065165	1035
I	left.arm	3	0.294319983065165	0.000294319983065165	1036
I	left.arm	2	0.196213322043443	0.000196213322043443	1037
I	left.arm	10	0.981066610217217	0.000981066610217217	1038
I	left.arm	9	0.882959949195496	0.000882959949195496	1039
I	left.arm	4	0.392426644086887	0.000392426644086887	1040
I	left.arm	1	0.0981066610217217	9.81066610217217e-05	1041
I	left.arm	4	0.392426644086887	0.000392426644086887	1042
I	left.arm	2	0.196213322043443	0.000196213322043443	1043
I	left.arm	3	0.294319983065165	0.000294319983065165	1044
I	left.arm	1	0.0981066610217217	9.81066610217217e-05	1045
I	left.arm	1	0.0981066610217217	9.81066610217217e-05	1046
I	left.arm	4	0.392426644086887	0.000392426644086887	1047
I	left.arm	3	0.294319983065165	0.000294319983065165	1048
I	left.arm	2	0.196213322043443	0.000196213322043443	1049
I	left.arm	1	0.0981066610217217	9.81066610217217e-05	1050
I	left.arm	1	0.0981066610217217	9.81066610217217e-05	1051
I	left.arm	1	0.0981066610217217	9.81066610217217e-05	1052
I	left.arm	4	0.392426644086887	0.000392426644086887	1053
I	left.arm	1	0.0981066610217217	9.81066610217217e-05	1054
I	left.arm	4	0.392426644086887	0.000392426644086887	1055
I	left.arm	2	0.196213322043443	0.000196213322043443	1056
I	left.arm	4	0.392426644086887	0.000392426644086887	1057
I	left.arm	3	0.294319983065165	0.000294319983065165	1058
I	left.arm	5	0.490533305108609	0.000490533305108609	1059
I	left.arm	4	0.392426644086887	0.000392426644086887	1060
I	left.arm	3	0.294319983065165	0.000294319983065165	1061
I	left.arm	2	0.196213322043443	0.000196213322043443	1062
I	left.arm	4	0.392426644086887	0.000392426644086887	1063
I	left.arm	1	0.0981066610217217	9.81066610217217e-05	1064
I	left.arm	5	0.490533305108609	0.000490533305108609	1065
I	left.arm	2	0.196213322043443	0.000196213322043443	1066
I	left.arm	2	0.196213322043443	0.000196213322043443	1067
I	left.arm	1	0.0981066610217217	9.81066610217217e-05	1068
I	left.arm	5	0.490533305108609	0.000490533305108609	1069
I	left.arm	5	0.490533305108609	0.000490533305108609	1070
I	left.arm	2	0.196213322043443	0.000196213322043443	1071
I	left.arm	1	0.0981066610217217	9.81066610217217e-05	1072
I	left.arm	1	0.0981066610217217	9.81066610217217e-05	1073
I	left.arm	1	0.0981066610217217	9.81066610217217e-05	1074
I	left.arm	1	0.0981066610217217	9.81066610217217e-05	1075
I	left.arm	1	0.0981066610217217	9.81066610217217e-05	1076
I	left.arm	3	0.294319983065165	0.000294319983065165	1077
I	left.arm	1	0.0981066610217217	9.81066610217217e-05	1078
I	left.arm	4	0.392426644086887	0.000392426644086887	1079
I	left.arm	2	0.196213322043443	0.000196213322043443	1080
I	left.arm	1	0.0981066610217217	9.81066610217217e-05	1081
I	left.arm	5	0.490533305108609	0.000490533305108609	1082
I	left.arm	1	0.0981066610217217	9.81066610217217e-05	1083
I	left.arm	2	0.196213322043443	0.000196213322043443	1084
I	left.arm	2	0.196213322043443	0.000196213322043443	1085
I	left.arm	2	0.196213322043443	0.000196213322043443	1086
I	left.arm	5	0.490533305108609	0.000490533305108609	1087
I	left.arm	1	0.0981066610217217	9.81066610217217e-05	1088
I	left.arm	2	0.196213322043443	0.000196213322043443	1089
I	left.arm	4	0.392426644086887	0.000392426644086887	1090
I	left.arm	2	0.196213322043443	0.000196213322043443	1091
I	left.arm	2	0.196213322043443	0.000196213322043443	1092
I	left.arm	1	0.0981066610217217	9.81066610217217e-05	1093
I	left.arm	4	0.392426644086887	0.000392426644086887	1094
I	left.arm	1	0.0981066610217217	9.81066610217217e-05	1095
I	left.arm	2	0.196213322043443	0.000196213322043443	1096
I	left.arm	2	0.196213322043443	0.000196213322043443	1097
I	left.arm	2	0.196213322043443	0.000196213322043443	1098
I	left.arm	1	0.0981066610217217	9.81066610217217e-05	1099
I	left.arm	1	0.0981066610217217	9.81066610217217e-05	1100
I	left.arm	1	0.0981066610217217	9.81066610217217e-05	1101
I	left.arm	1	0.0981066610217217	9.81066610217217e-05	1102
I	left.arm	1	0.0981066610217217	9.81066610217217e-05	1103
I	left.arm	2	0.196213322043443	0.000196213322043443	1104
I	left.arm	1	0.0981066610217217	9.81066610217217e-05	1105
I	left.arm	2	0.196213322043443	0.000196213322043443	1106
I	left.arm	1	0.0981066610217217	9.81066610217217e-05	1107
I	left.arm	1	0.0981066610217217	9.81066610217217e-05	1108
I	left.arm	2	0.196213322043443	0.000196213322043443	1109
I	left.arm	1	0.0981066610217217	9.81066610217217e-05	1110
I	left.arm	1	0.0981066610217217	9.81066610217217e-05	1111
I	left.arm	3	0.294319983065165	0.000294319983065165	1112
I	left.arm	1	0.0981066610217217	9.81066610217217e-05	1113
I	left.arm	3	0.294319983065165	0.000294319983065165	1114
I	left.arm	2	0.196213322043443	0.000196213322043443	1115
I	left.arm	1	0.0981066610217217	9.81066610217217e-05	1116
I	left.arm	1	0.0981066610217217	9.81066610217217e-05	1117
I	left.arm	1	0.0981066610217217	9.81066610217217e-05	1118
I	left.arm	2	0.196213322043443	0.000196213322043443	1119
I	left.arm	1	0.0981066610217217	9.81066610217217e-05	1120
I	left.arm	1	0.0981066610217217	9.81066610217217e-05	1121
I	left.arm	2	0.196213322043443	0.000196213322043443	1122
I	left.arm	1	0.0981066610217217	9.81066610217217e-05	1123
I	left.arm	1	0.0981066610217217	9.81066610217217e-05	1124
I	left.arm	2	0.196213322043443	0.000196213322043443	1125
I	left.arm	1	0.0981066610217217	9.81066610217217e-05	1126
I	left.arm	1	0.0981066610217217	9.81066610217217e-05	1127
I	left.arm	6	0.58863996613033	0.00058863996613033	1128
I	left.arm	1	0.0981066610217217	9.81066610217217e-05	1129
I	left.arm	1	0.0981066610217217	9.81066610217217e-05	1130
I	left.arm	1	0.0981066610217217	9.81066610217217e-05	1131
I	left.arm	2	0.196213322043443	0.000196213322043443	1132
I	left.arm	3	0.294319983065165	0.000294319983065165	1133
I	left.arm	2	0.196213322043443	0.000196213322043443	1134
I	left.arm	2	0.196213322043443	0.000196213322043443	1135
I	left.arm	2	0.196213322043443	0.000196213322043443	1136
I	left.arm	1	0.0981066610217217	9.81066610217217e-05	1137
I	left.arm	1	0.0981066610217217	9.81066610217217e-05	1138
I	left.arm	1	0.0981066610217217	9.81066610217217e-05	1139
I	left.arm	1	0.0981066610217217	9.81066610217217e-05	1140
I	left.arm	4	0.392426644086887	0.000392426644086887	1141
I	left.arm	2	0.196213322043443	0.000196213322043443	1142
I	left.arm	1	0.0981066610217217	9.81066610217217e-05	1143
I	left.arm	4	0.392426644086887	0.000392426644086887	1144
I	left.arm	4	0.392426644086887	0.000392426644086887	1145
I	left.arm	2	0.196213322043443	0.000196213322043443	1146
I	left.arm	2	0.196213322043443	0.000196213322043443	1147
I	left.arm	3	0.294319983065165	0.000294319983065165	1148
I	left.arm	2	0.196213322043443	0.000196213322043443	1149
I	left.arm	1	0.0981066610217217	9.81066610217217e-05	1150
I	left.arm	3	0.294319983065165	0.000294319983065165	1151
I	left.arm	1	0.0981066610217217	9.81066610217217e-05	1152
I	left.arm	1	0.0981066610217217	9.81066610217217e-05	1153
I	left.arm	2	0.196213322043443	0.000196213322043443	1154
I	left.arm	7	0.686746627152052	0.000686746627152052	1155
I	left.arm	5	0.490533305108609	0.000490533305108609	1156
I	left.arm	5	0.490533305108609	0.000490533305108609	1157
I	left.arm	8	0.784853288173774	0.000784853288173774	1158
I	left.arm	3	0.294319983065165	0.000294319983065165	1159
I	left.arm	2	0.196213322043443	0.000196213322043443	1160
I	left.arm	3	0.294319983065165	0.000294319983065165	1161
I	left.arm	4	0.392426644086887	0.000392426644086887	1162
I	left.arm	13	1.27538659328238	0.00127538659328238	1163
I	left.arm	2	0.196213322043443	0.000196213322043443	1164
I	left.arm	71	6.96557293254224	0.00696557293254224	1165
I	left.arm	5	0.490533305108609	0.000490533305108609	1166
I	left.arm	5	0.490533305108609	0.000490533305108609	1167
I	left.arm	17	1.66781323736927	0.00166781323736927	1168
I	left.arm	57	5.59207967823814	0.00559207967823814	1169
I	left.arm	11	1.07917327123894	0.00107917327123894	1170
I	left.arm	3	0.294319983065165	0.000294319983065165	1171
I	left.arm	3	0.294319983065165	0.000294319983065165	1172
I	left.arm	8	0.784853288173774	0.000784853288173774	1173
I	left.arm	5	0.490533305108609	0.000490533305108609	1174
I	left.arm	6	0.58863996613033	0.00058863996613033	1175
I	left.arm	2	0.196213322043443	0.000196213322043443	1176
I	left.arm	2	0.196213322043443	0.000196213322043443	1177
I	left.arm	3	0.294319983065165	0.000294319983065165	1178
I	left.arm	1	0.0981066610217217	9.81066610217217e-05	1179
I	left.arm	5	0.490533305108609	0.000490533305108609	1180
I	left.arm	2	0.196213322043443	0.000196213322043443	1181
I	left.arm	2	0.196213322043443	0.000196213322043443	1182
I	left.arm	2	0.196213322043443	0.000196213322043443	1183
I	left.arm	1	0.0981066610217217	9.81066610217217e-05	1184
I	left.arm	1	0.0981066610217217	9.81066610217217e-05	1185
I	left.arm	5	0.490533305108609	0.000490533305108609	1186
I	left.arm	9	0.882959949195496	0.000882959949195496	1187
I	left.arm	5	0.490533305108609	0.000490533305108609	1188
I	left.arm	10	0.981066610217217	0.000981066610217217	1189
I	left.arm	1	0.0981066610217217	9.81066610217217e-05	1190
I	left.arm	5	0.490533305108609	0.000490533305108609	1191
I	left.arm	2	0.196213322043443	0.000196213322043443	1192
I	left.arm	1	0.0981066610217217	9.81066610217217e-05	1193
I	left.arm	2	0.196213322043443	0.000196213322043443	1194
I	left.arm	3	0.294319983065165	0.000294319983065165	1195
I	left.arm	3	0.294319983065165	0.000294319983065165	1196
I	left.arm	3	0.294319983065165	0.000294319983065165	1197
I	left.arm	1	0.0981066610217217	9.81066610217217e-05	1198
I	left.arm	1	0.0981066610217217	9.81066610217217e-05	1199
I	left.arm	9	0.882959949195496	0.000882959949195496	1200
I	left.arm	5	0.490533305108609	0.000490533305108609	1201
I	left.arm	12	1.17727993226066	0.00117727993226066	1202
I	left.arm	4	0.392426644086887	0.000392426644086887	1203
I	left.arm	2	0.196213322043443	0.000196213322043443	1204
I	left.arm	14	1.3734932543041	0.0013734932543041	1205
I	left.arm	5	0.490533305108609	0.000490533305108609	1206
I	left.arm	7	0.686746627152052	0.000686746627152052	1207
I	left.arm	5	0.490533305108609	0.000490533305108609	1208
I	left.arm	1	0.0981066610217217	9.81066610217217e-05	1209
I	left.arm	2	0.196213322043443	0.000196213322043443	1210
I	left.arm	6	0.58863996613033	0.00058863996613033	1211
I	left.arm	1	0.0981066610217217	9.81066610217217e-05	1212
I	left.arm	1	0.0981066610217217	9.81066610217217e-05	1213
I	left.arm	4	0.392426644086887	0.000392426644086887	1214
I	left.arm	1	0.0981066610217217	9.81066610217217e-05	1215
I	left.arm	7	0.686746627152052	0.000686746627152052	1216
I	left.arm	3	0.294319983065165	0.000294319983065165	1217
I	left.arm	2	0.196213322043443	0.000196213322043443	1218
I	left.arm	3	0.294319983065165	0.000294319983065165	1219
I	left.arm	1	0.0981066610217217	9.81066610217217e-05	1220
I	left.arm	2	0.196213322043443	0.000196213322043443	1221
I	left.arm	1	0.0981066610217217	9.81066610217217e-05	1222
I	left.arm	2	0.196213322043443	0.000196213322043443	1223
I	left.arm	1	0.0981066610217217	9.81066610217217e-05	1224
I	left.arm	1	0.0981066610217217	9.81066610217217e-05	1225
I	left.arm	3	0.294319983065165	0.000294319983065165	1226
I	left.arm	2	0.196213322043443	0.000196213322043443	1227
I	left.arm	1	0.0981066610217217	9.81066610217217e-05	1228
I	left.arm	3	0.294319983065165	0.000294319983065165	1229
I	left.arm	1	0.0981066610217217	9.81066610217217e-05	1230
I	left.arm	3	0.294319983065165	0.000294319983065165	1231
I	left.arm	2	0.196213322043443	0.000196213322043443	1232
I	left.arm	1	0.0981066610217217	9.81066610217217e-05	1233
I	left.arm	6	0.58863996613033	0.00058863996613033	1234
I	left.arm	2	0.196213322043443	0.000196213322043443	1235
I	left.arm	1	0.0981066610217217	9.81066610217217e-05	1236
I	left.arm	1	0.0981066610217217	9.81066610217217e-05	1237
I	left.arm	2	0.196213322043443	0.000196213322043443	1238
I	left.arm	1	0.0981066610217217	9.81066610217217e-05	1239
I	left.arm	1	0.0981066610217217	9.81066610217217e-05	1240
I	left.arm	1	0.0981066610217217	9.81066610217217e-05	1241
I	left.arm	2	0.196213322043443	0.000196213322043443	1242
I	left.arm	2	0.196213322043443	0.000196213322043443	1243
I	left.arm	2	0.196213322043443	0.000196213322043443	1244
I	left.arm	1	0.0981066610217217	9.81066610217217e-05	1245
I	left.arm	1	0.0981066610217217	9.81066610217217e-05	1246
I	left.arm	4	0.392426644086887	0.000392426644086887	1247
I	left.arm	2	0.196213322043443	0.000196213322043443	1248
I	left.arm	2	0.196213322043443	0.000196213322043443	1249
I	left.arm	2	0.196213322043443	0.000196213322043443	1250
I	left.arm	3	0.294319983065165	0.000294319983065165	1251
I	left.arm	1	0.0981066610217217	9.81066610217217e-05	1252
I	left.arm	1	0.0981066610217217	9.81066610217217e-05	1253
I	left.arm	2	0.196213322043443	0.000196213322043443	1254
I	left.arm	1	0.0981066610217217	9.81066610217217e-05	1255
I	left.arm	3	0.294319983065165	0.000294319983065165	1256
I	left.arm	2	0.196213322043443	0.000196213322043443	1257
I	left.arm	3	0.294319983065165	0.000294319983065165	1258
I	left.arm	1	0.0981066610217217	9.81066610217217e-05	1259
I	left.arm	3	0.294319983065165	0.000294319983065165	1260
I	left.arm	3	0.294319983065165	0.000294319983065165	1261
I	left.arm	1	0.0981066610217217	9.81066610217217e-05	1262
I	left.arm	2	0.196213322043443	0.000196213322043443	1263
I	left.arm	2	0.196213322043443	0.000196213322043443	1264
I	left.arm	1	0.0981066610217217	9.81066610217217e-05	1265
I	left.arm	5	0.490533305108609	0.000490533305108609	1266
I	left.arm	3	0.294319983065165	0.000294319983065165	1267
I	left.arm	1	0.0981066610217217	9.81066610217217e-05	1268
I	left.arm	4	0.392426644086887	0.000392426644086887	1269
I	left.arm	2	0.196213322043443	0.000196213322043443	1270
I	left.arm	2	0.196213322043443	0.000196213322043443	1271
I	left.arm	1	0.0981066610217217	9.81066610217217e-05	1272
I	left.arm	6	0.58863996613033	0.00058863996613033	1273
I	left.arm	2	0.196213322043443	0.000196213322043443	1274
I	left.arm	2	0.196213322043443	0.000196213322043443	1275
I	left.arm	3	0.294319983065165	0.000294319983065165	1276
I	left.arm	3	0.294319983065165	0.000294319983065165	1277
I	left.arm	3	0.294319983065165	0.000294319983065165	1278
I	left.arm	4	0.392426644086887	0.000392426644086887	1279
I	left.arm	4	0.392426644086887	0.000392426644086887	1280
I	left.arm	1	0.0981066610217217	9.81066610217217e-05	1281
I	left.arm	1	0.0981066610217217	9.81066610217217e-05	1282
I	left.arm	12	1.17727993226066	0.00117727993226066	1283
I	left.arm	1	0.0981066610217217	9.81066610217217e-05	1284
I	left.arm	2	0.196213322043443	0.000196213322043443	1285
I	left.arm	1	0.0981066610217217	9.81066610217217e-05	1286
I	left.arm	1	0.0981066610217217	9.81066610217217e-05	1287
I	left.arm	2	0.196213322043443	0.000196213322043443	1288
I	left.arm	4	0.392426644086887	0.000392426644086887	1289
I	left.arm	1	0.0981066610217217	9.81066610217217e-05	1290
I	left.arm	1	0.0981066610217217	9.81066610217217e-05	1291
I	left.arm	3	0.294319983065165	0.000294319983065165	1292
I	left.arm	2	0.196213322043443	0.000196213322043443	1293
I	left.arm	1	0.0981066610217217	9.81066610217217e-05	1294
I	left.arm	2	0.196213322043443	0.000196213322043443	1295
I	left.arm	2	0.196213322043443	0.000196213322043443	1296
I	left.arm	1	0.0981066610217217	9.81066610217217e-05	1297
I	left.arm	1	0.0981066610217217	9.81066610217217e-05	1298
I	left.arm	1	0.0981066610217217	9.81066610217217e-05	1299
I	left.arm	6	0.58863996613033	0.00058863996613033	1300
I	left.arm	1	0.0981066610217217	9.81066610217217e-05	1301
I	left.arm	1	0.0981066610217217	9.81066610217217e-05	1302
I	left.arm	2	0.196213322043443	0.000196213322043443	1303
I	left.arm	9	0.882959949195496	0.000882959949195496	1304
I	left.arm	3	0.294319983065165	0.000294319983065165	1305
I	left.arm	2	0.196213322043443	0.000196213322043443	1306
I	left.arm	3	0.294319983065165	0.000294319983065165	1307
I	left.arm	2	0.196213322043443	0.000196213322043443	1308
I	left.arm	1	0.0981066610217217	9.81066610217217e-05	1309
I	left.arm	2	0.196213322043443	0.000196213322043443	1310
I	left.arm	1	0.0981066610217217	9.81066610217217e-05	1311
I	left.arm	1	0.0981066610217217	9.81066610217217e-05	1312
I	left.arm	1	0.0981066610217217	9.81066610217217e-05	1313
I	left.arm	1	0.0981066610217217	9.81066610217217e-05	1314
I	left.arm	2	0.196213322043443	0.000196213322043443	1315
I	left.arm	1	0.0981066610217217	9.81066610217217e-05	1316
I	left.arm	1	0.0981066610217217	9.81066610217217e-05	1317
I	left.arm	1	0.0981066610217217	9.81066610217217e-05	1318
I	left.arm	1	0.0981066610217217	9.81066610217217e-05	1319
I	left.arm	2	0.196213322043443	0.000196213322043443	1320
I	left.arm	1	0.0981066610217217	9.81066610217217e-05	1321
I	left.arm	3	0.294319983065165	0.000294319983065165	1322
I	left.arm	2	0.196213322043443	0.000196213322043443	1323
I	left.arm	4	0.392426644086887	0.000392426644086887	1324
I	left.arm	1	0.0981066610217217	9.81066610217217e-05	1325
I	left.arm	4	0.392426644086887	0.000392426644086887	1326
I	left.arm	4	0.392426644086887	0.000392426644086887	1327
I	left.arm	2	0.196213322043443	0.000196213322043443	1328
I	left.arm	2	0.196213322043443	0.000196213322043443	1329
I	left.arm	2	0.196213322043443	0.000196213322043443	1330
I	left.arm	3	0.294319983065165	0.000294319983065165	1331
I	left.arm	1	0.0981066610217217	9.81066610217217e-05	1332
I	left.arm	3	0.294319983065165	0.000294319983065165	1333
I	left.arm	2	0.196213322043443	0.000196213322043443	1334
I	left.arm	4	0.392426644086887	0.000392426644086887	1335
I	left.arm	5	0.490533305108609	0.000490533305108609	1336
I	left.arm	3	0.294319983065165	0.000294319983065165	1337
I	left.arm	2	0.196213322043443	0.000196213322043443	1338
I	left.arm	2	0.196213322043443	0.000196213322043443	1339
I	left.arm	1	0.0981066610217217	9.81066610217217e-05	1340
I	left.arm	6	0.58863996613033	0.00058863996613033	1341
I	left.arm	1	0.0981066610217217	9.81066610217217e-05	1342
I	left.arm	2	0.196213322043443	0.000196213322043443	1343
I	left.arm	3	0.294319983065165	0.000294319983065165	1344
I	left.arm	1	0.0981066610217217	9.81066610217217e-05	1345
I	left.arm	2	0.196213322043443	0.000196213322043443	1346
I	left.arm	2	0.196213322043443	0.000196213322043443	1347
I	left.arm	2	0.196213322043443	0.000196213322043443	1348
I	left.arm	3	0.294319983065165	0.000294319983065165	1349
I	left.arm	1	0.0981066610217217	9.81066610217217e-05	1350
I	left.arm	2	0.196213322043443	0.000196213322043443	1351
I	left.arm	1	0.0981066610217217	9.81066610217217e-05	1352
I	left.arm	1	0.0981066610217217	9.81066610217217e-05	1353
I	left.arm	2	0.196213322043443	0.000196213322043443	1354
I	left.arm	2	0.196213322043443	0.000196213322043443	1355
I	left.arm	4	0.392426644086887	0.000392426644086887	1356
I	left.arm	6	0.58863996613033	0.00058863996613033	1357
I	left.arm	1	0.0981066610217217	9.81066610217217e-05	1358
I	left.arm	1	0.0981066610217217	9.81066610217217e-05	1359
I	left.arm	2	0.196213322043443	0.000196213322043443	1360
I	left.arm	2	0.196213322043443	0.000196213322043443	1361
I	left.arm	5	0.490533305108609	0.000490533305108609	1362
I	left.arm	1	0.0981066610217217	9.81066610217217e-05	1363
I	left.arm	2	0.196213322043443	0.000196213322043443	1364
I	left.arm	1	0.0981066610217217	9.81066610217217e-05	1365
I	left.arm	4	0.392426644086887	0.000392426644086887	1366
I	left.arm	2	0.196213322043443	0.000196213322043443	1367
I	left.arm	5	0.490533305108609	0.000490533305108609	1368
I	left.arm	1	0.0981066610217217	9.81066610217217e-05	1369
I	left.arm	1	0.0981066610217217	9.81066610217217e-05	1370
I	left.arm	1	0.0981066610217217	9.81066610217217e-05	1371
I	left.arm	1	0.0981066610217217	9.81066610217217e-05	1372
I	left.arm	7	0.686746627152052	0.000686746627152052	1373
I	left.arm	1	0.0981066610217217	9.81066610217217e-05	1374
I	left.arm	1	0.0981066610217217	9.81066610217217e-05	1375
I	left.arm	1	0.0981066610217217	9.81066610217217e-05	1376
I	left.arm	1	0.0981066610217217	9.81066610217217e-05	1377
I	left.arm	1	0.0981066610217217	9.81066610217217e-05	1378
I	left.arm	1	0.0981066610217217	9.81066610217217e-05	1379
I	left.arm	3	0.294319983065165	0.000294319983065165	1380
I	left.arm	3	0.294319983065165	0.000294319983065165	1381
I	left.arm	2	0.196213322043443	0.000196213322043443	1382
I	left.arm	6	0.58863996613033	0.00058863996613033	1383
I	left.arm	2	0.196213322043443	0.000196213322043443	1384
I	left.arm	3	0.294319983065165	0.000294319983065165	1385
I	left.arm	5	0.490533305108609	0.000490533305108609	1386
I	left.arm	1	0.0981066610217217	9.81066610217217e-05	1387
I	left.arm	1	0.0981066610217217	9.81066610217217e-05	1388
I	left.arm	5	0.490533305108609	0.000490533305108609	1389
I	left.arm	2	0.196213322043443	0.000196213322043443	1390
I	left.arm	2	0.196213322043443	0.000196213322043443	1391
I	left.arm	7	0.686746627152052	0.000686746627152052	1392
I	left.arm	5	0.490533305108609	0.000490533305108609	1393
I	left.arm	4	0.392426644086887	0.000392426644086887	1394
I	left.arm	3	0.294319983065165	0.000294319983065165	1395
I	left.arm	3	0.294319983065165	0.000294319983065165	1396
I	left.arm	1	0.0981066610217217	9.81066610217217e-05	1397
I	left.arm	3	0.294319983065165	0.000294319983065165	1398
I	left.arm	1	0.0981066610217217	9.81066610217217e-05	1399
I	left.arm	1	0.0981066610217217	9.81066610217217e-05	1400
I	left.arm	1	0.0981066610217217	9.81066610217217e-05	1401
I	left.arm	7	0.686746627152052	0.000686746627152052	1402
I	left.arm	5	0.490533305108609	0.000490533305108609	1403
I	left.arm	3	0.294319983065165	0.000294319983065165	1404
I	left.arm	1	0.0981066610217217	9.81066610217217e-05	1405
I	left.arm	1	0.0981066610217217	9.81066610217217e-05	1406
I	left.arm	1	0.0981066610217217	9.81066610217217e-05	1407
I	left.arm	5	0.490533305108609	0.000490533305108609	1408
I	left.arm	1	0.0981066610217217	9.81066610217217e-05	1409
I	left.arm	1	0.0981066610217217	9.81066610217217e-05	1410
I	left.arm	1	0.0981066610217217	9.81066610217217e-05	1411
I	left.arm	1	0.0981066610217217	9.81066610217217e-05	1412
I	left.arm	2	0.196213322043443	0.000196213322043443	1413
I	left.arm	2	0.196213322043443	0.000196213322043443	1414
I	left.arm	2	0.196213322043443	0.000196213322043443	1415
I	left.arm	2	0.196213322043443	0.000196213322043443	1416
I	left.arm	1	0.0981066610217217	9.81066610217217e-05	1417
I	left.arm	1	0.0981066610217217	9.81066610217217e-05	1418
I	left.arm	5	0.490533305108609	0.000490533305108609	1419
I	left.arm	1	0.0981066610217217	9.81066610217217e-05	1420
I	left.arm	1	0.0981066610217217	9.81066610217217e-05	1421
I	left.arm	7	0.686746627152052	0.000686746627152052	1422
I	left.arm	2	0.196213322043443	0.000196213322043443	1423
I	left.arm	1	0.0981066610217217	9.81066610217217e-05	1424
I	left.arm	1	0.0981066610217217	9.81066610217217e-05	1425
I	left.arm	1	0.0981066610217217	9.81066610217217e-05	1426
I	left.arm	1	0.0981066610217217	9.81066610217217e-05	1427
I	left.arm	2	0.196213322043443	0.000196213322043443	1428
I	left.arm	3	0.294319983065165	0.000294319983065165	1429
I	left.arm	1	0.0981066610217217	9.81066610217217e-05	1430
I	left.arm	4	0.392426644086887	0.000392426644086887	1431
I	left.arm	1	0.0981066610217217	9.81066610217217e-05	1432
I	left.arm	2	0.196213322043443	0.000196213322043443	1433
I	left.arm	2	0.196213322043443	0.000196213322043443	1434
I	left.arm	2	0.196213322043443	0.000196213322043443	1435
I	left.arm	2	0.196213322043443	0.000196213322043443	1436
I	left.arm	4	0.392426644086887	0.000392426644086887	1437
I	left.arm	6	0.58863996613033	0.00058863996613033	1438
I	left.arm	1	0.0981066610217217	9.81066610217217e-05	1439
I	left.arm	1	0.0981066610217217	9.81066610217217e-05	1440
I	left.arm	1	0.0981066610217217	9.81066610217217e-05	1441
I	left.arm	1	0.0981066610217217	9.81066610217217e-05	1442
I	left.arm	2	0.196213322043443	0.000196213322043443	1443
I	left.arm	1	0.0981066610217217	9.81066610217217e-05	1444
I	left.arm	2	0.196213322043443	0.000196213322043443	1445
I	left.arm	2	0.196213322043443	0.000196213322043443	1446
I	left.arm	2	0.196213322043443	0.000196213322043443	1447
I	left.arm	6	0.58863996613033	0.00058863996613033	1448
I	left.arm	1	0.0981066610217217	9.81066610217217e-05	1449
I	left.arm	1	0.0981066610217217	9.81066610217217e-05	1450
I	left.arm	1	0.0981066610217217	9.81066610217217e-05	1451
I	left.arm	1	0.0981066610217217	9.81066610217217e-05	1452
I	left.arm	9	0.882959949195496	0.000882959949195496	1453
I	left.arm	6	0.58863996613033	0.00058863996613033	1454
I	left.arm	3	0.294319983065165	0.000294319983065165	1455
I	left.arm	1	0.0981066610217217	9.81066610217217e-05	1456
I	left.arm	2	0.196213322043443	0.000196213322043443	1457
I	left.arm	1	0.0981066610217217	9.81066610217217e-05	1458
I	left.arm	3	0.294319983065165	0.000294319983065165	1459
I	left.arm	2	0.196213322043443	0.000196213322043443	1460
I	left.arm	3	0.294319983065165	0.000294319983065165	1461
I	left.arm	2	0.196213322043443	0.000196213322043443	1462
I	left.arm	2	0.196213322043443	0.000196213322043443	1463
I	left.arm	2	0.196213322043443	0.000196213322043443	1464
I	left.arm	2	0.196213322043443	0.000196213322043443	1465
I	left.arm	8	0.784853288173774	0.000784853288173774	1466
I	left.arm	2	0.196213322043443	0.000196213322043443	1467
I	left.arm	1	0.0981066610217217	9.81066610217217e-05	1468
I	left.arm	1	0.0981066610217217	9.81066610217217e-05	1469
I	left.arm	3	0.294319983065165	0.000294319983065165	1470
I	left.arm	1	0.0981066610217217	9.81066610217217e-05	1471
I	left.arm	1	0.0981066610217217	9.81066610217217e-05	1472
I	left.arm	2	0.196213322043443	0.000196213322043443	1473
I	left.arm	2	0.196213322043443	0.000196213322043443	1474
I	left.arm	3	0.294319983065165	0.000294319983065165	1475
I	left.arm	2	0.196213322043443	0.000196213322043443	1476
I	left.arm	1	0.0981066610217217	9.81066610217217e-05	1477
I	left.arm	2	0.196213322043443	0.000196213322043443	1478
I	left.arm	1	0.0981066610217217	9.81066610217217e-05	1479
I	left.arm	1	0.0981066610217217	9.81066610217217e-05	1480
I	left.arm	1	0.0981066610217217	9.81066610217217e-05	1481
I	left.arm	3	0.294319983065165	0.000294319983065165	1482
I	left.arm	2	0.196213322043443	0.000196213322043443	1483
I	left.arm	1	0.0981066610217217	9.81066610217217e-05	1484
I	left.arm	3	0.294319983065165	0.000294319983065165	1485
I	left.arm	1	0.0981066610217217	9.81066610217217e-05	1486
I	left.arm	2	0.196213322043443	0.000196213322043443	1487
I	left.arm	1	0.0981066610217217	9.81066610217217e-05	1488
I	left.arm	5	0.490533305108609	0.000490533305108609	1489
I	left.arm	2	0.196213322043443	0.000196213322043443	1490
I	left.arm	3	0.294319983065165	0.000294319983065165	1491
I	left.arm	1	0.0981066610217217	9.81066610217217e-05	1492
I	left.arm	1	0.0981066610217217	9.81066610217217e-05	1493
I	left.arm	1	0.0981066610217217	9.81066610217217e-05	1494
I	left.arm	1	0.0981066610217217	9.81066610217217e-05	1495
I	left.arm	1	0.0981066610217217	9.81066610217217e-05	1496
I	left.arm	2	0.196213322043443	0.000196213322043443	1497
I	left.arm	4	0.392426644086887	0.000392426644086887	1498
I	left.arm	3	0.294319983065165	0.000294319983065165	1499
I	left.arm	1	0.0981066610217217	9.81066610217217e-05	1500
I	left.arm	1	0.0981066610217217	9.81066610217217e-05	1501
I	left.arm	1	0.0981066610217217	9.81066610217217e-05	1502
I	left.arm	2	0.196213322043443	0.000196213322043443	1503
I	left.arm	4	0.392426644086887	0.000392426644086887	1504
I	left.arm	1	0.0981066610217217	9.81066610217217e-05	1505
I	left.arm	1	0.0981066610217217	9.81066610217217e-05	1506
I	left.arm	1	0.0981066610217217	9.81066610217217e-05	1507
I	left.arm	2	0.196213322043443	0.000196213322043443	1508
I	left.arm	1	0.0981066610217217	9.81066610217217e-05	1509
I	left.arm	3	0.294319983065165	0.000294319983065165	1510
I	left.arm	2	0.196213322043443	0.000196213322043443	1511
I	left.arm	1	0.0981066610217217	9.81066610217217e-05	1512
I	left.arm	2	0.196213322043443	0.000196213322043443	1513
I	left.arm	2	0.196213322043443	0.000196213322043443	1514
I	left.arm	2	0.196213322043443	0.000196213322043443	1515
I	left.arm	5	0.490533305108609	0.000490533305108609	1516
I	left.arm	2	0.196213322043443	0.000196213322043443	1517
I	left.arm	1	0.0981066610217217	9.81066610217217e-05	1518
I	left.arm	6	0.58863996613033	0.00058863996613033	1519
I	left.arm	1	0.0981066610217217	9.81066610217217e-05	1520
I	left.arm	1	0.0981066610217217	9.81066610217217e-05	1521
I	left.arm	2	0.196213322043443	0.000196213322043443	1522
I	left.arm	1	0.0981066610217217	9.81066610217217e-05	1523
I	left.arm	7	0.686746627152052	0.000686746627152052	1524
I	left.arm	12	1.17727993226066	0.00117727993226066	1525
I	left.arm	1	0.0981066610217217	9.81066610217217e-05	1526
I	left.arm	1	0.0981066610217217	9.81066610217217e-05	1527
I	left.arm	2	0.196213322043443	0.000196213322043443	1528
I	left.arm	1	0.0981066610217217	9.81066610217217e-05	1529
I	left.arm	3	0.294319983065165	0.000294319983065165	1530
I	left.arm	3	0.294319983065165	0.000294319983065165	1531
I	left.arm	1	0.0981066610217217	9.81066610217217e-05	1532
I	left.arm	4	0.392426644086887	0.000392426644086887	1533
I	left.arm	4	0.392426644086887	0.000392426644086887	1534
I	left.arm	1	0.0981066610217217	9.81066610217217e-05	1535
I	left.arm	1	0.0981066610217217	9.81066610217217e-05	1536
I	left.arm	1	0.0981066610217217	9.81066610217217e-05	1537
I	left.arm	1	0.0981066610217217	9.81066610217217e-05	1538
I	left.arm	1	0.0981066610217217	9.81066610217217e-05	1539
I	left.arm	2	0.196213322043443	0.000196213322043443	1540
I	left.arm	3	0.294319983065165	0.000294319983065165	1541
I	left.arm	1	0.0981066610217217	9.81066610217217e-05	1542
I	left.arm	1	0.0981066610217217	9.81066610217217e-05	1543
I	left.arm	2	0.196213322043443	0.000196213322043443	1544
I	left.arm	2	0.196213322043443	0.000196213322043443	1545
I	left.arm	6	0.58863996613033	0.00058863996613033	1546
I	left.arm	2	0.196213322043443	0.000196213322043443	1547
I	left.arm	4	0.392426644086887	0.000392426644086887	1548
I	left.arm	2	0.196213322043443	0.000196213322043443	1549
I	left.arm	1	0.0981066610217217	9.81066610217217e-05	1550
I	left.arm	1	0.0981066610217217	9.81066610217217e-05	1551
I	left.arm	4	0.392426644086887	0.000392426644086887	1552
I	left.arm	1	0.0981066610217217	9.81066610217217e-05	1553
I	left.arm	3	0.294319983065165	0.000294319983065165	1554
I	left.arm	5	0.490533305108609	0.000490533305108609	1555
I	left.arm	1	0.0981066610217217	9.81066610217217e-05	1556
I	left.arm	1	0.0981066610217217	9.81066610217217e-05	1557
I	left.arm	3	0.294319983065165	0.000294319983065165	1558
I	left.arm	3	0.294319983065165	0.000294319983065165	1559
I	left.arm	4	0.392426644086887	0.000392426644086887	1560
I	left.arm	2	0.196213322043443	0.000196213322043443	1561
I	left.arm	1	0.0981066610217217	9.81066610217217e-05	1562
I	left.arm	2	0.196213322043443	0.000196213322043443	1563
I	left.arm	1	0.0981066610217217	9.81066610217217e-05	1564
I	left.arm	2	0.196213322043443	0.000196213322043443	1565
I	left.arm	2	0.196213322043443	0.000196213322043443	1566
I	left.arm	1	0.0981066610217217	9.81066610217217e-05	1567
I	left.arm	1	0.0981066610217217	9.81066610217217e-05	1568
I	left.arm	2	0.196213322043443	0.000196213322043443	1569
I	left.arm	1	0.0981066610217217	9.81066610217217e-05	1570
I	left.arm	1	0.0981066610217217	9.81066610217217e-05	1571
I	left.arm	1	0.0981066610217217	9.81066610217217e-05	1572
I	left.arm	4	0.392426644086887	0.000392426644086887	1573
I	left.arm	2	0.196213322043443	0.000196213322043443	1574
I	left.arm	1	0.0981066610217217	9.81066610217217e-05	1575
I	left.arm	1	0.0981066610217217	9.81066610217217e-05	1576
I	left.arm	4	0.392426644086887	0.000392426644086887	1577
I	left.arm	1	0.0981066610217217	9.81066610217217e-05	1578
I	left.arm	1	0.0981066610217217	9.81066610217217e-05	1579
I	left.arm	4	0.392426644086887	0.000392426644086887	1580
I	left.arm	6	0.58863996613033	0.00058863996613033	1581
I	left.arm	1	0.0981066610217217	9.81066610217217e-05	1582
I	left.arm	2	0.196213322043443	0.000196213322043443	1583
I	left.arm	2	0.196213322043443	0.000196213322043443	1584
I	left.arm	1	0.0981066610217217	9.81066610217217e-05	1585
I	left.arm	1	0.0981066610217217	9.81066610217217e-05	1586
I	left.arm	1	0.0981066610217217	9.81066610217217e-05	1587
I	left.arm	1	0.0981066610217217	9.81066610217217e-05	1588
I	left.arm	1	0.0981066610217217	9.81066610217217e-05	1589
I	left.arm	3	0.294319983065165	0.000294319983065165	1590
I	left.arm	5	0.490533305108609	0.000490533305108609	1591
I	left.arm	7	0.686746627152052	0.000686746627152052	1592
I	left.arm	1	0.0981066610217217	9.81066610217217e-05	1593
I	left.arm	1	0.0981066610217217	9.81066610217217e-05	1594
I	left.arm	1	0.0981066610217217	9.81066610217217e-05	1595
I	left.arm	2	0.196213322043443	0.000196213322043443	1596
I	left.arm	2	0.196213322043443	0.000196213322043443	1597
I	left.arm	7	0.686746627152052	0.000686746627152052	1598
I	left.arm	7	0.686746627152052	0.000686746627152052	1599
I	left.arm	1	0.0981066610217217	9.81066610217217e-05	1600
I	left.arm	3	0.294319983065165	0.000294319983065165	1601
I	left.arm	2	0.196213322043443	0.000196213322043443	1602
I	left.arm	2	0.196213322043443	0.000196213322043443	1603
I	left.arm	7	0.686746627152052	0.000686746627152052	1604
I	left.arm	38	3.72805311882543	0.00372805311882543	1605
I	left.arm	9	0.882959949195496	0.000882959949195496	1606
I	left.arm	22	2.15834654247788	0.00215834654247788	1607
I	left.arm	9	0.882959949195496	0.000882959949195496	1608
I	left.arm	1	0.0981066610217217	9.81066610217217e-05	1609
I	left.arm	2	0.196213322043443	0.000196213322043443	1610
I	left.arm	1	0.0981066610217217	9.81066610217217e-05	1611
I	left.arm	3	0.294319983065165	0.000294319983065165	1612
I	left.arm	4	0.392426644086887	0.000392426644086887	1613
I	left.arm	1	0.0981066610217217	9.81066610217217e-05	1614
I	left.arm	6	0.58863996613033	0.00058863996613033	1615
I	left.arm	1	0.0981066610217217	9.81066610217217e-05	1616
I	left.arm	2	0.196213322043443	0.000196213322043443	1617
I	left.arm	3	0.294319983065165	0.000294319983065165	1618
I	left.arm	1	0.0981066610217217	9.81066610217217e-05	1619
I	left.arm	2	0.196213322043443	0.000196213322043443	1620
I	left.arm	1	0.0981066610217217	9.81066610217217e-05	1621
I	left.arm	2	0.196213322043443	0.000196213322043443	1622
I	left.arm	1	0.0981066610217217	9.81066610217217e-05	1623
I	left.arm	1	0.0981066610217217	9.81066610217217e-05	1624
I	left.arm	2	0.196213322043443	0.000196213322043443	1625
I	left.arm	1	0.0981066610217217	9.81066610217217e-05	1626
I	left.arm	2	0.196213322043443	0.000196213322043443	1627
I	left.arm	4	0.392426644086887	0.000392426644086887	1628
I	left.arm	2	0.196213322043443	0.000196213322043443	1629
I	left.arm	1	0.0981066610217217	9.81066610217217e-05	1630
I	left.arm	2	0.196213322043443	0.000196213322043443	1631
I	left.arm	7	0.686746627152052	0.000686746627152052	1632
I	left.arm	2	0.196213322043443	0.000196213322043443	1633
I	left.arm	3	0.294319983065165	0.000294319983065165	1634
I	left.arm	4	0.392426644086887	0.000392426644086887	1635
I	left.arm	8	0.784853288173774	0.000784853288173774	1636
I	left.arm	1	0.0981066610217217	9.81066610217217e-05	1637
I	left.arm	1	0.0981066610217217	9.81066610217217e-05	1638
I	left.arm	1	0.0981066610217217	9.81066610217217e-05	1639
I	left.arm	1	0.0981066610217217	9.81066610217217e-05	1640
I	left.arm	1	0.0981066610217217	9.81066610217217e-05	1641
I	left.arm	1	0.0981066610217217	9.81066610217217e-05	1642
I	left.arm	1	0.0981066610217217	9.81066610217217e-05	1643
I	left.arm	1	0.0981066610217217	9.81066610217217e-05	1644
I	left.arm	1	0.0981066610217217	9.81066610217217e-05	1645
I	left.arm	3	0.294319983065165	0.000294319983065165	1646
I	left.arm	3	0.294319983065165	0.000294319983065165	1647
I	left.arm	6	0.58863996613033	0.00058863996613033	1648
I	left.arm	2	0.196213322043443	0.000196213322043443	1649
I	left.arm	4	0.392426644086887	0.000392426644086887	1650
I	left.arm	5	0.490533305108609	0.000490533305108609	1651
I	left.arm	4	0.392426644086887	0.000392426644086887	1652
I	left.arm	1	0.0981066610217217	9.81066610217217e-05	1653
I	left.arm	3	0.294319983065165	0.000294319983065165	1654
I	left.arm	5	0.490533305108609	0.000490533305108609	1655
I	left.arm	5	0.490533305108609	0.000490533305108609	1656
I	left.arm	2	0.196213322043443	0.000196213322043443	1657
I	left.arm	2	0.196213322043443	0.000196213322043443	1658
I	left.arm	3	0.294319983065165	0.000294319983065165	1659
I	left.arm	1	0.0981066610217217	9.81066610217217e-05	1660
I	left.arm	3	0.294319983065165	0.000294319983065165	1661
I	left.arm	2	0.196213322043443	0.000196213322043443	1662
I	left.arm	3	0.294319983065165	0.000294319983065165	1663
I	left.arm	1	0.0981066610217217	9.81066610217217e-05	1664
I	left.arm	4	0.392426644086887	0.000392426644086887	1665
I	left.arm	7	0.686746627152052	0.000686746627152052	1666
I	left.arm	1	0.0981066610217217	9.81066610217217e-05	1667
I	left.arm	1	0.0981066610217217	9.81066610217217e-05	1668
I	left.arm	2	0.196213322043443	0.000196213322043443	1669
I	left.arm	5	0.490533305108609	0.000490533305108609	1670
I	left.arm	5	0.490533305108609	0.000490533305108609	1671
I	left.arm	7	0.686746627152052	0.000686746627152052	1672
I	left.arm	1	0.0981066610217217	9.81066610217217e-05	1673
I	left.arm	4	0.392426644086887	0.000392426644086887	1674
I	left.arm	1	0.0981066610217217	9.81066610217217e-05	1675
I	left.arm	12	1.17727993226066	0.00117727993226066	1676
I	left.arm	6	0.58863996613033	0.00058863996613033	1677
I	left.arm	15	1.47159991532583	0.00147159991532583	1678
I	left.arm	1	0.0981066610217217	9.81066610217217e-05	1679
I	left.arm	5	0.490533305108609	0.000490533305108609	1680
I	left.arm	1	0.0981066610217217	9.81066610217217e-05	1681
I	left.arm	3	0.294319983065165	0.000294319983065165	1682
I	left.arm	2	0.196213322043443	0.000196213322043443	1683
I	left.arm	1	0.0981066610217217	9.81066610217217e-05	1684
I	left.arm	5	0.490533305108609	0.000490533305108609	1685
I	left.arm	10	0.981066610217217	0.000981066610217217	1686
I	left.arm	2	0.196213322043443	0.000196213322043443	1687
I	left.arm	5	0.490533305108609	0.000490533305108609	1688
I	left.arm	2	0.196213322043443	0.000196213322043443	1689
I	left.arm	1	0.0981066610217217	9.81066610217217e-05	1690
I	left.arm	7	0.686746627152052	0.000686746627152052	1691
I	left.arm	18	1.76591989839099	0.00176591989839099	1692
I	left.arm	2	0.196213322043443	0.000196213322043443	1693
I	left.arm	2	0.196213322043443	0.000196213322043443	1694
I	left.arm	1	0.0981066610217217	9.81066610217217e-05	1695
I	left.arm	3	0.294319983065165	0.000294319983065165	1696
I	left.arm	1	0.0981066610217217	9.81066610217217e-05	1697
I	left.arm	5	0.490533305108609	0.000490533305108609	1698
I	left.arm	7	0.686746627152052	0.000686746627152052	1699
I	left.arm	7	0.686746627152052	0.000686746627152052	1700
I	left.arm	3	0.294319983065165	0.000294319983065165	1701
I	left.arm	9	0.882959949195496	0.000882959949195496	1702
I	left.arm	4	0.392426644086887	0.000392426644086887	1703
I	left.arm	3	0.294319983065165	0.000294319983065165	1704
I	left.arm	1	0.0981066610217217	9.81066610217217e-05	1705
I	left.arm	2	0.196213322043443	0.000196213322043443	1706
I	left.arm	6	0.58863996613033	0.00058863996613033	1707
I	left.arm	7	0.686746627152052	0.000686746627152052	1708
I	left.arm	3	0.294319983065165	0.000294319983065165	1709
I	left.arm	1	0.0981066610217217	9.81066610217217e-05	1710
I	left.arm	3	0.294319983065165	0.000294319983065165	1711
I	left.arm	1	0.0981066610217217	9.81066610217217e-05	1712
I	left.arm	2	0.196213322043443	0.000196213322043443	1713
I	left.arm	2	0.196213322043443	0.000196213322043443	1714
I	left.arm	1	0.0981066610217217	9.81066610217217e-05	1715
I	left.arm	2	0.196213322043443	0.000196213322043443	1716
I	left.arm	2	0.196213322043443	0.000196213322043443	1717
I	left.arm	3	0.294319983065165	0.000294319983065165	1718
I	left.arm	2	0.196213322043443	0.000196213322043443	1719
I	left.arm	4	0.392426644086887	0.000392426644086887	1720
I	left.arm	3	0.294319983065165	0.000294319983065165	1721
I	left.arm	3	0.294319983065165	0.000294319983065165	1722
I	left.arm	1	0.0981066610217217	9.81066610217217e-05	1723
I	left.arm	1	0.0981066610217217	9.81066610217217e-05	1724
I	left.arm	3	0.294319983065165	0.000294319983065165	1725
I	left.arm	1	0.0981066610217217	9.81066610217217e-05	1726
I	left.arm	1	0.0981066610217217	9.81066610217217e-05	1727
I	left.arm	2	0.196213322043443	0.000196213322043443	1728
I	left.arm	2	0.196213322043443	0.000196213322043443	1729
I	left.arm	1	0.0981066610217217	9.81066610217217e-05	1730
I	left.arm	4	0.392426644086887	0.000392426644086887	1731
I	left.arm	3	0.294319983065165	0.000294319983065165	1732
I	left.arm	3	0.294319983065165	0.000294319983065165	1733
I	left.arm	5	0.490533305108609	0.000490533305108609	1734
I	left.arm	6	0.58863996613033	0.00058863996613033	1735
I	left.arm	4	0.392426644086887	0.000392426644086887	1736
I	left.arm	6	0.58863996613033	0.00058863996613033	1737
I	left.arm	6	0.58863996613033	0.00058863996613033	1738
I	left.arm	2	0.196213322043443	0.000196213322043443	1739
I	left.arm	2	0.196213322043443	0.000196213322043443	1740
I	left.arm	6	0.58863996613033	0.00058863996613033	1741
I	left.arm	7	0.686746627152052	0.000686746627152052	1742
I	left.arm	4	0.392426644086887	0.000392426644086887	1743
I	left.arm	3	0.294319983065165	0.000294319983065165	1744
I	left.arm	4	0.392426644086887	0.000392426644086887	1745
I	left.arm	4	0.392426644086887	0.000392426644086887	1746
I	left.arm	1	0.0981066610217217	9.81066610217217e-05	1747
I	left.arm	2	0.196213322043443	0.000196213322043443	1748
I	left.arm	3	0.294319983065165	0.000294319983065165	1749
I	left.arm	2	0.196213322043443	0.000196213322043443	1750
I	left.arm	7	0.686746627152052	0.000686746627152052	1751
I	left.arm	2	0.196213322043443	0.000196213322043443	1752
I	left.arm	2	0.196213322043443	0.000196213322043443	1753
I	left.arm	1	0.0981066610217217	9.81066610217217e-05	1754
I	left.arm	3	0.294319983065165	0.000294319983065165	1755
I	left.arm	2	0.196213322043443	0.000196213322043443	1756
I	left.arm	1	0.0981066610217217	9.81066610217217e-05	1757
I	left.arm	5	0.490533305108609	0.000490533305108609	1758
I	left.arm	3	0.294319983065165	0.000294319983065165	1759
I	left.arm	4	0.392426644086887	0.000392426644086887	1760
I	left.arm	3	0.294319983065165	0.000294319983065165	1761
I	left.arm	5	0.490533305108609	0.000490533305108609	1762
I	left.arm	2	0.196213322043443	0.000196213322043443	1763
I	left.arm	3	0.294319983065165	0.000294319983065165	1764
I	left.arm	2	0.196213322043443	0.000196213322043443	1765
I	left.arm	2	0.196213322043443	0.000196213322043443	1766
I	left.arm	1	0.0981066610217217	9.81066610217217e-05	1767
I	left.arm	2	0.196213322043443	0.000196213322043443	1768
I	left.arm	1	0.0981066610217217	9.81066610217217e-05	1769
I	left.arm	1	0.0981066610217217	9.81066610217217e-05	1770
I	left.arm	6	0.58863996613033	0.00058863996613033	1771
I	left.arm	1	0.0981066610217217	9.81066610217217e-05	1772
I	left.arm	1	0.0981066610217217	9.81066610217217e-05	1773
I	left.arm	4	0.392426644086887	0.000392426644086887	1774
I	left.arm	4	0.392426644086887	0.000392426644086887	1775
I	left.arm	1	0.0981066610217217	9.81066610217217e-05	1776
I	left.arm	2	0.196213322043443	0.000196213322043443	1777
I	left.arm	2	0.196213322043443	0.000196213322043443	1778
I	left.arm	2	0.196213322043443	0.000196213322043443	1779
I	left.arm	9	0.882959949195496	0.000882959949195496	1780
I	left.arm	2	0.196213322043443	0.000196213322043443	1781
I	left.arm	1	0.0981066610217217	9.81066610217217e-05	1782
I	left.arm	2	0.196213322043443	0.000196213322043443	1783
I	left.arm	6	0.58863996613033	0.00058863996613033	1784
I	left.arm	1	0.0981066610217217	9.81066610217217e-05	1785
I	left.arm	4	0.392426644086887	0.000392426644086887	1786
I	left.arm	1	0.0981066610217217	9.81066610217217e-05	1787
I	left.arm	1	0.0981066610217217	9.81066610217217e-05	1788
I	left.arm	2	0.196213322043443	0.000196213322043443	1789
I	left.arm	2	0.196213322043443	0.000196213322043443	1790
I	left.arm	1	0.0981066610217217	9.81066610217217e-05	1791
I	left.arm	3	0.294319983065165	0.000294319983065165	1792
I	left.arm	2	0.196213322043443	0.000196213322043443	1793
I	left.arm	3	0.294319983065165	0.000294319983065165	1794
I	left.arm	2	0.196213322043443	0.000196213322043443	1795
I	left.arm	4	0.392426644086887	0.000392426644086887	1796
I	left.arm	5	0.490533305108609	0.000490533305108609	1797
I	left.arm	2	0.196213322043443	0.000196213322043443	1798
I	left.arm	1	0.0981066610217217	9.81066610217217e-05	1799
I	left.arm	3	0.294319983065165	0.000294319983065165	1800
I	left.arm	3	0.294319983065165	0.000294319983065165	1801
I	left.arm	1	0.0981066610217217	9.81066610217217e-05	1802
I	left.arm	1	0.0981066610217217	9.81066610217217e-05	1803
I	left.arm	12	1.17727993226066	0.00117727993226066	1804
I	left.arm	1	0.0981066610217217	9.81066610217217e-05	1805
I	left.arm	1	0.0981066610217217	9.81066610217217e-05	1806
I	left.arm	1	0.0981066610217217	9.81066610217217e-05	1807
I	left.arm	2	0.196213322043443	0.000196213322043443	1808
I	left.arm	2	0.196213322043443	0.000196213322043443	1809
I	left.arm	2	0.196213322043443	0.000196213322043443	1810
I	left.arm	4	0.392426644086887	0.000392426644086887	1811
I	left.arm	6	0.58863996613033	0.00058863996613033	1812
I	left.arm	1	0.0981066610217217	9.81066610217217e-05	1813
I	left.arm	1	0.0981066610217217	9.81066610217217e-05	1814
I	left.arm	4	0.392426644086887	0.000392426644086887	1815
I	left.arm	3	0.294319983065165	0.000294319983065165	1816
I	left.arm	2	0.196213322043443	0.000196213322043443	1817
I	left.arm	2	0.196213322043443	0.000196213322043443	1818
I	left.arm	5	0.490533305108609	0.000490533305108609	1819
I	left.arm	2	0.196213322043443	0.000196213322043443	1820
I	left.arm	2	0.196213322043443	0.000196213322043443	1821
I	left.arm	5	0.490533305108609	0.000490533305108609	1822
I	left.arm	2	0.196213322043443	0.000196213322043443	1823
I	left.arm	2	0.196213322043443	0.000196213322043443	1824
I	left.arm	5	0.490533305108609	0.000490533305108609	1825
I	left.arm	3	0.294319983065165	0.000294319983065165	1826
I	left.arm	2	0.196213322043443	0.000196213322043443	1827
I	left.arm	5	0.490533305108609	0.000490533305108609	1828
I	left.arm	2	0.196213322043443	0.000196213322043443	1829
I	left.arm	2	0.196213322043443	0.000196213322043443	1830
I	left.arm	2	0.196213322043443	0.000196213322043443	1831
I	left.arm	2	0.196213322043443	0.000196213322043443	1832
I	left.arm	2	0.196213322043443	0.000196213322043443	1833
I	left.arm	5	0.490533305108609	0.000490533305108609	1834
I	left.arm	4	0.392426644086887	0.000392426644086887	1835
I	left.arm	1	0.0981066610217217	9.81066610217217e-05	1836
I	left.arm	1	0.0981066610217217	9.81066610217217e-05	1837
I	left.arm	2	0.196213322043443	0.000196213322043443	1838
I	left.arm	6	0.58863996613033	0.00058863996613033	1839
I	left.arm	1	0.0981066610217217	9.81066610217217e-05	1840
I	left.arm	4	0.392426644086887	0.000392426644086887	1841
I	left.arm	1	0.0981066610217217	9.81066610217217e-05	1842
I	left.arm	2	0.196213322043443	0.000196213322043443	1843
I	left.arm	4	0.392426644086887	0.000392426644086887	1844
I	left.arm	6	0.58863996613033	0.00058863996613033	1845
I	left.arm	2	0.196213322043443	0.000196213322043443	1846
I	left.arm	2	0.196213322043443	0.000196213322043443	1847
I	left.arm	2	0.196213322043443	0.000196213322043443	1848
I	left.arm	1	0.0981066610217217	9.81066610217217e-05	1849
I	left.arm	2	0.196213322043443	0.000196213322043443	1850
I	left.arm	2	0.196213322043443	0.000196213322043443	1851
I	left.arm	4	0.392426644086887	0.000392426644086887	1852
I	left.arm	5	0.490533305108609	0.000490533305108609	1853
I	left.arm	6	0.58863996613033	0.00058863996613033	1854
I	left.arm	2	0.196213322043443	0.000196213322043443	1855
I	left.arm	2	0.196213322043443	0.000196213322043443	1856
I	left.arm	1	0.0981066610217217	9.81066610217217e-05	1857
I	left.arm	2	0.196213322043443	0.000196213322043443	1858
I	left.arm	3	0.294319983065165	0.000294319983065165	1859
I	left.arm	2	0.196213322043443	0.000196213322043443	1860
I	left.arm	2	0.196213322043443	0.000196213322043443	1861
I	left.arm	1	0.0981066610217217	9.81066610217217e-05	1862
I	left.arm	3	0.294319983065165	0.000294319983065165	1863
I	left.arm	3	0.294319983065165	0.000294319983065165	1864
I	left.arm	2	0.196213322043443	0.000196213322043443	1865
I	left.arm	1	0.0981066610217217	9.81066610217217e-05	1866
I	left.arm	2	0.196213322043443	0.000196213322043443	1867
I	left.arm	4	0.392426644086887	0.000392426644086887	1868
I	left.arm	3	0.294319983065165	0.000294319983065165	1869
I	left.arm	2	0.196213322043443	0.000196213322043443	1870
I	left.arm	5	0.490533305108609	0.000490533305108609	1871
I	left.arm	1	0.0981066610217217	9.81066610217217e-05	1872
I	left.arm	1	0.0981066610217217	9.81066610217217e-05	1873
I	left.arm	3	0.294319983065165	0.000294319983065165	1874
I	left.arm	1	0.0981066610217217	9.81066610217217e-05	1875
I	left.arm	4	0.392426644086887	0.000392426644086887	1876
I	left.arm	7	0.686746627152052	0.000686746627152052	1877
I	left.arm	1	0.0981066610217217	9.81066610217217e-05	1878
I	left.arm	1	0.0981066610217217	9.81066610217217e-05	1879
I	left.arm	5	0.490533305108609	0.000490533305108609	1880
I	left.arm	1	0.0981066610217217	9.81066610217217e-05	1881
I	left.arm	2	0.196213322043443	0.000196213322043443	1882
I	left.arm	5	0.490533305108609	0.000490533305108609	1883
I	left.arm	1	0.0981066610217217	9.81066610217217e-05	1884
I	left.arm	1	0.0981066610217217	9.81066610217217e-05	1885
I	left.arm	2	0.196213322043443	0.000196213322043443	1886
I	left.arm	3	0.294319983065165	0.000294319983065165	1887
I	left.arm	4	0.392426644086887	0.000392426644086887	1888
I	left.arm	2	0.196213322043443	0.000196213322043443	1889
I	left.arm	5	0.490533305108609	0.000490533305108609	1890
I	left.arm	2	0.196213322043443	0.000196213322043443	1891
I	left.arm	3	0.294319983065165	0.000294319983065165	1892
I	left.arm	2	0.196213322043443	0.000196213322043443	1893
I	left.arm	1	0.0981066610217217	9.81066610217217e-05	1894
I	left.arm	2	0.196213322043443	0.000196213322043443	1895
I	left.arm	1	0.0981066610217217	9.81066610217217e-05	1896
I	left.arm	3	0.294319983065165	0.000294319983065165	1897
I	left.arm	1	0.0981066610217217	9.81066610217217e-05	1898
I	left.arm	6	0.58863996613033	0.00058863996613033	1899
I	left.arm	3	0.294319983065165	0.000294319983065165	1900
I	left.arm	7	0.686746627152052	0.000686746627152052	1901
I	left.arm	12	1.17727993226066	0.00117727993226066	1902
I	left.arm	5	0.490533305108609	0.000490533305108609	1903
I	left.arm	1	0.0981066610217217	9.81066610217217e-05	1904
I	left.arm	6	0.58863996613033	0.00058863996613033	1905
I	left.arm	3	0.294319983065165	0.000294319983065165	1906
I	left.arm	1	0.0981066610217217	9.81066610217217e-05	1907
I	left.arm	4	0.392426644086887	0.000392426644086887	1908
I	left.arm	2	0.196213322043443	0.000196213322043443	1909
I	left.arm	1	0.0981066610217217	9.81066610217217e-05	1910
I	left.arm	5	0.490533305108609	0.000490533305108609	1911
I	left.arm	5	0.490533305108609	0.000490533305108609	1912
I	left.arm	2	0.196213322043443	0.000196213322043443	1913
I	left.arm	2	0.196213322043443	0.000196213322043443	1914
I	left.arm	1	0.0981066610217217	9.81066610217217e-05	1915
I	left.arm	3	0.294319983065165	0.000294319983065165	1916
I	left.arm	1	0.0981066610217217	9.81066610217217e-05	1917
I	left.arm	2	0.196213322043443	0.000196213322043443	1918
I	left.arm	7	0.686746627152052	0.000686746627152052	1919
I	left.arm	1	0.0981066610217217	9.81066610217217e-05	1920
I	left.arm	4	0.392426644086887	0.000392426644086887	1921
I	left.arm	4	0.392426644086887	0.000392426644086887	1922
I	left.arm	5	0.490533305108609	0.000490533305108609	1923
I	left.arm	5	0.490533305108609	0.000490533305108609	1924
I	left.arm	4	0.392426644086887	0.000392426644086887	1925
I	left.arm	5	0.490533305108609	0.000490533305108609	1926
I	left.arm	2	0.196213322043443	0.000196213322043443	1927
I	left.arm	3	0.294319983065165	0.000294319983065165	1928
I	left.arm	1	0.0981066610217217	9.81066610217217e-05	1929
I	left.arm	3	0.294319983065165	0.000294319983065165	1930
I	left.arm	10	0.981066610217217	0.000981066610217217	1931
I	left.arm	1	0.0981066610217217	9.81066610217217e-05	1932
I	left.arm	3	0.294319983065165	0.000294319983065165	1933
I	left.arm	2	0.196213322043443	0.000196213322043443	1934
I	left.arm	6	0.58863996613033	0.00058863996613033	1935
I	left.arm	1	0.0981066610217217	9.81066610217217e-05	1936
I	left.arm	1	0.0981066610217217	9.81066610217217e-05	1937
I	left.arm	1	0.0981066610217217	9.81066610217217e-05	1938
I	left.arm	3	0.294319983065165	0.000294319983065165	1939
I	left.arm	4	0.392426644086887	0.000392426644086887	1940
I	left.arm	3	0.294319983065165	0.000294319983065165	1941
I	left.arm	4	0.392426644086887	0.000392426644086887	1942
I	left.arm	2	0.196213322043443	0.000196213322043443	1943
I	left.arm	2	0.196213322043443	0.000196213322043443	1944
I	left.arm	3	0.294319983065165	0.000294319983065165	1945
I	left.arm	4	0.392426644086887	0.000392426644086887	1946
I	left.arm	1	0.0981066610217217	9.81066610217217e-05	1947
I	left.arm	4	0.392426644086887	0.000392426644086887	1948
I	left.arm	3	0.294319983065165	0.000294319983065165	1949
I	left.arm	1	0.0981066610217217	9.81066610217217e-05	1950
I	left.arm	3	0.294319983065165	0.000294319983065165	1951
I	left.arm	1	0.0981066610217217	9.81066610217217e-05	1952
I	left.arm	3	0.294319983065165	0.000294319983065165	1953
I	left.arm	2	0.196213322043443	0.000196213322043443	1954
I	left.arm	6	0.58863996613033	0.00058863996613033	1955
I	left.arm	5	0.490533305108609	0.000490533305108609	1956
I	left.arm	2	0.196213322043443	0.000196213322043443	1957
I	left.arm	1	0.0981066610217217	9.81066610217217e-05	1958
I	left.arm	3	0.294319983065165	0.000294319983065165	1959
I	left.arm	3	0.294319983065165	0.000294319983065165	1960
I	left.arm	2	0.196213322043443	0.000196213322043443	1961
I	left.arm	3	0.294319983065165	0.000294319983065165	1962
I	left.arm	3	0.294319983065165	0.000294319983065165	1963
I	left.arm	2	0.196213322043443	0.000196213322043443	1964
I	left.arm	1	0.0981066610217217	9.81066610217217e-05	1965
I	left.arm	1	0.0981066610217217	9.81066610217217e-05	1966
I	left.arm	1	0.0981066610217217	9.81066610217217e-05	1967
I	left.arm	4	0.392426644086887	0.000392426644086887	1968
I	left.arm	8	0.784853288173774	0.000784853288173774	1969
I	left.arm	2	0.196213322043443	0.000196213322043443	1970
I	left.arm	5	0.490533305108609	0.000490533305108609	1971
I	left.arm	5	0.490533305108609	0.000490533305108609	1972
I	left.arm	2	0.196213322043443	0.000196213322043443	1973
I	left.arm	3	0.294319983065165	0.000294319983065165	1974
I	left.arm	2	0.196213322043443	0.000196213322043443	1975
I	left.arm	2	0.196213322043443	0.000196213322043443	1976
I	left.arm	5	0.490533305108609	0.000490533305108609	1977
I	left.arm	1	0.0981066610217217	9.81066610217217e-05	1978
I	left.arm	6	0.58863996613033	0.00058863996613033	1979
I	left.arm	2	0.196213322043443	0.000196213322043443	1980
I	left.arm	3	0.294319983065165	0.000294319983065165	1981
I	left.arm	3	0.294319983065165	0.000294319983065165	1982
I	left.arm	1	0.0981066610217217	9.81066610217217e-05	1983
I	left.arm	11	1.07917327123894	0.00107917327123894	1984
I	left.arm	1	0.0981066610217217	9.81066610217217e-05	1985
I	left.arm	3	0.294319983065165	0.000294319983065165	1986
I	left.arm	2	0.196213322043443	0.000196213322043443	1987
I	left.arm	3	0.294319983065165	0.000294319983065165	1988
I	left.arm	3	0.294319983065165	0.000294319983065165	1989
I	left.arm	2	0.196213322043443	0.000196213322043443	1990
I	left.arm	4	0.392426644086887	0.000392426644086887	1991
I	left.arm	6	0.58863996613033	0.00058863996613033	1992
I	left.arm	5	0.490533305108609	0.000490533305108609	1993
I	left.arm	1	0.0981066610217217	9.81066610217217e-05	1994
I	left.arm	3	0.294319983065165	0.000294319983065165	1995
I	left.arm	4	0.392426644086887	0.000392426644086887	1996
I	left.arm	3	0.294319983065165	0.000294319983065165	1997
I	left.arm	4	0.392426644086887	0.000392426644086887	1998
I	left.arm	1	0.0981066610217217	9.81066610217217e-05	1999
[truncated: 68,925 more rows]
