# Supplementary material for: Post-insemination selection dominates pre-insemination selection in driving rapid evolution of male competitive ability
Source: PLoS Genet. 2022 Feb 14;18(2):e1010063. doi: 10.1371/journal.pgen.1010063 (PMC8880957; doi:10.1371/journal.pgen.1010063)
Supplement: S3 Data — (TXT) [file pgen.1010063.s013.txt]

line	I (W.planII)	II (W.planII)	III (W.planII)	IV (W.planII)	V (W.planII)	X (W.planII)	mean (W.planII)	I (P.planII)	II (P.planII)	III (P.planII)	IV (P.planII)	V (P.planII)	X (P.planII)	mean (P.planII)
A_1_LA	944.947925164765	798.099289214005	961.858240669124	1356.81782278996	1098.9880040797	1145.60614673938	1051.05290477616	623.131527314408	582.815260262881	642.48487986779	835.887140995765	782.143348459471	609.832196300206	679.382392200087
A_2_LA	846.059906606442	740.95192682967	1005.45217461026	1120.06866847885	930.303280290539	1021.61830187802	944.075709782297	591.455210263567	624.26708579605	766.104507609077	802.274056327343	726.521553195049	669.606753280566	696.704861078609
A_3_LA	757.650185315884	715.441088388524	841.050137405821	1020.97920754136	883.020453206961	688.049304571757	817.698396071718	511.369079480669	581.84926007431	619.457356086448	717.170101371632	657.946179058221	438.931066995514	587.787173844466
B_1_LA	656.558072193259	613.883530174912	846.583515823872	1084.12272538577	742.918356943733	1005.46928417189	824.922580782239	460.315557392749	514.855807068193	641.37773667122	760.257341424952	568.76955740558	698.076505545512	607.275417584701
B_2_LA	452.78352004259	406.456916420377	477.083638435216	514.065032991249	429.437172679416	512.183690482794	465.334995175274	326.03315852849	353.196246090128	377.846963852731	393.392531846939	344.584233806758	352.218024066055	357.878526365183
B_3_LA	515.531651808137	513.245306637384	604.311287000962	795.362019778777	608.389810812846	650.580721136542	614.570132862441	354.304167320342	434.421480169803	475.426100309703	592.797991845466	484.326943601131	420.011424598398	460.214684640807
A_1_SO	733.325377812875	658.909050639286	659.24817253592	943.479179390732	874.014806521585	867.243367184395	789.369992347466	608.815454918638	567.293467444752	531.835435079643	732.906009430984	714.674435772175	653.851942721512	634.896124227951
A_2_SO	405.712935380931	354.261778529425	402.250560761743	390.946076035772	404.829430926103	404.887587359922	393.814728165649	282.098307498586	294.910984861291	321.963874246558	277.123606582736	328.040037363528	276.613045025859	296.791642596426
A_3_SO	820.284810373318	675.365487187185	743.058785047373	891.023005038657	828.75367672599	960.080858061147	819.761103738945	612.878718955337	590.335346725383	584.249645475049	636.340346052752	656.116595887474	700.424056962036	630.057451676338
B_1_SO	448.550108955669	444.781633351974	538.17576770805	658.11535210396	524.261840129502	591.761724222112	534.274404411878	336.211194679061	395.262822241622	443.287130268115	499.024061630123	427.596173471598	432.087834482638	422.244869462193
B_2_SO	454.56497517558	491.757132171251	593.40814949311	660.172383036371	563.485118754308	529.56045072009	548.824701558452	322.16794806376	431.444572278759	479.850135165869	498.544435176399	467.935017024705	367.320920075628	427.87717129752
B_3_SO	500.954520008914	480.419147179127	544.252824227292	737.811295325838	530.354569770947	628.353424168644	570.35763011346	363.34122034813	427.927788210418	450.861276327525	565.545498456032	454.228394796444	445.487227076259	451.231900869135
A_1_CO	663.34079983245	569.186939924776	661.3674513844	797.533604234984	659.585550223054	707.550909068786	676.427542444742	487.150799775455	503.330376072115	525.638537062702	595.579764424676	533.922740322032	474.705467611032	520.054614211335
A_2_CO	630.073359513738	515.157793054109	638.821967084742	746.849302276045	597.066998463391	663.809805621871	631.963204335649	493.431090433812	450.267072740725	503.298691716657	542.58370120996	498.800480225178	477.323841229904	494.284146259373
A_3_CO	1573.68257653627	944.161442898841	1226.02347768406	1347.90484836512	1303.24285806842	1285.29841327455	1280.05226947121	923.533870337766	704.016644721667	836.143314043072	872.761063828689	895.242196430366	661.004230339771	815.450219950222
B_1_CO	556.910157286243	524.05175325576	645.856394427261	720.868049904309	616.012058671537	742.611488201628	634.384983624456	403.988140828207	454.724098437485	513.558839736015	531.184110921025	490.795184714452	525.570322938854	486.63678292934
B_2_CO	455.091239804956	330.544745020321	459.187858129659	420.46243990875	400.064733821693	443.08000901814	418.071837617253	332.760448630274	272.207006161425	359.086536297614	307.541434041253	315.675100785877	288.985735374005	312.709376881741
B_3_CO	464.679448404111	329.357623020091	438.110839916338	457.089288484786	402.856238934351	431.720626890038	420.635677608286	352.787146659022	266.9730613754	366.967136825386	327.173119690481	322.798810562753	293.279690173584	321.663160881104
A_1_SC	781.341364464817	701.568904455463	868.341567837844	1019.26047491799	737.943047543302	914.700772656124	837.192688645923	535.184528740953	567.214524616517	667.792064953196	695.074863107488	572.311415573728	627.088955996688	610.777725498095
A_2_SC	461.436643783416	534.147780936954	639.748918232502	740.295324124372	636.035047106002	729.587834665791	623.541924808173	326.868695748635	446.952960905928	522.646656086508	552.168727032608	495.783109904687	501.971327550204	474.398579538095
A_3_SC	379.352044401509	359.411753764872	390.636317027766	479.025439367201	406.54901251452	387.622878488538	400.432907594068	267.156190434893	316.344442243004	306.472201439134	354.844408849053	322.800716088712	274.336043578126	306.992333772154
B_1_SC	442.453395234508	468.372880821868	614.026749414271	630.538759702418	520.955963008372	591.039986742195	544.564622487272	314.513572853225	390.000652635894	480.428568987459	467.714483505328	405.940197813902	402.123747254056	410.120203841644
B_2_SC	486.919169059691	485.640507610619	568.894905234584	648.300566097206	551.887346664822	659.020288425398	566.777130515387	355.801345525541	425.287725574505	437.441990380159	480.9380068489	463.140629425038	468.507719522084	438.519569546038
B_3_SC	414.743341821971	508.801892552327	580.043940385067	708.989561717094	573.735700589246	618.429577187606	567.457335708885	286.3154948169	442.314811827171	456.379783562742	542.237525524474	446.039346177804	420.90128353402	432.364707573852
