# Supplementary material for: Post-insemination selection dominates pre-insemination selection in driving rapid evolution of male competitive ability
Source: PLoS Genet. 2022 Feb 14;18(2):e1010063. doi: 10.1371/journal.pgen.1010063 (PMC8880957; doi:10.1371/journal.pgen.1010063)
Supplement: S4 Data — For each SNP, the chromosome and position (in base pairs) is given along with the slope estimate and p-value for each regime comparison. (ZIP) [file pgen.1010063.s014.zip]

Archive with 2 entries (2 files):
- 2020.09.02_MCP_AncEvoBinomial_table.txt
- __MACOSX/._2020.09.02_MCP_AncEvoBinomial_table.txt
