# Supplementary material for: Post-insemination selection dominates pre-insemination selection in driving rapid evolution of male competitive ability
Source: PLoS Genet. 2022 Feb 14;18(2):e1010063. doi: 10.1371/journal.pgen.1010063 (PMC8880957; doi:10.1371/journal.pgen.1010063)
Supplement: S4 Data — For each SNP, the chromosome and position (in base pairs) is given along with the slope estimate and p-value for each regime comparison. (ZIP) [file pgen.1010063.s014.zip › 2020.09.02_MCP_AncEvoBinomial_table.txt]

CHR	POS	SNP	AA_BSPP_slope	AA_BSPP_pval	AA_WSPP_slope	AA_WSPP_pval	AA_BSPO_slope	AA_BSPO_pval	AA_WSPO_slope	AA_WSPO_pval
I	10000564	I_10000564_G_A	-0.228009740965358	0.946552827568888	-0.0187924993493704	0.999997780325246	0.466089729924597	0.621547869138268	-0.0266006817971812	0.999984312444916
I	10000565	I_10000565_G_A	0.195101283440358	0.974161101889902	0.496814886696392	0.697217319351448	1.02346555160678	0.120659654926519	0.768966017117299	0.276411202077434
I	10000567	I_10000567_T_A	0.527354925717213	0.583073959084644	0.220512355526344	0.974889530672595	0.934046275548608	0.175581359532517	0.713154746887478	0.337728297774488
I	10000568	I_10000568_T_A	0.166835839354576	0.987698021422984	0.255783325371072	0.963299327295548	0.746147877265723	0.361487565277915	0.568761120757616	0.538692491637128
I	10002004	I_10002004_C_T	0.538660422759439	0.564693192765862	0.446287102628421	0.72173567971631	0.758784344199925	0.307397719686054	0.897242536903461	0.167872769651806
I	10002006	I_10002006_A_T	0.206883030442429	0.94816772018482	0.454082724610876	0.596807627684994	0.380751451525326	0.718545325430258	0.181853282376602	0.965590287739124
I	10005909	I_10005909_G_A	1.8646336935007	0.118466865123459	2.18445953293297	0.0603845487773896	2.52870460389782	0.024870045947571	2.24565509409561	0.0498171953911849
I	10005913	I_10005913_T_A	1.86821150878935	0.12083558036967	1.92969182405486	0.109432563814144	2.28358214586482	0.0479757215223761	2.15532781065009	0.0635933089049501
I	10005914	I_10005914_G_A	0.825791655168431	0.355138006102144	1.15679424405135	0.143160271056047	1.5773495978826	0.0254263168049013	1.29958496215137	0.0774177613138471
I	10008736	I_10008736_G_A	20.5281605947241	0.999999996010369	1.36886573741181	0.999999999999438	20.6582137229723	0.999999995933645	0.923044676874645	0.999999999999859
I	1001210	I_1001210_G_T	-0.102725468019818	0.999124855904858	0.26048632964329	0.975065045216665	-0.317496335162206	0.960389619349331	0.0417971286784624	0.999975216788759
I	1001218	I_1001218_G_T	-0.311651262564765	0.956545525658148	0.340252959461128	0.942263642117934	-0.480171882674969	0.881685861054778	0.102182095213904	0.99921977319263
I	10012857	I_10012857_G_T	-0.75598909818503	0.410690255641781	0.118018912529747	0.997674119845354	-0.188591169807551	0.984422010883063	-0.73623076669626	0.412963097143366
I	10013234	I_10013234_G_A	0.377650419925286	0.677009704826615	0.798766730023129	0.153864840510259	0.221542269947236	0.939183056223023	-0.149615524661841	0.983473271141512
I	10013798	I_10013798_G_A	0.16400297627027	0.995572040162005	0.491407537908892	0.857566034729538	0.655579776197167	0.619264911731192	-0.453054070919154	0.885365709433519
I	10014600	I_10014600_C_T	20.3954903718825	0.999985692954754	1.42037089511842	0.999999951490364	20.2870887996489	0.999985848669921	20.4196807840315	0.999985679020443
I	10021786	I_10021786_G_A	NA	NA	NA	NA	NA	NA	NA	NA
I	10028601	I_10028601_G_T	-0.303873308138725	0.941536435207595	-0.703403680727135	0.647301086077163	-0.122734483593881	0.998606671880509	-0.379353964104477	0.889759719601799
I	10028708	I_10028708_T_A	-0.90799192905946	0.128789600609064	-0.695000749209269	0.455689205479411	-1.56699122218684	0.0308738588347217	-0.385792342509461	0.763852151430669
I	10030135	I_10030135_G_A	0.850102911314811	0.339070942369024	1.18377009700841	0.144697015008841	1.2176716486841	0.12144285975445	0.716747095900816	0.472606496866342
I	10030772	I_10030772_G_C	NA	NA	NA	NA	NA	NA	NA	NA
I	10032123	I_10032123_C_T	18.5858702944952	0.994316658608044	18.7094583239123	0.994272273078153	18.2719049012526	0.994414916557468	19.4883002255771	0.994034176259789
I	10032985	I_10032985_A_T	-19.8273823558612	0.999999995952388	-1.4728843056693	0.999999999999124	-1.41536279890307	0.999999999999238	-20.5007269091249	0.999999995521817
I	1003785	I_1003785_G_T	0.389071298332487	0.545670823210956	0.436432710735842	0.479443718645341	0.127082338804844	0.983109545926913	0.262214012795853	0.809351756671099
I	1003823	I_1003823_C_A	-0.104360015324244	0.993804954744996	0.532804530492509	0.359252102556033	0.538996500733113	0.328403308185541	0.309343569235436	0.747263349561259
I	10038719	I_10038719_C_T	-0.604067550506082	0.595878583618774	-0.229733360993263	0.977123918568944	-0.792082137784753	0.421171706614846	-0.305183915581817	0.923414940461247
I	10038836	I_10038836_G_T	1.18451563230338	0.217933299107207	0.946953511451035	0.410392980934937	1.78366225899544	0.0379205194320776	1.44144618119497	0.108596505555715
I	10039013	I_10039013_T_A	-0.238202015188413	0.946919980656979	0.32791479176347	0.864382109115642	0.267203541108239	0.92394560914486	-0.0471467784257016	0.99988497809294
I	10040795	I_10040795_T_A	-0.349813853558787	0.82174857091572	-0.382044833900066	0.833346120030304	-0.179468487811549	0.979481848528034	0.302280871872932	0.846589340147567
I	10040797	I_10040797_T_A	-0.828321958928154	0.160245835098523	-0.395849649406635	0.752775287177663	-0.286859364344971	0.870886294573055	-0.179026660892418	0.96824857141332
I	10040798	I_10040798_T_A	-0.712949807856057	0.319604365921321	-0.554842507865395	0.586882572829725	-0.0915151066082017	0.998074516375515	0.146603474406732	0.985925832376476
I	10042175	I_10042175_C_A	0.100083458556985	0.999732066738442	0.336472236621484	0.981736962105991	-0.0465200156348894	0.999991805349277	0.121360857004269	0.999427002967846
I	10043744	I_10043744_C_A	0.321657150836072	0.974361799129834	1.56563528977571	0.239736177573798	0.708185057924486	0.776256713965461	0.770705414905849	0.687803327292518
I	10043971	I_10043971_C_T	-0.0355909451026998	0.999999533284684	-17.2958206830215	0.999999999124614	-17.4069230482174	0.999999999384671	2.01107404330517	0.17393463836333
I	10044107	I_10044107_G_T	0.0947272593564646	0.997868357855004	0.890838668670492	0.154410476275354	0.417785592496206	0.717264443110063	0.630878807956913	0.36484933166209
I	10044409	I_10044409_G_A	0.241736384390834	0.931276361421951	0.391024423953371	0.7889133159849	1.17899988339456	0.0450706476057566	0.754171882397721	0.27585722390657
I	10045116	I_10045116_C_T	16.5792941306283	0.991820365629033	15.3567137992381	0.9924442341064	16.6089163866597	0.991808916048126	17.3272138008424	0.991439420539736
I	10045894	I_10045894_T_C	1.03917950790865	1	1.33243192202241	1	1.16665116007002	1	0.882330415257668	1
I	10048327	I_10048327_G_A	0.995262810779426	1	21.1127210742534	0.99999999998827	1.41727833839532	1	1.1279584014802	1
I	10048480	I_10048480_C_T	-0.039220713086325	0.999991338968726	0.988070414289099	0.448271868535267	0.335260849435086	0.970082269725682	0.93295778435937	0.459486656444652
I	10049011	I_10049011_C_T	18.2486594066684	0.994449904973431	18.9263024006923	0.994253859127012	18.7509495132145	0.994287890844607	18.2221053839458	0.994461320457885
I	10049497	I_10049497_T_C	NA	NA	NA	NA	NA	NA	NA	NA
I	10051802	I_10051802_C_T	-19.5272659473954	0.999999999850078	0.259351565825557	0.996421666743849	-0.607701974603064	0.950623466904649	-19.4339800779934	0.999999999857082
I	1005541	I_1005541_C_A	0.548054965534349	0.65722041033044	0.830006363277144	0.404086415492545	0.799369393815255	0.418130386945416	0.759237292388948	0.399160054763226
I	1005544	I_1005544_C_A	0.170957800942872	0.992431079264339	0.686367493574577	0.588075540099316	0.658055860748917	0.601515300975448	0.59598343381244	0.615728235419398
I	10056687	I_10056687_C_T	0.709302620783066	0.866504977953744	0.787176130295076	0.861806636068841	0.934892157824748	0.732205394463597	-0.225704371859211	0.998211906695005
I	10058089	I_10058089_A_G	0.760889787135444	1	1.32964689207933	1	1.22659464909887	1	1.11596168856628	1
I	10073738	I_10073738_C_T	0.465257814678007	0.999999999105894	18.1754276194351	0.999990464262014	19.9132365739344	0.999988527012492	19.3728404928473	0.999989146267752
I	10076547	I_10076547_G_A	-0.314208826785211	0.932693592358472	-1.85090714167722	0.282029755863979	-1.45886505395249	0.125007972745172	-2.71162801155332	0.0426098676329438
I	10076560	I_10076560_G_A	-0.175632568643159	0.993114868645955	-1.70837786025647	0.361092655000822	-1.7715567615023	0.100333635076753	-2.59823532001673	0.0571742113561814
I	10076581	I_10076581_C_A	-0.0507723253734215	0.999964527370092	-18.3127257787017	0.999999999857615	-0.847297860387199	0.749686652461269	-2.2335922215071	0.14112839446407
I	10076675	I_10076675_G_A	1.02717544401742	0.999999999999198	1.46081348946926	0.999999999997393	19.5340664801909	0.999999986971848	20.5817586784318	0.999999984741237
I	10076812	I_10076812_G_A	18.9677208469051	0.999988823094354	1.03992465277746	0.999999984117019	19.2208315752918	0.999988503217275	19.3557508931912	0.999988354118251
I	10079302	I_10079302_A_T	-1.37792611144939	0.686996537085408	-18.8183122463883	0.999999999987383	-18.8713616343138	0.999999999886437	0.746949886552917	0.814663049960616
I	10084298	I_10084298_G_T	-0.579850115306385	0.505876334601683	-0.543334902331285	0.623742060694261	-0.488119179728838	0.647661362656347	-0.0317875174368844	0.999969160200254
I	10084586	I_10084586_C_T	0.484515952650958	0.604138825390501	0.87360827170098	0.191874904503975	0.548418240269402	0.530480717599143	1.05546776305428	0.0703942648399788
I	100855	I_100855_G_A	0.0519597389307084	0.999989536871045	-19.4809280479693	0.999999999986976	-19.7290685634929	0.999999999996476	-1.68499149380235	0.462092979346656
I	10085908	I_10085908_G_A	-18.8959059329736	0.999999999254494	-0.693147180559944	0.887957203741675	-0.969108287713572	0.710197988913212	-0.268862013125017	0.991234793151829
I	10089408	I_10089408_T_C	0.951597170310098	1	1.4439931510225	1	21.6967834416664	0.999999999986784	0.933807688487517	1
I	10091401	I_10091401_G_A	-1.28680880990508	0.326441285234084	-19.7731985087684	0.999999999912466	-19.9766032015721	0.999999999938208	-1.51911527414081	0.286006924633017
I	10092515	I_10092515_C_T	-19.0642838165641	0.999999999845649	-0.610626156871946	0.984184214960893	-18.8562726795989	0.999999999856241	1.11861295537478	0.717722777769367
I	10092534	I_10092534_G_A	-2.21944771412094	0.198775044034892	-18.9382387459515	0.999999999603997	-2.09061484227795	0.248926330775701	-1.48134914569872	0.353764009484723
I	10092806	I_10092806_G_T	18.3909341233249	0.994423088862755	18.2201163910124	0.994478167510418	18.8473056037805	0.994286791877303	17.233621400465	0.994782583361247
I	10092817	I_10092817_A_T	17.214215607249	0.994827147763079	16.8961360576128	0.994932062495414	17.8999826805113	0.994614210896608	17.8670347424219	0.994626794312156
I	10094152	I_10094152_C_T	0.467500499027616	0.647862597142503	0.969721275600088	0.139382895854509	0.658694634325169	0.410436150255106	0.343440905937306	0.831638062004759
I	1009469	I_1009469_T_C	0.808562163751675	1	1.01517613702315	1	1.17571633733335	1	0.989618573630011	1
I	10096516	I_10096516_C_T	-0.364871711142909	0.877336861074195	-0.377294231141468	0.930632091771553	0.511597526544573	0.626469460687218	0.158532694829942	0.991689449923268
I	10099675	I_10099675_C_A	-0.20875481386211	0.987387564646635	0.449800921928217	0.852761066709114	0.0789272585896705	0.999704734691302	-0.201482054531373	0.988934350325526
I	10099830	I_10099830_C_A	0.252131089188433	0.978802907961633	1.32175584004558	0.136556963063493	1.04982212470975	0.295248938647654	1.22644566020484	0.158361317811408
I	10100236	I_10100236_T_A	0.12036368224988	0.999471872766756	-0.442568858147373	0.966482262568952	0.207797981639549	0.99599934206072	-0.216938760868648	0.995845332779494
I	10100239	I_10100239_G_A	18.1559051912687	0.996688067415306	18.4278389067524	0.996626884763995	18.8531423570802	0.996559247992069	17.8888424060197	0.996732903315341
I	10102346	I_10102346_T_A	0.198931036886468	0.841939734139135	0.318206888644416	0.632373488084368	0.0100050859609614	0.99999835336639	0.0867184797456518	0.989957029547845
I	10102347	I_10102347_C_A	0.122167633974212	0.966105526364672	0.188742124608932	0.905478423802766	-0.0769610411361	0.994747875036824	0.162711812129292	0.907238305254227
I	10102348	I_10102348_G_A	0.110814366340301	0.988167338267321	0.254984157169869	0.871242144202353	-0.128858486919722	0.984095721716526	0.210729148165828	0.885762199916987
I	10103134	I_10103134_C_A	0.822605247796831	0.432001035323574	1.76358859226136	0.0318101406753352	1.37681561716535	0.113325267017366	0.510825623765992	0.761360000117858
I	10103446	I_10103446_C_T	-0.117056555421014	0.99980255512612	-1.26851132546351	0.730039330860118	-18.2037434844818	0.999999999066098	-1.66659632627406	0.501880904783752
I	10104347	I_10104347_G_A	0.416959487533895	0.89422024869322	-0.0966080384575928	0.999696711001891	0.421096853799856	0.901842376231346	-0.118417754814474	0.999085574957369
I	1010516	I_1010516_G_T	-0.121808986072936	0.992250611502927	-0.089401743118057	0.99827154591947	-0.192578056961144	0.96813751331644	-0.411631623023829	0.698475053161325
I	10105594	I_10105594_G_A	0.152468593644276	0.994103485985635	-0.345033368835133	0.948851943315329	0.342664206869823	0.910776695541058	0.749488934493401	0.367740506374362
I	10106735	I_10106735_G_A	0.129633552014038	0.99382255185774	-0.0045677077782287	0.99999999240477	-0.132713530425839	0.995103590107788	-0.432436224873512	0.769732652775261
I	10106808	I_10106808_C_T	1.23749549636459	0.480051089409896	-0.396881353981771	0.987750470343479	0.952183654934775	0.693738899709681	1.73785420440835	0.217176193705145
I	1010857	I_1010857_C_T	-0.10099761896437	0.999034970205599	-0.678962545567951	0.753181258119498	0.0730251350148898	0.999815137185642	-0.573602029910163	0.734036699763772
I	1010858	I_1010858_A_T	-0.00682596506861235	0.999999981886729	-0.1521918128892	0.998104588936065	0.128975576088663	0.99854339695403	-0.193349883414698	0.992027593633111
I	1010861	I_1010861_A_T	0.173271721938535	0.993998846055772	-0.0552626783299786	0.999966077538805	0.847297860387418	0.453910651766741	-0.281984042827655	0.973585884371311
I	1010864	I_1010864_G_T	0.141465520299942	0.997210129572176	0.244649756535172	0.986376931822569	0.90093534379096	0.339653694418458	-0.975495907036337	0.488065608063104
I	10110886	I_10110886_A_T	0.898876316031927	1	1.050002831659	1	20.9613941917656	0.999999999998563	0.803021794270028	1
I	10110979	I_10110979_C_T	0.143820009593248	0.987639373929053	-0.0642464224060738	0.99964638546261	-0.0360081258809862	0.999956671078673	0.635054623824213	0.331941773280336
I	10111834	I_10111834_C_T	-25.4972489041492	0.999999999999998	-24.8516476171985	1	-24.9404479247358	0.999999999999999	-25.142956274047	0.999999999999998
I	10113206	I_10113206_A_G	0.737623309365888	1	21.0237466596363	0.999999999998411	0.834398221073935	1	0.651480491468282	1
I	1011805	I_1011805_G_A	NA	NA	NA	NA	NA	NA	NA	NA
I	1011883	I_1011883_C_A	0.844082423533228	0.643742151991671	-0.309188277672733	0.995687708431737	0.722561065766237	0.781018062018191	1.01160091167848	0.451085604814909
I	10121536	I_10121536_A_G	1.02642741385906	1	1.39673788965462	1	1.21820682816042	1	21.4399692164094	0.999999999998294
I	10121838	I_10121838_C_T	1.32112472604531	0.473675264530837	-0.693147170759897	0.952233005219401	-0.866944804415115	0.902788013684769	-0.459532329185087	0.981047481079001
I	10124026	I_10124026_C_T	1.54940366749205	0.0786824349750241	1.23837423104327	0.219024797362584	0.318091477902813	0.950248816584676	1.39555981456568	0.125578092158467
I	10125671	I_10125671_C_A	0.346134147533354	0.714301074667787	0.473673358136478	0.516789107926535	0.165972418793587	0.971182613412231	-0.0423592737485345	0.999846271491371
I	10125693	I_10125693_T_G	-0.40637918495349	0.639148050655961	0.387115969440155	0.650264606700503	-0.177000951355043	0.96493938336722	0.204794412648241	0.925618318905189
I	10127873	I_10127873_C_T	-0.882389180197317	0.369633860799874	-1.74296930500212	0.33079337713825	-0.864997437486605	0.500070535869784	-0.953678263945775	0.297409766526707
I	10133154	I_10133154_T_C	-24.6316327234999	0.999999999999999	-24.4467248753176	0.999999999999999	-24.4642020245176	0.999999999999999	-24.7093731749029	0.999999999999999
I	10134436	I_10134436_C_A	0.507430034764878	0.934020259929791	1.01075093287684	0.636041957231278	0.528363244435259	0.932361938187649	0.985700183246318	0.622555139755559
I	10134437	I_10134437_C_A	-0.167054084663155	0.997972432005884	0.728738125662644	0.697218402527092	0.532027831416588	0.860366265833707	0.137201121513501	0.99881573134337
I	10136322	I_10136322_G_A	20.3965896569312	0.999985841733212	1.29740501902465	0.999999964726379	19.5297789823204	0.99998701389991	19.420080065064	0.999987143254329
I	10137888	I_10137888_C_T	-0.449848827267273	0.974994129342796	-19.2228771579891	0.999999999844987	0.103796793681651	0.999878234648916	-19.6845459254542	0.999999999832934
I	10139751	I_10139751_G_T	0.511185271315268	0.866006715474191	-1.12101322162376	0.692671494904691	0.236173051604542	0.990774539984909	1.05121004977352	0.380429730675935
I	10139755	I_10139755_G_T	0.361790044605503	0.94602681482436	-0.0202027073173407	0.999999546099362	0.507430034764851	0.853222404328841	0.705467664947986	0.667843021887362
I	10139776	I_10139776_A_G	0.755969610188189	1	1.20652337633834	1	0.892000395981037	1	0.859437263992291	1
I	10140140	I_10140140_T_G	-0.81982068303627	1	-1.49536462035378	1	-21.2180738564178	0.999999999998529	-1.1176888480076	1
I	10140587	I_10140587_G_A	-0.300530214816686	0.833904439831872	0.413745170468805	0.628425038605624	-0.102109800973686	0.995890411022002	0.425868901290028	0.567708388070489
I	10140592	I_10140592_T_A	-0.105854464702634	0.994023458988344	0.463034959929746	0.512412407540099	-0.315695108373976	0.819154540568028	0.159848700941898	0.969791668107265
I	10140593	I_10140593_G_A	-0.213605305927217	0.901006049484883	0.0526564524775221	0.99947065548181	-0.258655214264405	0.849291960517932	-0.0255530744244829	0.999962376927052
I	10143288	I_10143288_G_A	0.0837698830654597	0.999717037798471	-0.318453731118535	0.97052761671787	-0.428995605518358	0.884148211821269	-0.130053128248195	0.998110917444345
I	10143291	I_10143291_T_A	0.346041687637369	0.949186487011158	0.223143551314214	0.991219765555396	-0.311212569861973	0.966795221577002	0.024097551579065	0.99999812759832
I	10143292	I_10143292_T_A	4.31064376495165e-15	1	0.223143551314213	0.992562194559753	-0.687177013573441	0.745200235447584	-0.103317614028013	0.999523895323313
I	10143417	I_10143417_T_C	-1.06835131726178	0.999999986108629	-18.2698265597505	0.999988731540375	-19.1418330893759	0.999987594464427	-18.8762835452731	0.999987947448786
I	10144424	I_10144424_T_C	NA	NA	NA	NA	NA	NA	NA	NA
I	10145464	I_10145464_G_T	0.622435800317423	0.440807230182338	0.565414369885819	0.548150848490901	0.833235973888449	0.224866710694325	0.55729649815154	0.524470806204564
I	10145520	I_10145520_G_A	1.12225041383521	1	1.34708200558463	1	1.3104325990258	1	1.02143255362355	1
I	10147776	I_10147776_T_C	0.71002096100848	1	0.895460537249536	1	0.758756032727282	1	0.836053385787002	1
I	10149138	I_10149138_G_T	0.218002152121379	0.964545455294026	0.291124418782638	0.925195724602371	0.400323708609018	0.79558343328457	0.666863344485769	0.395180747241348
I	10150679	I_10150679_G_T	0.309523814366834	0.963781308858191	0.697787560116447	0.669942969432226	0.237129793288948	0.988354052443052	0.51701759401391	0.82306416124045
I	10151097	I_10151097_T_C	0.818036957823221	1	1.06893417524541	1	0.994663265361231	1	0.808816016383276	1
I	10151310	I_10151310_C_T	0.95212518855864	1	1.30712277258875	1	1.16072331375796	1	0.989117735474886	1
I	10152848	I_10152848_C_T	20.1824844801629	0.999994895054422	20.1936266567161	0.999994889238109	20.4223882003345	0.999994769563935	1.03420914218629	0.999999994533686
I	10156066	I_10156066_T_A	0.465089614443305	0.739696186107801	0.639443001588082	0.555274214062273	1.015920572823	0.176209549256297	0.384142338639343	0.844338399249337
I	10156067	I_10156067_C_A	1.01123865845952	0.339580852554894	1.22512900429325	0.229436022615741	1.68857523299282	0.0574853401930585	1.31741743838372	0.164150908142504
I	10156068	I_10156068_C_A	0.198069913762118	0.972487119618412	0.100083458719697	0.998497485287983	0.635988766725927	0.428057404065303	0.170957798145372	0.98422001502147
I	10156069	I_10156069_C_A	-0.154922582599145	0.985307461544883	0.271933715485747	0.906847551786704	0.677986540379061	0.274926105842749	0.136448329915383	0.989522234195173
I	10156592	I_10156592_G_T	-0.0822380982247072	0.999669501065334	-0.461034958374729	0.900038143283704	-0.470003624619502	0.876068405692393	-0.251314428280812	0.979077894117779
I	10157492	I_10157492_G_A	0.0741079721537189	0.999993438908431	-18.2768433552803	0.999999999922411	-0.444967551084407	0.995553274059984	-18.586146029016	0.999999999879021
I	10161534	I_10161534_C_A	0.970463605804006	1	1.57869369852966	1	1.38022064525312	1	1.03990590892101	1
I	10162145	I_10162145_A_T	17.6631069367829	0.994675681884839	18.1072865570717	0.99454262343925	18.4416557434962	0.994436383443696	18.2018451396968	0.994510460257844
I	10162490	I_10162490_G_A	-24.7073571877521	0.999999999999998	-24.2211506370308	0.999999999999998	-24.3569438314596	0.999999999999998	-24.523925826909	0.999999999999998
I	10165661	I_10165661_G_T	0.713081395460759	0.68545638720134	0.609064063349402	0.846827078657352	0.968375791940437	0.474296236896102	1.14346285483346	0.326439334403651
I	10165754	I_10165754_T_A	15.9681965008679	0.995271552435262	17.5157590095839	0.994801948118544	17.3196441306576	0.994860603891211	17.2533947451164	0.994882183593454
I	10169750	I_10169750_G_A	19.494162796046	0.99999524379189	1.22920400536271	0.999999991436188	20.0247910471082	0.999994978637514	19.3630853923831	0.999995307257396
I	10170350	I_10170350_G_A	-23.6026107689349	0.999999999999988	1.71900011494563	0.650789887550865	-23.3100550987768	0.999999999999995	-23.5181654672596	0.999999999999995
I	10173691	I_10173691_C_T	0.287682072451802	0.905167242709664	0.412090783083292	0.792694405113511	0.120144317730504	0.996201601526999	0.44126116038116	0.681450405052217
I	10179776	I_10179776_C_A	0.974787162114467	1	1.35008054737479	1	1.13528649183562	1	0.864546435432821	1
I	10183480	I_10183480_G_A	-0.43774276702751	0.821326274345537	0.0454623740767539	0.999957340842045	0.069920947019775	0.99973080612794	-1.02142264997377	0.282668720803155
I	10183594	I_10183594_A_G	0.942450177652847	1	1.25806167911065	1	1.14871091625267	1	0.876361382496988	1
I	10184957	I_10184957_A_G	18.7197207149639	0.994302047105767	18.9051305016762	0.994240112756151	17.4195520696297	0.994698291223681	18.6453343076142	0.994325741980059
I	10187946	I_10187946_G_A	-1.82402033144534	0.335744499861741	-1.5310332067648	0.496148380912641	0.159630145591883	0.998375198912995	-0.132848099123396	0.999205414399993
I	10192036	I_10192036_C_T	-0.459972295948078	0.677102144823972	-0.604723174432963	0.57689366984644	-0.794491489872331	0.303552522834949	-0.65050163703261	0.412351226577554
I	10192835	I_10192835_G_A	0.903387327041966	0.441205055432104	1.29880690699678	0.198259966828494	1.02961941718116	0.352891402528002	0.597837000755632	0.732436437565226
I	10192849	I_10192849_G_A	0.406756264601444	0.862883614426271	0.644357016390515	0.630325255883798	0.785880039415353	0.456331502112874	0.792734484306655	0.436499426660427
I	10195922	I_10195922_C_T	1.10108881258914	1	1.37253940946359	1	22.1991850108473	0.999999999989788	1.29859424200277	1
I	10196625	I_10196625_A_G	0.926335788128369	1	1.46963946659037	1	1.26293842598588	1	21.2256868298761	0.999999999999178
I	10202964	I_10202964_G_A	0.143481723503715	0.903513954542373	-0.0286455977832032	0.999855717542265	-0.818027477732117	0.0155607586438502	-0.699377730224507	0.0207911972198959
I	10203191	I_10203191_A_T	-0.068992871486953	0.999577314894196	-0.140357357694925	0.995483185286869	-0.0700881618483684	0.999640148535606	0.202384491939884	0.973126624917465
I	10203311	I_10203311_T_G	-0.0860054014103574	0.955190100364749	-0.125316367370589	0.892625497698425	-0.111416257934219	0.917978129311302	-0.16175912227463	0.730179982847842
I	10203939	I_10203939_C_G	0.754675264909034	1	1.05617377880683	1	1.11919274961693	1	0.696228705350596	1
I	1020972	I_1020972_C_T	0.82030303690681	1	1.08916460684356	1	0.928270898664954	1	20.6742629033329	0.999999999997023
I	1021767	I_1021767_C_A	0.808660067681789	0.629916614873193	0.739667196194838	0.838598766632115	0.606135803570316	0.844688974813741	-0.301786678633312	0.985330418184652
I	1021778	I_1021778_G_T	-2.50260622650948	0.0821046478046832	-0.0689928714869515	0.99998028650467	-0.267843730232118	0.986796885972766	-1.94079504838855	0.260368897507642
I	1021930	I_1021930_T_A	-0.797772127065408	0.907795344605843	1.14373272394859	0.632508813288876	1.42222637034596	0.424543039156945	0.707962266345114	0.872446797428132
I	1021931	I_1021931_A_T	-18.9046566257904	0.99999999978692	1.14373272394858	0.686103299813026	1.41010500981361	0.484088791217929	0.700527287857573	0.902472134152254
I	1021986	I_1021986_C_T	1.19606762481882	0.148452206152237	0.55961578793542	0.834952751446641	1.30811306357853	0.117798203452242	1.159847999417	0.163539852781797
I	1021994	I_1021994_G_T	1.25857693836079	0.207245383099281	1.25518134935965	0.264840194552612	1.31934329357694	0.203491066793387	1.25518134935965	0.218344479697654
I	1022043	I_1022043_C_A	-0.622726238113619	1	-0.931045310856047	1	-1.00341817451546	1	-0.806519766864898	1
I	1022361	I_1022361_G_A	17.382642335937	0.994813193737626	16.667022299525	0.995037656360243	17.4291623515719	0.994794453317091	17.6155738936174	0.994742637118188
I	1022473	I_1022473_T_C	0.0953101798043212	0.999883619287597	-0.793951879681912	0.924314023643531	-18.4499954147265	0.999999999718015	-0.173443882761939	0.999015023246303
I	10224818	I_10224818_G_A	0.2578291093021	0.98856493486822	0.526093095897006	0.918045422188943	-0.0870113769834433	0.999937962926016	-0.0616935690047743	0.99996172880604
I	1022560	I_1022560_T_C	-21.0049677511113	0.99999999998533	-20.7545573232403	0.999999999997855	-20.878878510806	0.999999999997774	-0.713214743610753	0.861046233539904
I	10225633	I_10225633_G_A	-0.111366539718036	0.999173424605868	0.506817602368453	0.919896867493191	-0.702142743468522	0.71927494725386	-2.49390217409141	0.0830408520666929
I	10225805	I_10225805_G_T	0.457650861278735	0.802958683222814	0.0665744906226709	0.999886785189877	0.551176919289561	0.733385621342044	0.676340062243564	0.5186549076507
I	1022593	I_1022593_A_C	0.593774706746749	0.968219705781644	-17.7184447371094	0.99999999992029	-17.845294737182	0.999999999916446	-0.819187901455308	0.956409291446677
I	10226301	I_10226301_A_T	-19.9198916716929	0.99999999983165	-1.62130748798948	0.482551341752942	-0.472798228176745	0.958434804172201	-1.39926951998302	0.398890074994052
I	10228749	I_10228749_C_T	0.90057465848749	0.725988212016622	1.0761394328169	0.632718088502944	0.307154176349982	0.993724190365519	-0.0163938097283453	0.999999941814885
I	10231659	I_10231659_C_T	0.0741519547730787	0.999559538443596	0.449293332077436	0.773870294158104	0.565924957665798	0.609370891118562	0.327705743409031	0.89397335364338
I	10232142	I_10232142_A_T	20.1729249105505	0.999999990958513	1.55489650107884	0.9999999999981	1.34839923658636	0.999999999999057	20.1169662569025	0.999999991031099
I	10233034	I_10233034_C_A	-0.408149673478834	0.592922033674151	-0.556678928262115	0.449652421694197	-0.522849816732794	0.484578112517522	-0.10938466595754	0.992814541441264
I	10233037	I_10233037_C_A	-0.559615787935424	0.359172859858125	-0.260923918535515	0.90144634426393	0.143308765462818	0.982395974587635	0.0931918429443954	0.995745758098553
I	10233038	I_10233038_G_A	-0.549807416836904	0.432246851981933	-0.0245411089161179	0.999988301698037	-0.0172418064345057	0.999996960565756	0.05275056538553	0.999647982075839
I	10233231	I_10233231_T_A	0.00658206419564058	0.999999899611341	-0.157091858418075	0.978756686121653	0.52856851809916	0.408633620804436	0.451617002995297	0.534125443057023
I	10233232	I_10233232_T_A	0.227057450635778	0.890049987774593	-0.163039627244468	0.968860464308261	0.56262511912703	0.313391466599423	0.628329680483479	0.230854635930625
I	10233233	I_10233233_C_A	0.459000555901406	0.401305060066871	0.0282176398092894	0.999939781747631	0.457318469734559	0.405917551922672	0.40243020441301	0.506583014485598
I	10233464	I_10233464_C_A	-0.472558841440898	0.499025539377011	-0.444685821261446	0.591226905359656	-0.357674444271817	0.709079076766678	-0.249941744468935	0.87073742093034
I	10233666	I_10233666_G_A	0.954442497838531	0.298270565508546	-0.614366302706544	0.794059975678597	0.291477143420338	0.960206425961825	0.795146348515104	0.448331678719248
I	10233912	I_10233912_C_T	16.7802658782044	0.991712465398612	15.5042668330282	0.992379691347137	16.6982776446254	0.991758573414372	16.8080751569028	0.991703464886962
I	10234440	I_10234440_C_A	-0.715452938074208	0.827686913526049	-0.0607720383225056	0.999982136790207	-0.820077889139239	0.804804582913908	-0.302607722668394	0.98827631464758
I	10234567	I_10234567_C_T	-0.253568902956975	0.933672272046101	-0.164172238287472	0.989595435820064	-0.519992115907275	0.636692898720363	-0.507943777391076	0.627857516437055
I	10234933	I_10234933_G_A	19.8467411842746	0.999999996013008	21.3393461798887	0.999999995037025	1.05317559583641	0.999999999999735	0.857959861735538	0.999999999999875
I	1023500	I_1023500_G_A	0.599713173913844	0.946372294769277	0.991192040047266	0.787716368335174	0.385056236476948	0.991854473202019	-18.7563019547219	0.999999999745357
I	10235632	I_10235632_T_A	-0.0909717782054824	0.999973095317328	1.75666814941678	0.277720773458651	1.79175946922805	0.288232107718637	1.13497993283898	0.598972926927119
I	10235633	I_10235633_G_A	-0.509605367360759	0.944431994302324	1.07451473708905	0.366610573660366	0.980829253011727	0.51503081254588	0.01227009259183	0.999999936426374
I	10235634	I_10235634_G_A	-0.114775514592429	0.999876048212265	1.35962611403773	0.479524979899842	0.519875459285907	0.960717578102207	0.0555698511548241	0.999990131464823
I	10235637	I_10235637_G_A	-0.57488326006621	0.924810361864307	1.10169395520552	0.3930214289483	0.510825623765991	0.929483948508929	-0.122898136323153	0.999542845649247
I	10235638	I_10235638_G_A	0.279424387212801	0.992707323968198	1.53746441280901	0.203257223895003	1.28692188730669	0.368201845537352	-0.400477566596704	0.980038894738949
I	10238253	I_10238253_G_A	1.05054388562708	0.327155413030591	0.728393119621614	0.618707787583736	0.975791458981891	0.405107976327783	1.15710849534971	0.249013956001346
I	10238260	I_10238260_C_A	0.643760464442977	0.505652117052582	0.731466044862082	0.420835850109814	0.613683009205697	0.569398020111363	0.344019442256596	0.875409989723818
I	1024211	I_1024211_A_G	0.339769848842768	0.994311158638197	-18.6330365542783	0.999999999856055	2.03359515355442	0.200901539681064	-0.888754574065557	0.917765278658846
I	10243148	I_10243148_C_T	20.1649513320773	0.999999980919585	1.16718856164713	0.999999999997854	20.0820636722715	0.999999981152849	0.903360463313152	0.999999999999114
I	10244371	I_10244371_C_T	0.960886075036256	1	21.6402555025077	0.999999999998246	1.29212025348735	1	0.862289720890662	1
I	1024526	I_1024526_T_C	-18.9125069298713	0.999995994465955	-20.9919484715512	0.999995048750046	-1.08262787424835	0.999999995760141	-19.6111037151988	0.999995685297144
I	10245317	I_10245317_C_T	0.901941554303512	0.999999997676301	20.5223371408912	0.999994754322966	19.2555289976928	0.99999538833895	19.0586692824528	0.999995488689286
I	10247215	I_10247215_C_A	-0.163200515347133	0.998336317870382	0.211843996060484	0.99548897687317	0.64772970086915	0.756452157254319	-0.251819321122945	0.991315090514183
I	1024766	I_1024766_A_T	20.0027799149227	0.999999999994924	1.49942702979441	1	1.46784050106142	1	1.19297870316209	1
I	1024767	I_1024767_T_A	1.03842264181806	1	1.49943770662106	1	1.49651950776934	1	1.19215037012242	1
I	10248480	I_10248480_A_G	1.09185111580319	1	1.5051946251416	1	1.42149861506153	1	1.1443090221543	1
I	10248657	I_10248657_C_T	0.716957829253665	0.49293873263563	0.19059094827651	0.991058269493714	1.00330210886379	0.246504524150823	0.874776935191596	0.336840545034905
I	10249201	I_10249201_G_A	0.276472987917386	0.994668999126878	0.890067536830356	0.769900420131413	0.245122458093227	0.997304002852252	1.32538560803291	0.450893683506449
I	1025071	I_1025071_A_T	-19.7459632363373	0.999999999993085	-19.7861727219414	0.999999999998242	-19.6574193673356	0.999999999999581	-0.684778930889432	0.981333369688795
I	10250942	I_10250942_T_C	0.913232363808021	1	21.3970768580099	0.999999999998334	1.2341537595133	1	0.911610063615188	1
I	1025106	I_1025106_C_T	NA	NA	NA	NA	NA	NA	NA	NA
I	10251141	I_10251141_C_T	0.876065930563646	0.232568298260662	0.941480980702713	0.204968150136386	1.24436227288789	0.0569962318702579	0.878718658966398	0.223420953715193
I	1025126	I_1025126_T_C	-0.282862785696853	0.995561795753228	0.424883193965271	0.962155350221608	0.313657558855041	0.997409814359052	-1.61710078175442	0.471266205199846
I	1025129	I_1025129_G_T	-0.300104592281796	0.99365049635956	0.42121346507631	0.958785292790706	0.312999880436077	0.992740847326557	-0.928713251867633	0.723396964790306
I	10251598	I_10251598_G_A	18.5855248377355	0.994345649900497	17.5758117876712	0.994660970303369	17.4906539793309	0.994675047818877	17.7207458123935	0.994622247786513
I	10252769	I_10252769_G_T	0.117390979316407	0.988230706474424	0.0691537596012685	0.99880960998713	0.414514943628086	0.551592181963723	0.17746848716288	0.948197591660779
I	10253662	I_10253662_C_T	-0.229658232335403	0.94280534490316	0.200542103516714	0.965517443490879	0.369097463937779	0.743848805487131	-0.354821371862886	0.806539563831517
I	10253665	I_10253665_G_T	-0.423260548698026	0.713504526649013	0.114509710311415	0.995941957166715	-0.184141393510939	0.973322196734294	-0.222950668682691	0.950043267348313
I	10255538	I_10255538_T_A	-0.377294231141468	0.97051708285419	-17.8218504136975	0.999999999838962	-1.04145387482816	0.660475395532612	-1.11240561080045	0.605614929480231
I	10278554	I_10278554_A_G	0.822752266181842	1	1.20583169814552	1	1.18236715414282	1	0.963013273127843	1
I	10278715	I_10278715_C_T	16.6401660165191	0.996998208145977	19.1259314040155	0.996528838906338	18.3837486303979	0.996668990163349	18.866630624102	0.996575696921604
I	10280330	I_10280330_G_A	0.255503174087546	0.985919189204338	0.579388295203289	0.848917851216819	0.00241254640538283	0.99999999989363	-0.376949937800145	0.968429889303647
I	10280333	I_10280333_G_A	0.346757507281386	0.976119404400846	1.25976416395435	0.344732543133537	-0.0889474860164952	0.999908541160001	-0.381934610697964	0.981980374666114
I	10283701	I_10283701_C_T	19.6778936390402	0.99998675727095	19.4614072687552	0.99998704742671	1.28744089281106	0.999999967325153	19.5977780211556	0.999986871006989
I	10284043	I_10284043_C_A	0.169187039613307	0.965735883853955	0.165634639076472	0.97938552039555	0.357525645819052	0.721211727350573	0.181206107712148	0.955222242037161
I	10284046	I_10284046_C_A	0.300892304188593	0.814055361400851	0.789203598146472	0.173534777271865	0.807906325191255	0.135181880604369	0.332482628476206	0.757023920734353
I	10284738	I_10284738_C_T	0.351264651210484	0.894237537307226	0.24231346742193	0.975937576575616	1.2784053991087	0.0641030909860346	0.758529939822796	0.379184982729918
I	10284982	I_10284982_G_T	0.709207988710321	0.340096988775367	0.544904937444104	0.563776008102967	0.219071099126654	0.962436534373693	0.624303730542197	0.432879045386876
I	10285548	I_10285548_C_T	1.13181035807771	0.247815312338645	1.08913354471357	0.294983993358332	1.62543825378055	0.0637090561222647	1.42711635564015	0.11197220616063
I	10285666	I_10285666_C_T	17.979513241448	0.994573324108277	17.4017989191995	0.994750272961739	16.9184603016654	0.994903216135399	18.5231487988476	0.994406200420363
I	10286079	I_10286079_G_A	20.1274705023676	0.999999997767877	0.920588321216977	0.999999999999954	0.778809909648327	0.999999999999965	19.6432245164063	0.999999997926662
I	10289734	I_10289734_C_T	19.6072165616084	0.999999966083454	1.19301046367645	0.999999999998257	1.39958029182101	0.999999999993244	19.2970616333045	0.99999996766825
I	10291908	I_10291908_C_A	-0.0899260811502261	0.995896770136285	-0.088795498680944	0.997635532061215	-0.308472842120842	0.796408344952901	0.132827910358439	0.981267007751748
I	10293871	I_10293871_T_A	-0.106814004285811	0.999699951788371	-18.8660121846395	0.999999999857143	0.369747025506084	0.96293922905407	-0.341653595363211	0.974329355860191
I	10294010	I_10294010_C_A	0.847349496467782	1	1.34712781058629	1	21.265066180907	0.999999999987931	0.855621305463428	1
I	10298334	I_10298334_T_A	1.09848467926328	1	1.34831798424758	1	1.24617665190668	1	1.05780241209208	1
I	1029942	I_1029942_G_A	-0.0494422672248196	0.999845375280328	-1.0045190241288	0.391712577713773	-0.551757201322881	0.79706245649329	-0.252835341121613	0.945157598339066
I	1029947	I_1029947_T_A	0.721318057526641	0.314933961023251	0.115512887124696	0.999031587258683	0.739667196194838	0.636537672111644	0.331357135954442	0.900062058072039
I	1029948	I_1029948_G_A	-0.207412478787481	0.965576530759091	-0.167432944300204	0.993815718156532	-1.44488852538594	0.21522403988005	-0.228057566116639	0.961486157019611
I	1029949	I_1029949_C_A	0.192871767689106	0.969292684366771	-0.0804215673105751	0.999604003272679	-0.129211731480007	0.997879098284404	0.0531098253139472	0.999827435113596
I	10299953	I_10299953_G_A	1.04901534752874	0.30943678222592	1.21101690183174	0.221427668471319	0.87479100096742	0.44422533448088	1.62080167108442	0.0629471924200021
I	10301823	I_10301823_C_T	0.331546118287021	0.988541187292647	1.2344138298835	0.502034119450965	0.529218310751598	0.942447060032516	0.102034678917793	0.99987906044613
I	10301957	I_10301957_C_T	-0.02519024882853	0.999986096366938	-0.0897287699661232	0.998520844858752	0.413661875312343	0.662372272332824	0.539090551990692	0.41308513143941
I	1030210	I_1030210_C_A	19.166172555157	0.999999992236508	1.05714837882217	0.999999999999687	19.7613393273567	0.999999991483367	0.949361872269667	0.999999999999737
I	10303351	I_10303351_G_T	1.17865499634164	0.0231363467167025	1.71765149707433	0.0101527166476756	0.757441531265501	0.284751788773308	1.19207801667379	0.021036033595758
I	10303361	I_10303361_C_G	1.18882703851794	0.0201825426568966	1.71524475704376	0.00153474304786227	0.935405127897507	0.134343949537801	1.12745809214165	0.0297135898431057
I	10303431	I_10303431_G_T	-0.409274636523921	0.647013802910572	0.198931215595197	0.950233309045904	0.456880687125557	0.514170548789511	0.00685348912153815	0.999999900392679
I	10303439	I_10303439_A_T	0.0468792755633212	0.99961517388105	0.100008700639136	0.994014216204654	0.445311016655489	0.457450357583814	0.0794641728940771	0.997122825109507
I	10303445	I_10303445_A_T	0.119833233128751	0.976420608070751	0.0661569010058709	0.997957564373118	0.123613955967196	0.979730875724113	-0.107828398149022	0.986501996357077
I	10303447	I_10303447_C_A	0.161690772100546	0.712273746501167	-0.0464399868244783	0.99599743801824	-0.0123976792896022	0.999979116192273	-0.0598600540330263	0.988528689569803
I	10303458	I_10303458_C_T	-0.0408219945202477	0.997650931391259	-0.311576392651216	0.302040234276636	-0.364759483995007	0.198053200922715	-0.303403901054464	0.286903841433734
I	10303484	I_10303484_A_G	-0.0970989333387413	0.889634394888198	-0.420325943209933	0.0303388809215891	-0.54346180939148	0.00274493912636031	-0.506692393486163	0.00384945148511417
I	10303490	I_10303490_T_A	1.31706071228826	0.00316418992197587	1.58013063135349	0.000248943686346426	1.60772958951706	0.000102173021994112	1.71539782015508	3.76287463317304e-05
I	10303493	I_10303493_T_C	1.4014009195177	0.00745378418153708	1.51951885911258	0.00383013867856397	1.83014371223664	0.000176411606943372	1.76900771224474	0.000306268112342023
I	10303496	I_10303496_T_C	0.66464567042773	0.353091870073207	0.896088024556635	0.163594494248506	0.492847611470582	0.605394598118679	0.874109117837858	0.165321216285955
I	10303499	I_10303499_T_C	1.26303797163987	0.00832487046457731	1.5822441827537	0.000430411035779565	1.82548613340305	2.67082478541125e-05	1.6889085377123	0.000271016639901478
I	10303502	I_10303502_T_C	0.137784085958736	0.789794641257113	0.186036890002453	0.629628627234897	0.233042932378383	0.448925596503143	0.211942760338297	0.497558284067726
I	10303523	I_10303523_T_C	0.511686086131622	0.457788904694354	0.850855527940617	0.128929000649334	0.38851204559978	0.667521345583369	0.777326874138367	0.166559780291736
I	10303526	I_10303526_C_T	0.470979717030986	0.430974510602947	0.806047053391263	0.0956911938105798	0.100779657352017	0.992271401143579	0.695747962260168	0.158721421335273
I	10303535	I_10303535_A_G	0.545626626480416	0.24189705036351	0.769133087537868	0.0726476825157013	0.230410747242085	0.828728696069716	0.61955342067295	0.162322443360951
I	10303539	I_10303539_A_C	0.417486594620136	0.41195455422681	0.650433793046614	0.13279165775322	0.138402322935923	0.959756166667361	0.504932461661393	0.271613625133099
I	10303544	I_10303544_T_C	0.588802409136584	0.166149320634125	0.740547448139138	0.0717199967360405	0.336264006447755	0.581538325517619	0.620180925480557	0.137175780277012
I	10303549	I_10303549_A_G	0.530698950032168	0.191317237696786	0.809602700542757	0.0287020828287285	0.237473376892556	0.771453737846403	0.526602872698549	0.197434462528915
I	10303556	I_10303556_T_C	0.518856393294783	0.186827364853679	0.854542277671401	0.0149131702606335	0.185174625884757	0.871090658304998	0.540585063417872	0.163431950121981
I	10303559	I_10303559_A_C	0.503741520840626	0.206407958066813	0.853373470739965	0.0153144514130488	0.180346950724834	0.882069592673724	0.537200016225563	0.168094403912973
I	10303565	I_10303565_T_A	0.00864353134439484	0.999981567294246	-0.122482568478847	0.771011228488045	-0.0880262679758654	0.903442368661489	-0.173366741400351	0.495513872814303
I	10303571	I_10303571_A_G	0.47396403046469	0.174904557775337	0.721815075429516	0.0237238005156136	0.128758869033328	0.942334759528909	0.437494350680482	0.230319058747547
I	10303575	I_10303575_T_C	0.514019756871759	0.0152752653491114	0.660657013135492	0.00184532515614266	0.444685821261446	0.0537674048549245	0.623316086056606	0.00236560838284627
I	10303578	I_10303578_A_G	0.411873220542149	0.226892888974279	0.692338838425558	0.0200322573063252	0.0291159807780055	0.999733896712428	0.408964674234433	0.234424517043807
I	10303583	I_10303583_G_A	0.313129579137825	0.362858395773775	0.360940262793772	0.288351469639605	0.510357772405124	0.0804679945149077	0.47977194003979	0.0931949918755651
I	10303592	I_10303592_G_T	0.499232682845195	0.0136721982338754	0.615914916205446	0.0019778514332669	0.577275129197312	0.00442395638421522	0.63660777014428	0.00082384591409812
I	10303616	I_10303616_A_T	0.45271799295871	0.0464749894503275	0.676206067871127	0.00179171341886186	0.605285824768611	0.00593801908240854	0.649283553153331	0.00203079680358731
I	10303621	I_10303621_G_A	0.0405794664272888	0.994007160557792	0.143556250368642	0.725344285598618	0.273619918856579	0.269816333210208	0.187753100520408	0.518660157233229
I	10303625	I_10303625_T_C	0.752566388828417	0.00315996545018205	0.896588020534826	0.000430305355923921	0.673585591796663	0.0119200960538449	0.761415151688948	0.00291653301113937
I	10303627	I_10303627_T_A	0.47931134420251	0.0347098368925322	0.676574046835075	0.00203393036099275	0.600636248004276	0.00725062476752592	0.63128603719309	0.00317906473271068
I	10303631	I_10303631_T_C	0.764551373730538	0.00213936573084583	0.882732078314336	0.000388542071823705	0.678964014081948	0.0097518423464984	0.743677989207162	0.00297833674685
I	10303634	I_10303634_A_G	-0.42395414392177	0.0272070357214579	-0.56154113856614	0.00331278660864509	-0.328899060736677	0.125068252962715	-0.329496042679121	0.104907893505932
I	10303640	I_10303640_A_T	-0.0815346141097245	0.988613189354447	-0.0279364378416426	0.999829523223028	0.124348199418814	0.951554329240383	0.160403802956544	0.886655517815623
I	10303643	I_10303643_T_C	0.617757201955828	0.00555575189031388	0.690662224064441	0.0018799334282521	0.600279667189319	0.0080175685777607	0.619585939997721	0.00527054632464785
I	10303646	I_10303646_T_C	-0.240045273037766	0.186559560557985	-0.244238151297803	0.188740124842508	-0.114807136645651	0.702601553362045	-0.178740147622427	0.382084591031761
I	10303664	I_10303664_G_A	-0.0893488506615901	0.820371562148928	-0.00163499924945384	0.999999951870772	0.144321447451085	0.540734135392494	0.114398066089994	0.685864141779775
I	10303688	I_10303688_G_T	0.148604989132193	0.640253665324292	0.301078725300301	0.171933571646622	0.260197557431706	0.258421082791424	0.279356696154764	0.20551541663856
I	10303694	I_10303694_T_A	0.305419326056923	0.571045800209041	0.463613109126432	0.292623663351002	0.460901202202062	0.292559742788344	0.414243732669529	0.358776446361192
I	10303697	I_10303697_T_C	0.431314689569491	0.0321128730610066	0.35320598467453	0.100959227092519	0.231293555676135	0.34963292637705	0.366368259401	0.0773837892372787
I	10303703	I_10303703_A_T	-0.136465304549894	0.584969266258042	-0.126249048349334	0.651020346946361	0.058866711999187	0.949220667339603	0.0130944538810779	0.999799891947849
I	10303715	I_10303715_T_C	0.338735098383969	0.142041637079436	0.285227913243355	0.255331091757045	0.273831277836735	0.275116718779028	0.311517809655737	0.184644782404301
I	10303718	I_10303718_T_C	0.384471631186878	0.0872057134631132	0.308766247702354	0.209119011269243	0.301784616456634	0.216524283189075	0.353478572791639	0.120815719680032
I	10303720	I_10303720_G_A	0.377322233325641	0.0899571272261164	0.325342690578462	0.171890138448341	0.326908505627142	0.162786031899927	0.358953448123154	0.108699850397312
I	10303727	I_10303727_T_C	0.35030891264012	0.116398577004066	0.248198064864107	0.340311119518503	0.240602772685978	0.351942747442131	0.307652644510781	0.181519755286733
I	10303730	I_10303730_T_C	0.405269311754648	0.0384936525124434	0.40797727014767	0.0421971699167752	0.322492803435888	0.12381627285973	0.365023967132167	0.0671653985871041
I	10303751	I_10303751_T_C	0.343655202688129	0.126131343840668	0.272797451759807	0.279031348919387	0.404763889196019	0.0617768087702013	0.368678270922927	0.0933737001940353
I	10303760	I_10303760_G_T	0.458368769108426	0.0292674994922338	0.441993012970106	0.0450867124734299	0.511510458727396	0.0141504784534511	0.480366416281283	0.0212239636408318
I	10303799	I_10303799_C_T	0.294062277986867	0.118407662447097	0.546691536870188	0.00164011801561692	0.497245457080126	0.00426124629493119	0.463601134643374	0.00689233631848996
I	10303800	I_10303800_G_A	0.0287601521752628	0.995918467655753	0.148233253880503	0.552943178631896	0.146773267892937	0.548535951591104	0.112117298120706	0.711001255697111
I	10303808	I_10303808_T_C	0.355075180150249	0.116856828922721	0.38053809304768	0.0994330458955242	0.381335251048476	0.0937918354582559	0.395668853434966	0.0728093946020376
I	10303809	I_10303809_A_T	0.374381048845537	0.0305154859347586	0.555830860326237	0.00105325627409236	0.559740491763992	0.000852174925561555	0.536274253198729	0.00115314025726021
I	10303838	I_10303838_T_C	0.177900598127736	0.581231970739188	0.32273498251209	0.1905301324709	0.282623191305967	0.264792209951754	0.370245369136579	0.102801631731112
I	10303847	I_10303847_G_T	0.0922981662137793	0.899088710652022	0.220181510018446	0.437160806957223	0.158189833990479	0.65252226181212	0.240874328430498	0.347484425662343
I	10303853	I_10303853_T_G	0.0171978666043149	0.999848146371653	0.0871666926690598	0.942221121579966	-0.0811031531599754	0.952813921901293	-0.0288770029945058	0.998819470436582
I	10303857	I_10303857_A_T	0.185223796420433	0.633216244735927	0.237237314390069	0.480418818321659	0.0544731328240332	0.989281301721553	0.128754606029206	0.827747149731783
I	10303883	I_10303883_G_A	-0.224170170162169	0.355265555561197	-0.0104201528964637	0.999967748461047	-0.191891007810106	0.470886076239268	-0.0574908054002634	0.973427745989142
I	10303893	I_10303893_T_A	-0.223639706124685	0.352369335023468	-0.0752338102543191	0.941970249901955	-0.232419393776732	0.323207362052682	-0.151140744776664	0.621748119478596
I	10303898	I_10303898_T_C	-0.256215229589288	0.254083101789421	-0.119938835236264	0.785698476720423	-0.278021688550181	0.200204672153279	-0.19065657890553	0.453113679071994
I	10303916	I_10303916_T_A	-0.163955144610485	0.583335950231027	0.000989000788951373	0.999999997313377	-0.116612760508193	0.796521361796563	-0.0548714439916826	0.977471034008539
I	10303946	I_10303946_T_C	-0.288268225725096	0.178188137256541	-0.0420794684451986	0.991378825009104	-0.106928284175917	0.824975123651905	-0.109353458310785	0.806460709693701
I	10303952	I_10303952_C_T	-0.261107017672003	0.247912398894384	-0.0497310991860343	0.98509993520041	-0.110427329306552	0.817577286584516	-0.102071530782369	0.843045567635734
I	10303961	I_10303961_A_G	0.0182534403093573	0.999802248608294	0.197483804533633	0.585271162082982	0.193681518583894	0.592860671800982	0.174541457232785	0.648368502686337
I	10303964	I_10303964_T_C	0.0196902091003758	0.999729573450803	0.204442674779657	0.55631664786679	0.149623224442294	0.745409518105423	0.158397895577459	0.702272934193814
I	10303970	I_10303970_A_G	0.0934430502585327	0.931460335641237	0.270528685924631	0.39457453052816	0.19276815558834	0.622934556588826	0.20343459644562	0.573602192442868
I	10303976	I_10303976_A_C	0.090943835488299	0.94249369730582	0.317926443998487	0.301799587390385	0.270833141043715	0.406000680682042	0.28377637149835	0.359497791021246
I	10304000	I_10304000_T_C	0.194823934105771	0.633633844407555	0.283362411307264	0.383268111733977	0.330368453683195	0.264128178928034	0.31298646293025	0.289258127431961
I	10304027	I_10304027_A_T	0.00651468102224439	0.999998870840086	0.0633925768360208	0.991864987513533	0.233246865896764	0.578596525095499	0.0319405658717363	0.999296591605313
I	10304028	I_10304028_G_A	0.0226754310924172	0.999833599621418	0.0888639356843354	0.972114128094555	0.236503939001767	0.566643481294361	0.0387395485017664	0.998491151285496
I	10304033	I_10304033_A_T	-0.0255915649469045	0.999779923219522	-0.000570125443032775	0.999999999950475	0.246620585654008	0.562977857307819	-0.0483607892793857	0.99709768560428
I	10304034	I_10304034_C_T	0.0162036905823978	0.999964664050451	0.0317701609963463	0.999543031412676	0.284078770475543	0.459258739056517	-0.00413698590484264	0.999999833945891
I	10304051	I_10304051_C_T	0.336277513652267	0.306512945445798	0.658095542501027	0.0136433412573584	0.660585898765747	0.0100565864894075	0.450551967751114	0.106563889343753
I	10304054	I_10304054_A_G	0.138550555255208	0.907929980101075	0.292920429113375	0.503549560949035	0.450360428016055	0.150669805743774	0.22743080332583	0.650783905859493
I	10304057	I_10304057_T_C	1.26250930677851	0.0805657829013596	1.80034321291945	0.00793879364622418	1.55402207329253	0.0244408629785836	1.4292553938889	0.0398020056411248
I	10304060	I_10304060_T_C	1.31797511714241	0.0651957579584671	1.79513215370669	0.00831465533105569	1.55590246464086	0.02378882418422	1.39997158642734	0.0450094825344654
I	10304062	I_10304062_A_G	0.142197094256105	0.904849417753841	0.242601527340393	0.661019088955018	0.405132052318242	0.238507802128962	0.169418151958048	0.837656382222198
I	10304066	I_10304066_T_C	0.164274276396811	0.901013920934694	0.466918913590724	0.258474311383256	0.601579987034455	0.0908861336295362	0.298746879930915	0.570490975990666
I	10304096	I_10304096_C_T	-0.541231138534099	0.279341923900164	0.251545882974683	0.820729415742527	0.0507308977784976	0.999415391131107	0.120367684290917	0.980241302670507
I	10304102	I_10304102_T_C	1.57335940452639	0.210581913265206	2.56979589360407	0.0244685837647358	2.46289051922363	0.0319786576940173	1.99792468400785	0.0916696528889847
I	10304105	I_10304105_T_C	18.1008331865249	0.994470881509701	19.2089858771308	0.994123130054503	19.0266643203368	0.994184160973933	18.5104610253367	0.994338769472409
I	10304122	I_10304122_A_G	18.2033085630171	0.994439387378583	19.1571554217259	0.994140105518368	19.253547267401	0.994104666603025	18.560400086841	0.994325068502776
I	10304235	I_10304235_T_C	17.4874980299592	0.994769540941986	17.4991486471792	0.994774900590081	18.153976963437	0.994565604493954	17.7785319168163	0.994683511586555
I	10304241	I_10304241_A_G	17.4137826646262	0.994801731182486	17.0302002677676	0.994914076983207	18.1740691480238	0.994564928670928	17.5566337891996	0.994748534116811
I	10304242	I_10304242_A_C	17.4074451980271	0.994789679504405	17.0063184915175	0.994918319130852	18.1539383592923	0.994560827725698	17.7734398739146	0.994681773594589
I	10304247	I_10304247_A_C	17.6532014149425	0.994713015740031	17.0431691410931	0.994896014649178	18.304300359259	0.994504143239722	17.7667755291377	0.994669789727267
I	10304253	I_10304253_A_G	0.292420070612992	0.683505397935239	0.590750884769915	0.226565031106815	0.929577861869589	0.0115563795308462	0.622934536147502	0.113763834321726
I	10304289	I_10304289_C_T	0.0908558294552496	0.997372309127212	-0.262535953011926	0.942329283928741	0.0782373654957339	0.99893250693349	0.120856951727795	0.992648956599606
I	10304316	I_10304316_G_A	0.145008919869202	0.837488033859026	0.326071030652812	0.319584322056484	0.617430929979181	0.00955422797859362	0.36048268398002	0.186329569808709
I	10304376	I_10304376_T_C	-0.237532853698005	0.383391054554895	-0.190065022241322	0.607648281096768	-0.201456797224195	0.561347489620187	-0.181437930333703	0.610206981288286
I	10304385	I_10304385_G_A	-0.353696867142627	0.56514275533171	-0.707993688676846	0.121642871994223	-0.580160317167054	0.230282424273562	-1.2099803637757	0.00275209776699947
I	10304415	I_10304415_C_T	0.00392003638007411	0.999999757413815	-0.131191584758234	0.865501878526613	-0.00538762153237868	0.999999231210066	-0.0931949779426157	0.945719729399542
I	10304424	I_10304424_A_G	-2.68247335931255	0.041761197289274	-1.24842456689676	0.137094763089687	-0.359425977310623	0.876038519526318	-1.80180980508156	0.0265229551719228
I	10304432	I_10304432_T_A	-1.25189044422747	0.0269174628058293	-0.724507302987032	0.23246160671541	0.350294336974194	0.666492788857158	-0.543177458407661	0.384132167882088
I	10304433	I_10304433_T_C	-0.747416810494002	0.799516764083155	0.00772204609390786	0.999999989677076	0.693147180559942	0.651881459162712	0.441191932008765	0.896517579934854
I	10304439	I_10304439_T_C	-0.336472236421754	0.994869508784514	0.791127588920172	0.832242097067787	1.20664303288208	0.540821518427826	1.24017585298997	0.508850882923268
I	10304446	I_10304446_A_G	16.2455929320158	0.995199362546058	16.4773945460731	0.995127032177647	18.0339100570529	0.994643276182643	17.8901221642612	0.994684384675473
I	10304452	I_10304452_G_A	-0.546543706368071	0.654055367089471	-0.917688355907871	0.378288486120414	0.564288693634814	0.501204326566138	-0.193909171966344	0.983543426128848
I	10304537	I_10304537_A_T	0.461067838317378	0.785801933530502	0.323893454414353	0.936681464778891	0.54080645597815	0.709325073976385	0.588760849099962	0.615744587614114
I	10304580	I_10304580_A_T	-0.231602054217892	0.640819463488486	-0.421613094516135	0.238840658465304	-0.257959604793666	0.599355340457011	-0.337609770754567	0.31576739071123
I	10304582	I_10304582_C_T	-0.0848106463857697	0.979015679447072	-0.342329927715481	0.363127260169576	-0.107630664192365	0.95933836036248	-0.289890797811253	0.408662639438654
I	10304706	I_10304706_A_T	-0.883020533208903	0.0669986098380638	-0.702928249394493	0.274761624115444	-0.324834338083073	0.762178791135732	-1.23943132869467	0.00459158194937781
I	10304715	I_10304715_C_T	-0.97526898243109	0.0156768789239207	-0.743757181446293	0.158836580170562	-0.312128599341567	0.716614379299943	-0.979804137596481	0.00831308919711005
I	10304724	I_10304724_G_A	-0.617784860787514	0.0107930948060886	-0.561783978341864	0.0476000147700648	-0.353001538572418	0.26126809670074	-0.587596713339196	0.0122397864611694
I	10304748	I_10304748_G_A	-0.302684113944609	0.227727663878873	-0.227118325405816	0.515257671443572	-0.000532113033360711	0.999999999919915	-0.233226079808476	0.416482599558223
I	10305030	I_10305030_A_G	-0.334429334819531	0.486701542144937	0.0148465081170009	0.999992371270807	-0.143100843640672	0.949363240604481	-0.152184462373699	0.913456862898275
I	10305051	I_10305051_A_G	1.16315080981164	0.582239769237199	1.36276386370972	0.486798150395652	0.64947211825536	0.920183559504382	0.538996500751165	0.946622235618984
I	10305057	I_10305057_A_G	NA	NA	NA	NA	NA	NA	NA	NA
I	10305066	I_10305066_T_C	1.63027199933694	0.374673232328783	-15.2229214348791	0.999999998960292	0.604419064951253	0.961044931963899	0.180261823830933	0.999584632275042
I	10305069	I_10305069_A_T	1.37614198965588	0.542766433375771	-16.2126649499496	0.999999999825673	0.823767362977019	0.897115053764158	0.19671029424606	0.999435262287378
I	10305071	I_10305071_T_C	1.32244288913335	0.576295617925866	-16.2867729221008	0.999999999822395	0.749659390823284	0.923159885268632	0.104140259252591	0.999954520049289
I	10305079	I_10305079_T_C	-0.355340720925598	0.938535645881298	-0.0392207131532832	0.999995033328106	-1.72276659774109	0.342526626578269	-0.782378314287848	0.468071552479626
I	10305090	I_10305090_A_T	NA	NA	NA	NA	NA	NA	NA	NA
I	10305093	I_10305093_A_G	NA	NA	NA	NA	NA	NA	NA	NA
I	10305099	I_10305099_T_C	-0.419451350082903	0.864700171727688	-0.0139862419747395	0.999999956421209	-1.2980017539741	0.337327619922082	-0.714053865378921	0.486059472532458
I	10305114	I_10305114_T_C	-0.413370287615279	0.8631464948422	-1.21741952552524e-15	1	-1.21815743931785	0.387983498763775	-0.650587566140157	0.55912374240563
I	10305122	I_10305122_A_T	-0.496814886696392	0.859574868330625	-1.01327710003097e-15	1	-0.894311825155266	0.685783469651282	-0.453959458039973	0.862468888778793
I	10305123	I_10305123_T_G	-0.454255272277595	0.893234846998892	-2.29522553775897e-15	1	-0.85175221073647	0.721182765083803	-0.440556427908923	0.874130955369624
I	10305126	I_10305126_A_C	-0.93559046753288	0.345219385852221	-0.347803802630762	0.97092551151119	-0.251789149391167	0.980462626260019	-0.58016031715942	0.689434990281791
I	10305128	I_10305128_T_C	-0.820909753103465	0.487323186060796	-0.256218802995999	0.990723820771248	-0.140146631743236	0.998017465197395	-0.451180294716726	0.851996617873153
I	10305141	I_10305141_G_A	-0.4849292794624	0.792438698876823	0.467375506839469	0.800817801258258	0.10285738543983	0.999152269415456	-0.394122831461462	0.885508869555749
I	10305162	I_10305162_A_G	0.122008819185141	0.886872116088262	-0.476418652478831	0.0602262605861212	-0.239831122256089	0.543446025116407	-0.274749645936756	0.348514126472629
I	10305163	I_10305163_A_G	0.17069385851754	0.707914069290446	-0.395854270075115	0.139077885929621	-0.172475452320689	0.772015761511906	-0.21659985305855	0.539402253911817
I	10305164	I_10305164_C_A	0.17394038730878	0.684783815025536	-0.38380028288092	0.151528546167237	-0.181459859196494	0.733454878214766	-0.211723516836504	0.547827438906532
I	10305177	I_10305177_G_A	0.756121979721335	0.38933191120422	-0.160168752152805	0.996649369457551	0.638832893198276	0.594414054100066	0.52867998764691	0.692736173178939
I	10305181	I_10305181_C_T	0.514435735990095	0.532969042583974	-0.312154928970503	0.933053943400611	0.214174881331652	0.972098181911309	0.138951460093867	0.99242717965422
I	10305189	I_10305189_A_G	0.043675063502677	0.99993200007659	-0.749741570220958	0.560859797480226	-0.0565943896609654	0.99988741008754	-0.17262695599483	0.988778723188492
I	10305199	I_10305199_A_G	-0.108863146209016	0.99627030897704	-0.801835486310447	0.404061457138167	0.00337268447866395	0.999999997554284	-0.279098328760388	0.914613161186148
I	10305201	I_10305201_G_A	-0.113459639384667	0.995574888302255	-0.804351245118286	0.400001634974181	0.00747946643131845	0.999999940069113	-0.198726076513993	0.971163619350563
I	10305207	I_10305207_A_G	0.0173333945483621	0.999996493764761	-0.275411979859967	0.926849910536839	0.111004933277503	0.996252457065373	0.0205346024417072	0.999993911159872
I	10305210	I_10305210_C_T	-0.00339558900113727	0.999999993013997	-0.0263376958850333	0.99998386397368	0.276144248019986	0.870015050167597	0.154150679827259	0.977082209584121
I	10305216	I_10305216_T_C	0.772767144654026	0.0271491400094936	0.90637329521681	0.0112568020754784	0.98722346819149	0.00494897149813278	0.72656243720269	0.0457290441277939
I	10305234	I_10305234_A_T	0.343504480748987	0.246758829556552	0.268969363519626	0.495610411973475	0.158849200611348	0.839747894947322	0.182196564605804	0.741594198748908
I	10305239	I_10305239_G_T	0.396745027938133	0.148876305774395	0.28064630930494	0.45255672679305	0.206103890511898	0.687773258992968	0.237217278525872	0.550007050806213
I	10305242	I_10305242_T_G	0.301730855052999	0.324423539232717	0.147123810687875	0.859088171758262	0.0762599171180224	0.983790573165626	0.100083458556982	0.950404084807062
I	10305252	I_10305252_C_T	0.218999326568184	0.480528825074562	0.0122325684356342	0.999978764235613	0.191891007810105	0.641731603654307	0.100795455739072	0.922836629445119
I	10305258	I_10305258_T_G	0.284271737559217	0.273173756810602	0.0487550721405825	0.995429292302911	-0.0778392712212866	0.974455587276285	0.00831036862641284	0.999994735825797
I	10305261	I_10305261_A_G	0.334250962748328	0.312735145506276	-0.129250089008508	0.937831607639012	0.49720571705088	0.0924428076433051	0.297802153039657	0.426882140501466
I	10305263	I_10305263_C_T	0.388116469774808	0.225704300065687	-0.0487901641649411	0.998280322890412	0.63625980615794	0.0247750037943734	0.37723367096527	0.262728075476561
I	10305280	I_10305280_A_G	0.423931541949799	0.0643567330010845	0.0566124558651505	0.992872257044785	-0.132805625734595	0.867577325888741	0.11628872693548	0.896776887925642
I	10305291	I_10305291_T_A	0.416514944294749	0.0793224221549798	0.0412429585340486	0.998003145746627	-0.146835358250886	0.831464664203426	0.0516720105443207	0.994146409173507
I	10305294	I_10305294_A_G	0.481633817665187	0.0383598210328723	0.097130016521311	0.955540733212085	-0.131327260764141	0.881897152020623	0.0599430359670337	0.990375430514203
I	10305300	I_10305300_T_C	0.658400747801586	0.00216771612346967	0.169067089992005	0.780714755300834	-0.0245540220558828	0.999761604742382	0.146551672798406	0.822347824990134
I	10305306	I_10305306_A_T	0.80271799852501	0.000100453627389419	0.299246524610335	0.359134014533486	0.234821440033489	0.553686096756863	0.320611347108032	0.257064803476479
I	10305315	I_10305315_A_T	0.689023463376083	0.00274781603166474	0.120302095656025	0.941950347930727	0.0850601568583686	0.981362092556385	0.218145870334783	0.628997364012594
I	10305320	I_10305320_T_A	-1.52812455655911	0.0340242474177018	-0.14595391262308	0.992324193358796	-0.19709287411427	0.974804899551504	-0.186281958010054	0.974179523238386
I	10305322	I_10305322_T_C	0.706417076131045	0.00508736615250072	0.337197136979163	0.398248274511745	0.0706626935679477	0.993402897528113	0.248213650602658	0.59637771047511
I	10305324	I_10305324_A_T	0.668505276623041	0.0170427411155082	0.305835267159323	0.540716701163401	0.101205233571967	0.981277830981331	0.276130907734117	0.570892420683993
I	10305333	I_10305333_A_G	0.67534559629978	0.0194730657043287	0.216856019883169	0.805625109009349	0.169273304892878	0.900723625271737	0.231203468291313	0.728292071128876
I	10305336	I_10305336_C_T	0.655325276530835	0.0343330403369175	0.32334294517942	0.550667964251337	0.318227844513391	0.546407684353097	0.320945820579704	0.503986675218991
I	10305345	I_10305345_T_C	0.449758274781013	0.0573247015096248	0.401880380706779	0.140509792283286	-0.0426970393506427	0.998287915477445	0.623099003611404	0.00250769280918206
I	10305348	I_10305348_A_G	0.973405313940454	0.304551395205839	0.734994290495443	0.566156915952357	0.520434482872627	0.800976866109502	0.977053288802186	0.289366732472766
I	10305351	I_10305351_T_A	1.36769765380869	0.168208851421069	0.983983119108752	0.436706529096753	0.921025268956272	0.485718002339092	1.30718637854946	0.191062441095251
I	10305354	I_10305354_T_C	1.40489954895093	0.139675682367685	0.997870718866585	0.403099736941003	0.815983284067731	0.560965392732193	1.25183288006993	0.208962752639818
I	10305383	I_10305383_A_G	0.0588491448961412	0.998541921612665	0.0427415486313673	0.999666257888703	-0.388587070165254	0.573877313861343	-0.556322864637616	0.251896826326542
I	10305384	I_10305384_A_T	0.112062791249512	0.861825888903495	0.308933121343938	0.203944174186268	0.170183977672109	0.661847141625217	0.363886003818151	0.0878652185005424
I	10305390	I_10305390_T_A	0.0639836334884041	0.997846703812918	-0.0210534088285217	0.999978972115946	-0.34773763767645	0.638607250661174	-0.516863008466964	0.293905912996069
I	10305438	I_10305438_T_C	-0.105702616422995	0.910347105243668	0.126707033864997	0.862951529017204	0.101389225880707	0.926160218425049	0.0338680250052118	0.99840879672699
I	10305563	I_10305563_C_T	0.0515912864491443	0.999121419740083	0.0523679855173169	0.999321825601439	-0.145119007796906	0.955815294288238	0.0533459807052935	0.998573514537451
I	10305654	I_10305654_A_G	17.8414449531345	0.9968171162752	18.5952167555109	0.996672806056322	18.3457558958793	0.996723341029345	17.7408014273548	0.996840384719084
I	10305660	I_10305660_T_G	0.599621122549113	0.942144825019433	0.936093359170328	0.879356268840283	0.699704581106097	0.905908778120769	-0.102415005426571	0.999942286391239
I	10305672	I_10305672_T_C	NA	NA	NA	NA	NA	NA	NA	NA
I	10305680	I_10305680_G_A	NA	NA	NA	NA	NA	NA	NA	NA
I	10305684	I_10305684_T_G	NA	NA	NA	NA	NA	NA	NA	NA
I	10305859	I_10305859_C_T	0.224033174553921	0.956179071796203	-1.74174904865339	0.306988029486135	-0.317714359549851	0.920119716572885	-0.220864533560738	0.971575336584767
I	10305897	I_10305897_G_A	0.211240377106235	0.937906738810933	0.0916952331203662	0.99799901289641	0.487349464160507	0.484170701477213	0.338811422110396	0.745406130747244
I	10305926	I_10305926_A_T	19.2539291013601	0.996434728450448	19.6859877990417	0.996354365690001	20.2482311494731	0.996243761990173	19.2819421375878	0.996429630779477
I	10305929	I_10305929_T_C	19.0997784033406	0.996465314165833	19.6945348414279	0.996346373414255	20.2587391088793	0.996244235755912	19.4098077744844	0.996405915344421
I	10305947	I_10305947_T_C	0.338750307547998	0.139885161265865	0.288408552687147	0.34189074456133	0.328618739295996	0.191535862632264	0.327406342390648	0.160042010909427
I	10305954	I_10305954_C_A	0.155879288756439	0.94898247402914	0.0911736693080644	0.99461497298394	0.425747125039961	0.397254790951841	0.178185046242174	0.920129221964795
I	10305955	I_10305955_C_A	0.155879288756441	0.949079012456113	0.135625431908196	0.976012413456875	0.425747125039962	0.397318272494528	0.121026632403204	0.979141277722242
I	10305956	I_10305956_T_G	18.4401904033805	0.994371922341363	18.6416121315479	0.994299072838197	19.1642148225049	0.99415227931676	18.2089714380607	0.994445824909749
I	10305962	I_10305962_T_A	18.3167600386233	0.994400964019659	18.4891824846866	0.994365894372667	18.9259001362988	0.994227704898665	18.1368787828487	0.994469829525873
I	10305965	I_10305965_T_C	18.3286995871666	0.994405504504031	18.5124507367701	0.994350493530361	18.9370815010988	0.994216978784195	18.1489855937797	0.994455552625134
I	10305971	I_10305971_T_C	18.2213171509549	0.994445802716025	18.3868965266058	0.99440271737761	18.8468710403823	0.994246615011136	18.0509632282892	0.994486573167415
I	10305977	I_10305977_T_C	18.4345907410709	0.994383769505766	18.5299567260037	0.99435162594733	18.7677631396895	0.994278421929511	18.0011989264282	0.994513995433514
I	10305995	I_10305995_T_C	2.16075489755482	0.0662003226397775	2.22768378482092	0.0593318532902222	2.49293882148526	0.0290762670710605	1.57958494928441	0.210044972360865
I	10306004	I_10306004_A_G	2.1525243984183	0.0700749886416204	1.99292411382348	0.105592425444929	2.37954613413016	0.0402211975596729	1.37304913436988	0.306206088854873
I	10306005	I_10306005_A_G	2.14843441316679	0.0704662809894294	1.9929241138235	0.104981958019862	2.38355415552772	0.0398720113978595	1.47548993992439	0.257733008939424
I	10306028	I_10306028_A_G	0.00420168685423433	0.999999690452344	-0.286455830728513	0.348554215661838	-0.141169968354492	0.820207576049362	-0.0129871955268108	0.999967150038906
I	10306049	I_10306049_T_A	-0.163026586668198	0.647215628962414	-0.503470912968966	0.0120813181600289	-0.235791130604085	0.372061409738393	-0.195945222056896	0.488632635006761
I	10306052	I_10306052_G_A	-0.119976634291382	0.829099594727036	-0.418821399251848	0.041333325411554	-0.104612572466639	0.893738876000657	-0.0305046003130182	0.9985199495272
I	10306076	I_10306076_A_G	0.502818189542292	0.546817786220282	0.792157101708406	0.231128863712442	1.06845925049742	0.0665149626814059	0.647126790216488	0.356093766968157
I	10306085	I_10306085_A_G	0.498496619276903	0.537006490064203	0.941210894885243	0.119491131441781	1.13402432689137	0.0455650804570887	0.752486620346257	0.238460589242023
I	10306091	I_10306091_A_C	0.365484510426319	0.679847524254055	0.754718429757031	0.193607573851921	0.965963827484562	0.0672474758918041	0.540432251442316	0.408309654040932
I	10306109	I_10306109_A_G	0.400875176439834	0.589118008940875	0.794480305714704	0.14853790875577	1.02668587113067	0.043469097609839	0.768455351383335	0.153165197279721
I	10306145	I_10306145_A_T	0.413852587623406	0.729741834198149	0.758387702428346	0.363566322022007	1.0370493276431	0.160350599663455	0.617318642376115	0.485566592952509
I	10306238	I_10306238_T_C	1.6889997353062	0.00850388364772758	1.87818070332626	0.00333347913643389	2.13710210056293	0.000651658070726757	2.20192162683609	0.000465788479616092
I	10306241	I_10306241_T_C	2.69349004976988	0.0116440988618208	2.93119375393264	0.00513990888588622	3.16245473824645	0.00304447354503579	3.19568991739525	0.00190809200884412
I	10306244	I_10306244_T_C	2.74434020250376	0.00978283586468576	2.96833329981018	0.00434825418746065	3.24737291289224	0.00142598214867018	3.28442266471579	0.00185304116677643
I	10306254	I_10306254_A_G	1.12655948701534	0.0191254921696498	1.35025588088539	0.00418852739313691	1.60864797840894	0.000239355160842947	1.57549056587372	0.000826886453989095
I	10306255	I_10306255_C_A	1.15207953991891	0.0159517353169042	1.37041790830812	0.00291895288428878	1.64130874176051	0.000232755331775025	1.61163426736933	0.000226275192607872
I	10306268	I_10306268_T_A	0.638144242930586	0.0403266272674165	0.660061455974189	0.0369303802054202	0.839015355625635	0.00387455822623317	0.809937965951027	0.00561716491583852
I	10306272	I_10306272_A_C	0.599746005471557	0.0456471405341141	0.629946452264061	0.03810211974808	0.768654733068091	0.00703248070054108	0.7575125565149	0.00660108787926017
I	10306277	I_10306277_T_C	0.597753524817512	0.0259265759101798	0.781008536351283	0.002181213591954	0.751270379809993	0.00360422938576455	0.816936240276542	0.00119905338288162
I	10306284	I_10306284_T_C	0.840638810618109	0.000353752852052636	1.02050569002144	8.66077177441582e-06	0.907363475417887	0.000113721388537935	0.969653337268775	1.80786842099989e-05
I	10306289	I_10306289_T_C	0.762891028351341	0.00116487789673958	0.909243151530206	7.83394887399202e-05	0.818445012718816	0.000356142332613607	0.913989234885876	2.1420946738071e-05
I	10306313	I_10306313_A_G	0.774963567307907	4.02304399934605e-05	0.91862643191319	1.52790667629077e-06	0.759276191445261	0.000276376719420712	0.92413726999629	5.14555923869509e-07
I	10306316	I_10306316_T_C	0.708066229571901	0.000176386178490029	0.831806870554702	3.81096333450515e-05	0.699278232773063	0.000398022364853978	0.836683607393995	2.6472059462268e-06
I	10306320	I_10306320_A_G	0.767605927344566	1.42588282948664e-05	0.877983671090647	3.62919270416873e-05	0.724191192096096	0.000108034940278001	0.868503256818401	2.3303951258713e-06
I	10306334	I_10306334_T_C	0.810418052312781	2.36445297385757e-06	0.819987503328866	2.196690097378e-06	0.675548866847572	0.000170158198926407	0.857059987943862	1.74259995544546e-07
I	10306343	I_10306343_T_C	0.793951879681911	1.00394101798518e-06	0.827603238059357	1.12922797734782e-06	0.635323709659736	0.000334012623342872	0.830006363277143	3.54200240360036e-07
I	10306363	I_10306363_G_A	-0.00543138999720638	0.999999076682072	0.139898657120058	0.845268913601967	0.517340304787185	0.0469984025865762	0.311703168508805	0.300079120451995
I	10306370	I_10306370_T_C	0.417925731328356	0.0321473872657614	0.569173805741506	0.00360342854476892	0.239542738113332	0.328043184105752	0.375876641895901	0.0577211771067776
I	10306377	I_10306377_T_C	0.260145399642247	0.360813706558309	0.448976193929312	0.0634267018200209	0.276986783335033	0.319687706784218	0.393751147400042	0.0914461693404506
I	10306380	I_10306380_A_G	0.300104592450338	0.267666316337296	0.407871848138729	0.107802276905837	0.282684266958449	0.31587973219393	0.397039167794092	0.0935852515750962
I	10306382	I_10306382_T_C	0.364659393736711	0.150568483647746	0.522847582974094	0.0300271976949575	0.347450713047537	0.183588540439072	0.47599762578071	0.037047255733751
I	10306383	I_10306383_G_A	0.407128725194564	0.0922934998613603	0.573822124551747	0.0151271232957033	0.418753439235442	0.0841606485959576	0.544296233827591	0.0134090768247367
I	10306391	I_10306391_T_C	0.45082225779381	0.0517218331831836	0.571809505510844	0.0132806543711861	0.429620050143207	0.0710921435695653	0.625361674145709	0.00321114850089665
I	10306400	I_10306400_A_G	0.523620066466133	0.0202626310294156	0.632238427472954	0.00577179106216552	0.516705111550585	0.0233701880189258	0.681888336116774	0.000889951935678646
I	10306403	I_10306403_C_T	0.525895055332764	0.0198645013022907	0.663909114310813	0.00370624827275123	0.508947075412675	0.0269350665066771	0.698902309371316	0.00122960576382469
I	10306418	I_10306418_T_C	0.684577229876878	0.0026405878494552	0.810577420305103	0.000475006238529363	0.786589447879866	0.000445172640660019	0.945659148584426	4.8179469012144e-06
I	10306421	I_10306421_A_G	0.677659003117146	0.00560465937777976	0.818303226055197	0.000987759378758946	0.840825681012956	0.000227973345631516	1.01660175557264	1.78979652321054e-06
I	10306422	I_10306422_A_G	0.677571341490966	0.00550242963668623	0.827533645974502	0.000515213759999855	0.841809222851625	0.000193144990490834	1.02221511292025	1.36708764242321e-06
I	10306436	I_10306436_A_G	0.227249396498274	0.658358973358527	0.377205496059995	0.291138177849587	0.429977763069909	0.171083928649206	0.675889693067449	0.00869549077841381
I	10306439	I_10306439_T_C	0.167682686045834	0.84637768285488	0.294399654964998	0.511169466173641	0.384650120966228	0.262800790575251	0.617370622831476	0.0234520733825749
I	10306445	I_10306445_T_C	0.208960266577891	0.766669008030455	0.218420954971251	0.76756511028149	0.38067254050487	0.319950639142985	0.685249594153741	0.0172974669188585
I	10306451	I_10306451_T_G	0.513517415431704	0.213810549377059	0.381096517333663	0.471011362643945	0.652911868508496	0.0814760982788851	0.805979711056474	0.0173092912528727
I	10306452	I_10306452_A_G	0.586689120547192	0.163440823570199	0.49087818981684	0.310541654381645	0.697889591269048	0.0774240483190002	0.882643499079392	0.013502719536821
I	10306459	I_10306459_A_G	0.517110999580951	0.254270762798559	0.484850138270766	0.326801492340294	0.712634068641191	0.0720686053740289	0.854210240828905	0.0188859610592998
I	10306460	I_10306460_T_A	0.501041280732253	0.257439575523829	0.467753347286472	0.333033903883655	0.64850271395498	0.100934921465295	0.791236426534592	0.0267524314574704
I	10306463	I_10306463_T_C	0.0682577488486699	0.977821613211645	-0.158762050473188	0.735758619111362	-0.210584461921333	0.501969165258166	-0.22521349272471	0.423088287416343
I	10306469	I_10306469_A_G	0.379489621704903	0.508265827536804	0.373355204085883	0.54215035411953	0.538401360042724	0.233266932082974	0.518951031209908	0.246893721433131
I	10306478	I_10306478_T_C	0.238593408679596	0.808686967308058	0.270166743689669	0.757006055286233	0.331357136332749	0.600544627954793	0.360092081752491	0.517820406776135
I	10306487	I_10306487_T_C	-0.141219881108405	0.974376333508636	0.00392267256380897	0.999999981084793	0.0011578102604596	0.999999999837271	0.133851034628202	0.973583068469614
I	10306493	I_10306493_T_A	-0.146120732208063	0.979493150882096	-0.196438779709838	0.951906482632069	0.0221350789183676	0.999985137017657	0.000466091836822026	0.999999999996795
I	10306584	I_10306584_G_A	0.259922802819616	0.903458071326159	0.0754237618172402	0.999218690696299	-0.0976384695639173	0.997852426076627	-0.212719033978327	0.958825585051907
I	10306585	I_10306585_G_A	0.158748389075888	0.843873134481709	0.335204826417445	0.383494279307049	0.694947685187514	0.0105797933843654	0.346800620578827	0.309757519332715
I	10306595	I_10306595_T_A	0.250147226521424	0.911515204600206	0.149296301362459	0.988421543758487	0.0110092855083697	0.999999594016488	-0.198412008525678	0.966433539424989
I	10306618	I_10306618_T_C	0.654480024218582	0.0118845973457672	0.894550745279903	0.000604227609645069	1.0299500503474	2.85758617154519e-05	0.722408352682791	0.00548078907960559
I	10307218	I_10307218_A_G	0.054397189089789	0.984713226402451	0.128168057968731	0.802478195354662	0.427836270478545	0.0316425592155199	0.268075104596869	0.230866605003406
I	10307297	I_10307297_A_T	0.697330440152072	0.00420399189894105	0.74207137951161	0.00255127444392067	0.983252878153692	1.60774087852866e-05	0.752771387835525	0.0013239206643757
I	10307327	I_10307327_A_G	0.657421782285378	0.0168215122974359	0.708483963599842	0.0116511464902462	0.98633127239355	0.000142983284383336	0.625057958518866	0.0221435705335218
I	10307375	I_10307375_G_A	-0.414875635775412	0.404604797247119	0.0101584381350572	0.999998647013497	0.0760993448612647	0.995496950750863	0.0406873053163937	0.999530713737983
I	10307378	I_10307378_T_C	-0.00218102594574285	0.99999999540254	0.0162432413852482	0.999989875839147	0.136174164044002	0.956322498429626	0.150425985581724	0.929172621983208
I	10307481	I_10307481_G_A	0.0284689840232802	0.999919917707773	0.353125002986207	0.613971475787734	0.469785073895725	0.341757984560741	0.62320288450744	0.132601067230576
I	10307502	I_10307502_T_C	-0.0314220206632467	0.999888323793025	0.374534065724776	0.563882123572887	0.489199219013661	0.31065944724226	0.593076739870003	0.160876534833688
I	10307543	I_10307543_A_G	0.544506156543659	0.970059772436627	-17.5199770793992	0.999999999727049	0.544506156543657	0.970060832296443	-0.892943367877158	0.920005705389736
I	10307575	I_10307575_G_A	0.652435995582833	0.408113186661737	-0.0412429584854295	0.999976055157885	0.593063722009351	0.521036964668669	0.511800757924197	0.608528273877765
I	10307576	I_10307576_T_A	0.62532458433638	0.444462863491888	-0.0434851118887591	0.999970607230015	0.587786664904705	0.529653065289024	0.512885356729001	0.608339927597466
I	10307578	I_10307578_A_G	0.503229276899732	0.632315073014562	-0.0540672212187573	0.999932604073547	0.49949405775651	0.666325412171645	0.528470087745701	0.589662978808764
I	10307579	I_10307579_T_C	0.187854796463032	0.97541779587607	-0.337735660643022	0.929497953526133	0.263123085802779	0.931157488590604	0.235013126869595	0.945260787983173
I	10307600	I_10307600_A_G	21.3887908019778	0.999999999998738	1.66503624293776	1	1.54030246475934	1	1.15993509664764	1
I	10307609	I_10307609_C_T	-0.295117050939259	0.973700448873782	-0.187696802318459	0.997182827114475	-5.30717165517995e-16	1	0.281619777776235	0.965771255397478
I	10307650	I_10307650_T_C	0.993251774744414	0.327933685420504	0.954031059858827	0.434086716377786	0.607018032512052	0.720802021997078	1.0480600095053	0.247343470009491
I	10307659	I_10307659_T_C	0.822906407263048	0.492296184246025	1.17272026082183	0.328061932668896	0.429562659687229	0.901419388582597	0.877375315624485	0.396129845858604
I	10307663	I_10307663_T_C	0.771399377459696	0.54253517764305	1.11897959149255	0.363438436079221	0.425832410932606	0.903255298924992	0.941298414255093	0.335445537297641
I	10307665	I_10307665_A_T	0.778669353998108	0.535814482601792	1.14045939860361	0.349551877358196	0.473287704446926	0.868979005846454	0.964568732139946	0.317159405486718
I	10307666	I_10307666_T_C	0.81902742644895	0.49674141379728	1.11897959149255	0.364556934372678	0.502793452068729	0.845915267201327	0.908258560176893	0.368846322025651
I	10307674	I_10307674_A_G	0.885038188370315	0.327486983979962	0.965080896043586	0.431277359100085	0.782759340727998	0.445559373677059	1.33417835998088	0.0487182782443031
I	10307680	I_10307680_A_T	0.651598177653118	0.581885589938556	0.916290731874159	0.475868099489925	0.829279356381282	0.391214996091336	1.26883343852798	0.0705091067240083
I	10307689	I_10307689_A_G	0.442369665043943	0.721480476114638	0.719580437628102	0.559718905868412	0.442369665197867	0.721515046843073	0.917650351390202	0.110320081697688
I	10307698	I_10307698_T_C	0.385662480813288	0.774607741289764	0.81093021621633	0.401773211401855	0.395514777272357	0.760169062188193	0.996934220581087	0.0511609373841012
I	10307711	I_10307711_A_C	0.262032644500955	0.912730003825293	0.714264104000868	0.380384659702593	0.353294235794586	0.802485974188841	0.845819862133618	0.11694209767788
I	10307722	I_10307722_T_A	0.448589534824325	0.751640208012651	1.29928298413026	0.0679569446917904	0.888540818926959	0.232347696907539	1.10295069031896	0.0789049751312842
I	10307726	I_10307726_A_G	0.419993208716334	0.787198117909047	1.28865589155598	0.0704356777406832	0.870353636693237	0.245954475591506	1.12312685448412	0.0717989251183142
I	10307728	I_10307728_T_G	0.367349475290549	0.849834519163834	1.23601215807055	0.0872416690544204	0.827966403376689	0.282969798059419	1.07780916107105	0.0887630268475414
I	10307734	I_10307734_T_A	0.347714051551694	0.862295653001966	0.818935910022176	0.296308068322056	0.880358722649723	0.231338661803321	1.07583836403258	0.0854580217905674
I	10307739	I_10307739_T_C	0.24335744750105	0.952972697030691	0.671124268473683	0.447173982674846	0.86891133680789	0.234880273513467	0.954537260855416	0.1435457729755
I	10307740	I_10307740_T_A	0.229468335323661	0.961696497777835	0.681074599327248	0.436934702047949	0.7849547298149	0.313958678507731	0.917265866066765	0.16668862621976
I	10307745	I_10307745_C_T	0.293253117962168	0.903784696227509	0.732367893714152	0.374688698779408	0.836248024204422	0.26315290217605	0.962480114388554	0.136554225861843
I	10307746	I_10307746_A_C	0.298855373544584	0.897151945970013	0.826678573186548	0.276775878842268	0.836248024204423	0.262105326729618	0.956437799935985	0.139485678292904
I	10307748	I_10307748_A_G	0.330932056276604	0.83947800306677	0.629295708574291	0.45742534771026	0.702716631580785	0.354515260865845	0.876454444680318	0.149928426961571
I	10307761	I_10307761_T_G	0.550382482675236	0.0908094257328164	0.874047273006523	0.00410371435367485	0.743049898153981	0.0176734633054125	1.07857153778466	8.16357345247987e-05
I	10307764	I_10307764_A_C	0.503984091949274	0.116607158961422	0.827257109503757	0.00481207067340783	0.671626044506065	0.0291408410644122	1.03144564512427	8.17999072698639e-05
I	10307797	I_10307797_A_G	-0.127561850830014	0.844743820136979	0.215181833260985	0.556478900201494	-0.177066331353137	0.70809314279502	0.226067201209701	0.445439883874769
I	10307839	I_10307839_G_A	0.365821702162869	0.185321856187858	0.261724810113398	0.485260858994733	0.626698556866826	0.010795111093606	0.328887245944923	0.250193399891809
I	10307840	I_10307840_T_A	0.148320050097949	0.782915888493694	0.369072008605032	0.175337885252589	-0.0242926925690445	0.999695712511283	0.433690449822566	0.0599211664798798
I	10307842	I_10307842_T_C	0.170126283700137	0.703418320806929	0.390500499635256	0.142436107183644	-0.0339558567070555	0.998894041236155	0.440033763300596	0.0551039525406442
I	10307843	I_10307843_C_T	0.340170376577416	0.2319129965234	0.274389580021363	0.447706977038283	0.586891223395961	0.0183827190982322	0.317238929832087	0.274695720628548
I	10307845	I_10307845_T_A	0.368129290420564	0.177515979967454	0.29764644218563	0.379537931064356	0.643130941718837	0.00830575333574435	0.348589459716163	0.20648685612287
I	10307854	I_10307854_T_C	0.0830974776684935	0.964415891008471	0.203535079925834	0.644005467998686	-0.225338941877645	0.567623677751611	0.339677367570162	0.196483815163189
I	10307857	I_10307857_A_G	0.124947648933131	0.880186077474195	0.233161233573364	0.560454830568189	-0.177653524282041	0.743945652219709	0.37434519939436	0.153693045291018
I	10307863	I_10307863_T_C	0.0992250894055659	0.947031233147303	0.127185388334774	0.904522076423927	-0.217790244832855	0.634863830841408	0.305733852423675	0.321681128272201
I	10307870	I_10307870_T_G	0.307845515194775	0.427970802085729	0.296863098526166	0.49681151124751	-0.122528319280193	0.938300189585222	0.56976815939944	0.0509909885329967
I	10307874	I_10307874_C_G	0.419192192912128	0.240731704477621	0.376699641886016	0.353548444980934	0.0278763695282549	0.999769312041901	0.594537561621263	0.0572947277753957
I	10307881	I_10307881_A_T	1.95211556766493	0.00246715412544718	1.53465631277101	0.0260690225444657	1.51205351084631	0.0253905376746075	1.96412257297861	0.00204314593870525
I	10307882	I_10307882_C_G	1.96936864444949	0.00235549920439626	1.56477714160695	0.0224396703490427	1.53062499476627	0.0235973987258059	1.99320686375838	0.00202848830804669
I	10307896	I_10307896_T_C	1.56687829801817	0.00286514510857394	0.979512597629905	0.108643590410742	1.03064295876209	0.0744430055794392	1.61306768048468	0.00171539084964512
I	10307972	I_10307972_A_G	-0.0568828022461282	0.999554638518148	0.430172602031225	0.580622845896787	0.236727459749027	0.893282423693662	0.578307920947576	0.279784971790219
I	10307974	I_10307974_A_G	-0.105836592529793	0.995347384621297	0.457385165538299	0.534521136369951	0.204794412646015	0.934098781896938	0.622412906804459	0.224540756307307
I	10307983	I_10307983_A_T	-0.0472005191386156	0.999842846955463	0.54896013958343	0.419198000742284	0.298841168403647	0.828391018553976	0.67428621502429	0.197636760874791
I	10307989	I_10307989_T_A	-0.0738972461887764	0.999198102400432	0.429131067555676	0.66974432115842	0.374181622574084	0.705467475069075	0.70637452957579	0.171598327614624
I	10307996	I_10307996_T_C	0.330603067347917	0.633172472033414	0.418710334858185	0.59052601325935	-0.00873367996875502	0.999999512708739	-0.152421895138797	0.958409367129281
I	10308841	I_10308841_G_T	0.500243514435464	0.87629351258711	0.0106952891759141	0.999999983353846	1.01693425765384	0.465398784827844	0.523058192201623	0.848791288173012
I	10308874	I_10308874_G_A	0.594970300273544	0.381292502308274	-0.470003629245736	0.802768337911084	0.667594106135329	0.302125138334547	0.25523186586571	0.91469053565407
I	10308877	I_10308877_T_C	0.534824032926886	0.45020127403012	-0.550983983495234	0.703819035830255	0.547022060837846	0.458490067391986	0.229487025236384	0.939093516466733
I	10308946	I_10308946_T_C	0.20925951389175	0.6629754650888	0.317097578045136	0.393011557648634	0.272470189926562	0.491179658634588	0.339788989247207	0.245155394878786
I	10308977	I_10308977_C_T	0.364545557371062	0.126914988163928	0.302831326995253	0.360844213642299	0.330859499716267	0.247686223223586	0.265039595702021	0.365017690526849
I	10308979	I_10308979_C_A	0.37251830744944	0.113152624109424	0.314119998064915	0.320052756266293	0.26645059289369	0.422991259988457	0.27346532555626	0.336384278149826
I	10309075	I_10309075_T_G	-0.215975061835597	0.759735314905717	0.00836824967051687	0.999999314371762	-0.223143551314205	0.775261797957211	-0.356119234005007	0.393890431076083
I	10309090	I_10309090_A_T	0.0544881852841086	0.99869828691712	0.50077528791249	0.28842781982805	0.019802627296294	0.999980031413785	0.0584962066818339	0.998384771927195
I	10309091	I_10309091_T_C	0.0311933701559692	0.999857968253319	0.510562431239139	0.274425252600629	0.0503180483475285	0.999185277236186	0.0295979496120076	0.999891792382736
I	10309092	I_10309092_C_A	0.039290135903712	0.99964534046625	0.542015537671053	0.229438664887038	0.000452386345719073	0.999999999994657	0.0982266966367179	0.988283902392457
I	10309100	I_10309100_T_A	-0.0694589633154667	0.994461263500573	0.363405118980801	0.420476311778101	-0.192327168928199	0.845273315047817	-0.139052255114318	0.934790529185421
I	10309101	I_10309101_T_C	-0.0485901135677284	0.998593544361296	0.370373788296895	0.405536099018648	-0.211133421120362	0.803200965340632	-0.126267200476886	0.952854203296275
I	10309105	I_10309105_C_A	-0.0564444442818363	0.997503488239657	0.370373788296893	0.406263571919296	-0.243775813339957	0.71449774350686	-0.0422598092898354	0.99918293005074
I	10309108	I_10309108_T_C	-0.0944025870123129	0.982547210214523	0.338183686636767	0.476293856564785	-0.284170441932037	0.600173710315779	-0.108637702834172	0.971124976115134
I	10309117	I_10309117_A_T	0.369808976081937	0.368631597409578	-0.0828029104519259	0.993957992617615	0.47274606290716	0.188550258091524	0.557823228482182	0.0832529076856487
I	10309120	I_10309120_T_C	0.211522322377132	0.757532033569062	-0.196918345843587	0.868901976539004	0.312711820517616	0.473389215201764	0.363683962423846	0.322100762754924
I	10309129	I_10309129_C_T	-0.0762548808415404	0.970119868233166	0.0478608732433924	0.996231812295419	-0.216031707792084	0.503693063464179	0.023175360662549	0.99965858961315
I	10309168	I_10309168_T_A	0.507518777736458	0.193704390155532	0.652380299159417	0.0829924760140299	1.04432120158158	0.000827002146727041	0.736715400748633	0.0262612735717681
I	10309173	I_10309173_A_T	-0.0163297913368854	0.999935784470244	0.305461999939911	0.291834158147497	0.0707999498883311	0.982932889066583	0.169772488382014	0.703050888348887
I	10309174	I_10309174_T_A	0.532543963463075	0.23502946969975	0.795254023983	0.0481621312308552	1.14180820153582	0.000942260048406918	0.888957455174397	0.0135476956636065
I	10309177	I_10309177_T_A	-0.207532976140451	0.684367532207093	0.152025280514945	0.873546796536235	-0.496152209063974	0.0792851668299733	-0.0508676719082582	0.996540459434772
I	10309189	I_10309189_G_A	-0.274198722114494	0.52991823020474	0.0887954987831311	0.985024931981196	-0.350656871612106	0.334850574718137	0.0232568621642681	0.999868946731502
I	10309237	I_10309237_G_A	-0.52446501685921	0.251260823966895	-1.16813213997401	0.0165582679485482	-0.743316247652862	0.0802571194044627	-0.52156872431056	0.229619381805252
I	10309240	I_10309240_T_C	-0.569419788032044	0.844453976953177	-0.362405618647711	0.97399867873351	-1.15313312746729	0.48702124072907	-1.03535009189014	0.4621677834864
I	10309243	I_10309243_T_C	-0.568349467904177	0.842571165387156	-0.27443684570176	0.98691423816786	-1.16369890511482	0.474640984112464	-1.052741834602	0.442628753650993
I	10309351	I_10309351_G_A	-0.465035149695601	0.262020284825909	0.379434795640579	0.705288724289599	-0.128051926859897	0.986442391180281	0.128447218155195	0.984328147290538
I	10309372	I_10309372_T_C	-0.653644737576654	0.901899180042434	0.543028764260622	0.90596134683965	-0.376891735660345	0.994047985529199	-0.159168251819129	0.999484254251147
I	10309387	I_10309387_A_C	-0.633999508050496	0.906440293450052	0.842243089725582	0.667461998892591	0.315081046639933	0.992282804218845	-0.228534399948612	0.997719459586958
I	10309391	I_10309391_A_T	-0.31435031945927	0.436285643580051	-0.213574100288117	0.896441609191256	-0.209429875479897	0.891475201995106	0.0892096632123279	0.988908085259094
I	10309392	I_10309392_A_C	-0.314350319459271	0.436430203801296	-0.187598613891755	0.932907369136296	-0.209429875479897	0.891552682926782	0.0892096632123277	0.988918595705199
I	10309395	I_10309395_C_A	-0.411682744614177	0.199912607624181	-0.225338941874601	0.880763065081954	-0.247170203462743	0.824059624699044	0.0133513331748645	0.999994774990065
I	10309406	I_10309406_G_A	-0.794001154099519	0.819183493508548	0.503657134287388	0.93953910024122	0.266328947981214	0.996070954646983	-0.283175530349472	0.994961417328411
I	10309413	I_10309413_C_A	-0.866500067305113	0.770031722343844	0.814508037564218	0.744920001942474	0.259511195485088	0.996447396162269	-0.251314428280502	0.996821410760152
I	10309414	I_10309414_A_T	-0.866500067305113	0.770049163372518	0.814508037564218	0.744951920495601	0.259511195485088	0.996447394090296	-0.251314428280502	0.996821436415385
I	10309428	I_10309428_T_A	NA	NA	NA	NA	NA	NA	NA	NA
I	10309941	I_10309941_T_C	0.694847444581182	1	1.16524738011903	1	1.27600544064202	1	1.10127061721803	1
I	10310150	I_10310150_T_C	0.286643111319361	0.552819810020947	1.05664362457574	0.000748772992886448	0.128386542891126	0.954939913370425	0.562460740067653	0.0799704124523229
I	10310156	I_10310156_T_A	0.435836205984462	0.226246878845157	1.09288161395912	0.000314214570520166	0.110483733174773	0.975494259511582	0.610921240303776	0.0543444545291715
I	10310159	I_10310159_T_C	0.409433830487893	0.27190841088103	1.06255788363133	0.000498146592062265	0.176590882084976	0.881985587279061	0.613032785729133	0.0533328561221387
I	10310168	I_10310168_C_T	0.376305053335753	0.27691247781608	0.84267891453091	0.00377716265462458	-0.00989600295713777	0.999997078153734	0.570264314209918	0.0489176424826341
I	10310175	I_10310175_C_T	0.489176472397101	0.057237447833875	0.895407684164429	0.00039928164079317	0.0717796823941303	0.98876605542343	0.557253714962707	0.0248182133764646
I	10310181	I_10310181_A_G	0.33819827626918	0.177469805225233	0.680128839800688	0.00281489315920214	-0.160917648130801	0.799158234387196	0.374902457697998	0.115050832615519
I	10310190	I_10310190_C_A	1.30622533731061	0.0184269717350773	1.14010072773152	0.0616124259027788	0.782847247473503	0.274674318351205	0.674337848602465	0.35716419816923
I	10310194	I_10310194_G_C	1.23567725387394	0.0273501519089002	1.07648242716001	0.0855542663317111	0.770108221696071	0.288905741268453	0.614454911984281	0.433353417074729
I	10310195	I_10310195_C_T	1.23973808902379	0.0276150101597541	1.06718003449769	0.0892250365486373	0.791265036518465	0.269966664480121	0.611932206307344	0.436613867616049
I	10310198	I_10310198_G_T	1.30507938686729	0.0187176315856421	1.15971353659576	0.0568388519770273	0.833376521868591	0.233474018350151	0.672337181046147	0.360678317008544
I	10310201	I_10310201_C_T	1.32595123121242	0.0154021079541272	1.18345116860514	0.0480653044678557	0.945708817869777	0.146516061575999	0.728114230456802	0.291292882035481
I	10310919	I_10310919_A_T	0.299803432953339	0.458456246991625	0.361537316763095	0.384338035430952	-0.00963152408745372	0.999998078037806	0.0101147667678691	0.999996773940606
I	10311164	I_10311164_T_A	-0.404359078426837	0.258708867627057	-0.00744882401214271	0.999998964535579	-0.131704374170527	0.931406231628577	-0.179582454398295	0.813231506186045
I	10311166	I_10311166_T_C	-0.3978696271845	0.270014939875876	0.00185356865017012	0.99999999601693	-0.103307126844543	0.969194265745918	-0.193160333443374	0.775843557803484
I	10311169	I_10311169_T_A	-0.364066909313419	0.345367439509751	0.0497906645032844	0.99811516362625	-0.11186989584106	0.96104203483068	-0.158224005208467	0.870985180865946
I	10311170	I_10311170_G_T	-0.364307031873514	0.343069835246455	0.0824762218245277	0.987247268899799	-0.0458095360304842	0.998554513280239	-0.127339422369895	0.932749209134204
I	10311173	I_10311173_A_T	-0.370750353901771	0.331843040596816	0.0863123206874214	0.985150545790044	-0.0804652726470337	0.987957638785463	-0.130830751039444	0.927162158279573
I	10311174	I_10311174_C_A	-0.323353259209626	0.437456900547521	0.137560976448424	0.926595048882006	-0.0425596144115094	0.998916563744675	-0.0764306778078683	0.988411211881178
I	10311175	I_10311175_C_T	-0.443442624905551	0.120620538366925	-0.018349138668195	0.999945293868918	-0.202036815892916	0.706768815491511	-0.188630073492855	0.722539619248969
I	10311209	I_10311209_A_T	-0.119323930491094	0.855197167525224	0.169229169627333	0.689944451537969	0.0350618469336837	0.998083742302088	0.125266700143556	0.829114953503155
I	10311232	I_10311232_C_A	-0.098850318127299	0.90794930066968	0.0565230410848288	0.988243517875638	-0.0122812371500593	0.99996567693373	0.0695700977090488	0.969247971663223
I	10311240	I_10311240_A_G	-0.0225720572806402	0.999619390400266	0.0847724340845886	0.955727907051352	0.0417716740126743	0.996193350415741	0.180295684727307	0.602947254793607
I	10311241	I_10311241_C_A	-0.0377672245252979	0.997144437984873	0.0803362051616063	0.962718647666376	0.0173529786218095	0.999877336144389	0.176853130445565	0.612665153264176
I	10311303	I_10311303_G_A	-0.041125745851503	0.996194256704309	-0.0312072936115651	0.99902160531829	-0.11710940814691	0.873833770449409	-0.0953101798043245	0.922484541365006
I	10311305	I_10311305_T_G	-0.0677990146860541	0.973920737214625	-0.0668550404848651	0.980805332151554	-0.115153405396838	0.871612292532055	-0.16995722877074	0.632503648736218
I	10311335	I_10311335_A_T	-0.258550349867083	0.268612899568037	-0.140090117777943	0.78373752362242	-0.151108221388543	0.726478487394519	-0.0681661456497771	0.970372938399074
I	10311344	I_10311344_A_G	0.360270980056974	0.118258374387013	0.181475233104705	0.69223616345381	0.15308560357363	0.787587559632037	0.0733182490422372	0.975716712882412
I	10311350	I_10311350_C_T	-0.0867053326126123	0.949974199442036	0.0701323360585985	0.982278526048683	-0.15652091084991	0.75207433514112	-0.0393982730474047	0.997234439238581
I	10311357	I_10311357_T_A	-0.0274250064316549	0.999536430797784	0.158019741268876	0.822648793908147	-0.0660678358970197	0.988559521009529	0.0200415308068614	0.999868547223268
I	10311360	I_10311360_A_T	-0.0405479092780327	0.998045750620835	0.211970250716083	0.687705433332362	-0.0288282358368461	0.999571604171492	0.0396269144992166	0.99825187748008
I	10311361	I_10311361_T_G	0.167946842227204	0.896836189842006	0.28102398684714	0.693735880907679	0.454371843488943	0.227143580233693	0.194717083291813	0.841299889388605
I	10311363	I_10311363_T_C	-0.116681648644773	0.915058793639896	0.115800874452392	0.947673067007204	-0.0904061673309194	0.968931107712812	0.0237819757316283	0.999783534532802
I	10311371	I_10311371_T_C	-0.0416726964005686	0.998490913938328	0.0702619071902554	0.99346642987226	-0.139823787206497	0.895262418416455	-0.031090587070337	0.999554683403856
I	10311373	I_10311373_G_A	0.0347861160854157	0.999245514036751	0.0840668579732555	0.98685307096051	-0.0753713962004967	0.987343671253001	0.0287494132854234	0.999665453517754
I	10311400	I_10311400_T_A	-0.0180896233568455	0.999963618160608	-0.204511647198067	0.84196758265458	0.144478340571282	0.916424354789316	0.223788851401132	0.690099475234311
I	10311404	I_10311404_T_C	0.123531679655852	0.96432723770085	-0.376822644242843	0.610759500841129	-0.00179856163591325	0.999999998350014	0.179071264924853	0.876837704166038
I	10311455	I_10311455_T_A	0.172814605623243	0.814455994227157	-0.332439973093275	0.428676024056703	0.168335314819215	0.915873511019625	0.264916142824995	0.588495339483195
I	10311466	I_10311466_T_A	0.053651706585442	0.995627331093158	-0.111762547874801	0.968806647048576	-0.0722872954362229	0.995048776653932	0.227809952740236	0.611831871848599
I	10311472	I_10311472_C_T	0.0360449333976021	0.999125758932403	-0.280524385083901	0.596694351206644	0.282944972167512	0.621102649937307	-0.0657815293771679	0.993623158553138
I	10311486	I_10311486_G_T	-0.18978978460485	0.764075542535076	-0.232442320880007	0.809115585909035	0.274063641741466	0.737605717444641	0.180795171848669	0.809736399708813
I	10311490	I_10311490_A_T	-0.132250162468473	0.922822086287302	-0.166493536058268	0.932820359503597	0.369499959414649	0.50225324598586	0.216592287826988	0.705609898776206
I	10311497	I_10311497_A_T	-0.181151281645757	0.811471966405477	-0.118466329157516	0.986641247456421	0.296623492324858	0.699652186774889	0.18378341963921	0.825716815979551
I	10311507	I_10311507_A_G	0.0115546570399247	0.999993256510177	-0.501531876574531	0.170457410491886	0.148130192045676	0.96704186083657	0.000494193239610888	0.999999999987747
I	10311521	I_10311521_G_T	NA	NA	NA	NA	NA	NA	NA	NA
I	10311568	I_10311568_C_T	0.0948892157919607	0.993712283458001	-0.778841901664828	0.504415919063357	-0.0794641713542469	0.998881770351745	0.1875986138948	0.933495136050524
I	10311613	I_10311613_A_G	0.612238965633465	0.402472846942559	-0.620483251974931	0.715169585791427	0.628789311577142	0.721774595953886	0.288838810579617	0.936036253398517
I	10311616	I_10311616_T_A	0.697920459312606	0.430160181507959	-0.476924072077104	0.907252343110145	0.980829253011728	0.385503966894128	0.607989372219766	0.618316418302401
I	10311617	I_10311617_T_C	0.527680515645726	0.0299439237722562	0.130768239328985	0.945574740504557	0.553791659639934	0.271112147743734	0.240467156584315	0.660543302363554
I	10312652	I_10312652_G_A	-0.26622602548008	0.445878727001285	0.0358607281742262	0.999182004138405	-0.297860475075055	0.378209574188436	-0.0171835661015659	0.999934627603468
I	10312658	I_10312658_A_G	0.173861462891191	0.61856062316181	-0.0707801820610468	0.976303267502231	0.193588807917802	0.547228944301581	-0.0227475433967056	0.999553113989472
I	10312679	I_10312679_A_C	-0.14964259251061	0.950260413437219	-0.997902944145464	0.0245803673011757	-0.100491538504574	0.98893009997548	-0.336130414671728	0.570862596492173
I	10312720	I_10312720_G_T	0.103184236235231	0.849167081200153	-0.259965183779984	0.250461416610003	-0.246267660852588	0.282615695449242	0.095310179804325	0.87927538561482
I	10312757	I_10312757_C_A	0.324604974476751	0.0696974573913473	0.166233791418411	0.541658578247166	0.0157800823532227	0.999795900643459	0.185414412079958	0.422728765986902
I	10312796	I_10312796_C_A	0.397248431531449	0.0222004557912443	0.125956846282929	0.710790690171322	0.108840032036574	0.790069433357114	0.121821732707741	0.705031818994796
I	10312797	I_10312797_C_T	0.326334948026472	0.0558367514497788	0.0714426983976817	0.925760733697432	0.0370412716803502	0.992203821174134	0.024206536094984	0.99815302556671
I	10312799	I_10312799_C_T	-0.168078481571726	0.544539123244034	-0.0899901590721869	0.89974176889105	-0.0611199397336422	0.97035279400443	-0.0475656889201019	0.98551074046442
I	10312805	I_10312805_A_G	0.26406281633208	0.132789481254899	0.0517641090078761	0.971713824458688	-0.0174533020088798	0.999515270822228	-0.0412069187679353	0.985176678967874
I	10312835	I_10312835_T_C	-0.15937262380841	0.602601986188975	0.00284775366445745	0.99999981668932	0.0208568820133208	0.999499291604433	-0.152291157695626	0.634812521402776
I	10312856	I_10312856_A_G	0.310781398696948	0.0809802173997769	0.440852119692487	0.00972757547214076	0.235681821082026	0.251015758569053	0.264570444356236	0.158562491665308
I	10312857	I_10312857_G_A	0.349519952013696	0.0442744176976977	0.363791346119024	0.0417715370812928	0.150561776980503	0.581561371983425	0.240806450682541	0.218386096144592
I	10312863	I_10312863_G_A	-0.172876662457234	0.58592224617592	-0.139886790571264	0.744021967352802	-0.265917979331273	0.301413080669863	-0.329210749265435	0.140296077103275
I	10312946	I_10312946_G_A	-0.532183990555764	0.219166086780347	-0.503579769822245	0.304596342647102	-0.313892835359202	0.646759274613745	-0.427947920103398	0.361911889121546
I	10312949	I_10312949_G_A	-0.524776439926801	0.229101238114751	-0.471568816389125	0.360726516163747	-0.273746952607292	0.743556238728414	-0.404148452223404	0.411954572335901
I	10312951	I_10312951_G_T	-0.488306760090089	0.285529978049396	-0.399546509450413	0.495648910371027	-0.201005567615722	0.888836009339372	-0.358109321425874	0.512039111278886
I	10312964	I_10312964_C_T	-0.384609871612414	0.513339438211943	-0.369830042903727	0.581678960283028	-0.146292093188599	0.964350072764085	-0.341028053138834	0.582925045967723
I	10312979	I_10312979_A_C	-0.188645232812367	0.879595572797856	0.404187152662672	0.342577184078292	0.263565465813126	0.672898734290597	-0.0810258952457979	0.992015190039
I	10312982	I_10312982_A_G	-0.216443891546986	0.822579767104516	0.411116469668971	0.326435395646539	0.229073259497884	0.76494991370413	-0.101168427371922	0.981909216742392
I	10312985	I_10312985_T_A	0.0620100747842314	0.990623269539066	0.191627568087599	0.701652245030293	0.345372486091477	0.213648430396972	0.0249591371122061	0.999689225497767
I	10312988	I_10312988_A_G	-0.181456129384895	0.894147486398534	0.443073543442494	0.278101454476505	0.252652221122567	0.708689726373261	-0.0692718374541861	0.995666285869104
I	10312994	I_10312994_T_C	-0.171035193613607	0.911528623448405	0.447646722144459	0.270001809706619	0.277644894579582	0.642876665486856	-0.0372825573176077	0.999610862354393
I	10313000	I_10313000_A_G	-0.0834757221118006	0.992915364674419	0.469152927365424	0.236714181539055	0.269080646501238	0.666882742865579	-0.0409674384879027	0.999462314386916
I	10313005	I_10313005_T_C	-0.163962972529061	0.924302323982218	0.44024232797025	0.287749339053428	0.219123846305183	0.798401187257791	-0.083392118604906	0.991728370451621
I	10313044	I_10313044_A_G	-0.0550176934785329	0.990954286991875	0.0815276186333737	0.970137742596955	-0.0127120355883615	0.999976966857754	-0.278894215432411	0.276659455343426
I	10313128	I_10313128_T_C	-0.722530913951851	0.0508081117483314	-0.600192061759606	0.187751576095648	-1.27850371060877	0.00418010021168469	-1.05504274935697	0.00228298297445539
I	10313174	I_10313174_G_A	-0.49292441343671	0.244711118677585	-1.11923157587083	0.00792588322613152	-0.154150679827259	0.994375931511311	-0.619784309401873	0.0500128645793352
I	10313230	I_10313230_G_T	-0.416630611404834	0.578316043417694	-1.17144961262033	0.218437939905872	-0.25464221837356	0.872638976835728	-0.500775287705461	0.394272640833155
I	10313237	I_10313237_C_T	-0.527162043085679	0.388512992140922	-1.13140211149048	0.0697757959181594	-0.292020474050378	0.802936945846397	-0.571786323499577	0.269044165125312
I	10313241	I_10313241_G_T	-0.504860544297493	0.362812131640496	-0.925593124535085	0.116503889845969	-0.408010718307598	0.558130322465362	-0.874185157493291	0.0442077485388036
I	10313255	I_10313255_A_T	-0.138956465086342	0.9789692470695	-0.60365338607706	0.365300901152927	-0.0554832223160126	0.999389470774968	-0.62673555669434	0.216398328972732
I	10313261	I_10313261_G_A	-0.16423479885689	0.93779719944818	-0.509353953114375	0.359165649141239	-0.1045537386878	0.988834204448329	-0.370821714111041	0.515395126802931
I	10313275	I_10313275_C_T	0.169076330275057	0.917470265270337	-0.123060092757131	0.982661947717887	0.295650242101031	0.66133387295717	0.140668738672224	0.955122266601409
I	10313279	I_10313279_T_A	0.118360262090471	0.971713988291307	-0.0894992217634944	0.993666513797188	0.434285546643656	0.321165694404196	0.215071273469495	0.813838841130199
I	10313291	I_10313291_A_T	0.146514615475398	0.900403792877574	0.0696307520012721	0.994977875360906	0.438523392456478	0.18979532202781	0.184266486608638	0.807998583128699
I	10313302	I_10313302_T_C	0.26053108338583	0.534732888266711	0.0343618111574858	0.999559981766284	0.41427926773573	0.207066821802899	0.124865218233238	0.927770211664989
I	10313305	I_10313305_G_A	0.228338902626153	0.634301836900822	0.0523887164370667	0.997647417423878	0.46400427230141	0.132742479070432	0.145919233148419	0.882360351166191
I	10313319	I_10313319_G_A	0.138554269734064	0.886082792477987	-0.0853751362371327	0.98348687531465	0.349979607371245	0.309835801343989	0.0752099143862808	0.985879955781959
I	10313321	I_10313321_G_A	0.0751144472277816	0.98543029386862	-0.142825530469945	0.907657669923943	0.255829108635437	0.563865038617313	0.0309751961489216	0.999531409758346
I	10313324	I_10313324_T_C	0.06093467088893	0.993689653664685	-0.0956854847399247	0.976061993293851	0.302467488477129	0.447060257949119	0.054394762888039	0.996060398292852
I	10313345	I_10313345_G_A	0.174053209995728	0.794695357616299	-0.0487244579079611	0.99788933429386	0.294753783053922	0.470217937134066	0.0889912614127144	0.975318656478961
I	10313350	I_10313350_G_T	0.141127807814816	0.876612178092139	-0.0876938544081622	0.979745222185552	0.272375704441119	0.517703544512092	0.0718599382358713	0.987635253685313
I	10313382	I_10313382_T_G	0.414420040094379	0.0669297955937184	0.442805651561071	0.0620459298157096	0.356542062401828	0.162320888060899	0.268227237917207	0.320665400663053
I	10313392	I_10313392_A_C	-1.11735018448461	0.00198800240438057	-0.791232636454254	0.0580076428387222	-0.337327302940948	0.612145075666613	-0.850123370694236	0.0213209363337378
I	10313396	I_10313396_T_C	-0.978312895367862	0.00680490218156782	-0.512996675730842	0.269035899932196	-0.300788055771858	0.679517929897628	-0.797929494409238	0.0292737423032461
I	10313408	I_10313408_G_A	0.239599489213208	0.402833929104043	0.396162715445832	0.0927506001066636	0.311512070803494	0.234313981299685	0.0930578598526721	0.939158562482209
I	10313411	I_10313411_T_C	-0.440571271869336	0.189097373047134	-0.341447555984547	0.435148084952309	-0.164174458736608	0.886340571930151	-0.651380237369761	0.0296954246827804
I	10313438	I_10313438_C_T	-0.120789265105094	0.954601921754604	-0.0367954657419117	0.999524852023356	0.146893001520975	0.904325444386482	-0.378373306399755	0.311014615170814
I	10313444	I_10313444_C_T	-0.121567912892705	0.953295882274847	-0.0102188497754839	0.999997025424482	0.166978888212403	0.860180657979298	-0.309237076013502	0.474902369109881
I	10313474	I_10313474_T_C	0.000435634944812212	0.999999999992642	0.075183918002384	0.994292947224796	0.256093849143563	0.659958390847095	-0.410144573830122	0.316647632674229
I	10313483	I_10313483_T_C	-0.133317165565862	0.934539823327338	0.0336328154967289	0.999653772697674	0.28458655847165	0.503002629360812	-0.368337195626928	0.327084112304976
I	10313489	I_10313489_T_G	0.0289875368807831	0.999800492043708	0.383980394629033	0.303569718185976	0.534050076797361	0.0796214090301042	-0.0204664871411838	0.999948267743945
I	10313495	I_10313495_T_C	-0.234689542311269	0.812664425945575	0.0138735722658737	0.999995401859192	0.195033592382317	0.87875149279126	-0.360622696853495	0.51590000804453
I	10313501	I_10313501_C_T	-0.325534703201077	0.462375318613314	0.245508197548111	0.662814397023453	0.436044024102795	0.182827044675171	-0.218898898964052	0.74278123849679
I	10313504	I_10313504_G_A	-0.390872748007723	0.281875426614359	0.390645564316343	0.245941110460948	0.530420127297155	0.0665967066156042	-0.036279674080647	0.999356365629812
I	10313534	I_10313534_G_A	0.154858891718923	0.691003789724176	-0.0586734016851731	0.989346128058824	-0.152389411258919	0.777935346005445	0.0691671190395491	0.972459578754635
I	10313543	I_10313543_C_T	0.0661885818026203	0.976657248897499	0.0277641376027988	0.999402833659913	-0.135036283803943	0.839480338735226	0.0258248515471213	0.99935786058844
I	10313552	I_10313552_G_A	-0.422422945536492	0.144403506632376	0.042446690247257	0.99883546274687	-0.0208538362832019	0.99993015648593	-0.0917211225645075	0.971443385172583
I	10313582	I_10313582_T_C	-0.655490461112689	0.268643216035987	-0.125003283629873	0.991998553761888	-0.357510714986129	0.775912603396108	-0.298492988555999	0.819420908558226
I	10313584	I_10313584_T_G	-0.460883110497695	0.637428956668598	0.0904903531783753	0.998294579074336	-0.598959965500244	0.527657730354766	-0.248335773091664	0.925691982662601
I	10313586	I_10313586_T_A	-0.560126774147745	0.491217844089936	0.0785902745932216	0.999031567647532	-0.605078162012179	0.521169916176333	-0.259149590148931	0.915842152758061
I	10313588	I_10313588_G_C	-0.563272099137365	0.487264862528267	0.0339015516756812	0.999965412813687	-0.613683009205702	0.509972766301301	-0.25022450991688	0.925034497012778
I	10313589	I_10313589_G_A	-0.422813746442692	0.691212905405262	0.0253178079842898	0.999988916974147	-0.629857878822807	0.484570915332271	-0.262647029915438	0.910958783164519
I	10313597	I_10313597_G_A	-0.461065659693285	0.51034609133079	0.0218190473946408	0.999987709908875	-0.26264092790818	0.880852726890979	0.0602312639399921	0.999103315465137
I	10313632	I_10313632_T_C	0.0335762955336056	0.999968694875992	0.451311496233582	0.693293747191355	0.237737395935523	0.947690031512206	0.575286502137887	0.484776883085693
I	10313633	I_10313633_C_T	0.117783035656388	0.99521188394445	0.51175976675779	0.595274526306222	0.4483901528252	0.68359136568842	0.565807758183345	0.489234238457346
I	10313639	I_10313639_G_A	0.42987782877805	0.267298118304404	-0.0764146848982788	0.994007900464009	-0.230628882982775	0.78168774513925	0.220419730560642	0.756559572377132
I	10313640	I_10313640_T_C	0.163629423781803	0.984884060154278	0.543386175179761	0.56495828017293	0.404791480598693	0.765622489809912	0.622990300095101	0.422640057382943
I	10313641	I_10313641_G_T	0.163629423781803	0.984773516071284	0.523284995858672	0.5913741159951	0.409854782555235	0.758095941324547	0.646412779673935	0.391854353869653
I	10313653	I_10313653_T_A	0.292767802386506	0.707214349379124	-0.0111434181743724	0.999998767812557	-0.318141279820369	0.722642475102121	0.372152831824598	0.49952605775796
I	10313740	I_10313740_C_G	-0.559083259299412	0.296318851613762	0.120991839693168	0.9905722873809	-0.183084042534286	0.95684665824075	-0.276840910143461	0.812359322553852
I	10313751	I_10313751_A_G	-0.622610640773749	0.200015767671126	0.0882361168855242	0.997048404420269	-0.176456437341555	0.960710982199584	-0.326679147004109	0.703592245260978
I	10313805	I_10313805_T_G	-1.09248669524142	0.223789850909126	-1.29022053102684	0.351926062166245	-1.28284042182967	0.357410409367904	-1.20587938213987	0.198142203694314
I	10314001	I_10314001_A_G	-0.0552989739993588	0.991539685979006	0.128731931920461	0.894740679141363	0.0818300182476467	0.971009469809076	-0.256205940312075	0.364901021803331
I	10314036	I_10314036_G_A	0.0989399478549039	0.98709114224963	0.224597039942193	0.86345536078454	0.298005955793418	0.672821222180765	0.087011376989637	0.991536908434092
I	10314747	I_10314747_C_A	-0.0255333020051622	0.999984224954072	-0.0896121586896871	0.999054313951138	0.133531392624523	0.990050544143307	0.0996298409488414	0.994853808405056
I	10314771	I_10314771_G_A	-1.20471879466266	0.530143074245088	-0.66668060737178	0.900743713708467	-19.941964959787	0.999999999875972	-0.066751555643936	0.999949917924352
I	10314777	I_10314777_A_G	0.448721413274225	0.21630135040126	0.47933495667462	0.254741100155534	0.319770387003282	0.498381974939088	0.0834811064765862	0.988406682598986
I	10314853	I_10314853_T_G	0.467633968582855	0.00465774442360467	0.212921997242672	0.394784646550951	0.191755817828817	0.472645202048586	0.218361493277152	0.320842984712878
I	10314911	I_10314911_G_A	0.195337039445368	0.420979571765663	0.360652308827125	0.0692421130356125	0.125982598112546	0.757902132041064	0.217166753049958	0.337015197778458
I	10315012	I_10315012_A_G	0.382583563753894	0.0318076432266383	0.31271519974651	0.115245395817177	0.274844925691101	0.177102493746683	0.339705559893141	0.0644818736638451
I	10315013	I_10315013_T_G	0.372161663180668	0.0376198728279115	0.302562828282492	0.130893009706846	0.279867352246317	0.164694706354437	0.338984130530773	0.0641830275385982
I	10315019	I_10315019_G_A	0.892185888715799	0.000731297102531836	0.422381581774867	0.21667624239388	0.126434723308267	0.919144043803456	0.457241377631886	0.14884041297918
I	10315028	I_10315028_T_A	0.777801647260498	0.00165343459829892	0.35298218367128	0.300330395959269	0.026381918235019	0.999695996022446	0.323428915065942	0.333578326468875
I	10315114	I_10315114_G_A	0.14535112587541	0.644807226834578	0.228510364344342	0.341809424986983	0.151354663211619	0.627555622339498	0.300104592450338	0.116710528760018
I	10315182	I_10315182_A_G	0.0387525469977668	0.995499688289162	-0.0547574523024095	0.986460701161543	-0.0983843671618987	0.903723697897575	0.0182635185645448	0.999754780529061
I	10315202	I_10315202_G_T	0.169697403565558	0.617968668317847	-0.0295958399644691	0.998712517800434	-0.114942761678807	0.857080672088669	0.124550210050967	0.79907480275607
I	10315263	I_10315263_G_A	-0.0191470464192042	0.999557547280356	0.047865325061076	0.987305243427933	0.0840874977094366	0.917012427597429	0.0999109108902616	0.83856376728518
I	10315286	I_10315286_T_C	0.122335172936513	0.74283950961157	0.228208507816497	0.308431146399011	0.204166290906403	0.405483841050091	0.308043542128842	0.0934045885590133
I	10315397	I_10315397_C_T	0.0942316250024546	0.960430491573049	0.0163987884103291	0.999962919355429	0.105617750423713	0.948648075013051	0.279955188440275	0.409492869161863
I	10315446	I_10315446_G_A	0.341386251423637	0.985580524773495	0.508649344344135	0.94943732138074	-0.154150679826472	0.999502709145589	0.668249629110141	0.856763830397272
I	10315457	I_10315457_C_A	0.482789191542707	0.352869433236104	0.459532329378441	0.472515578680438	0.0958643499487371	0.99291412082877	0.57419523769858	0.203364256860781
I	10315782	I_10315782_T_A	0.0795331535381391	0.999978179287416	-0.319287404176105	0.997626205015208	-0.655759631282451	0.965728848285643	-0.120836473089948	0.999908655802638
I	10316106	I_10316106_G_T	0.0424354139591579	0.995568713836656	0.0328548384035333	0.998638092374378	0.170228451649738	0.681842984354296	-0.0188093319574963	0.999816859896939
I	10316137	I_10316137_G_A	0.203267694792213	0.578080337049671	0.439345774018538	0.0812451815219497	0.123357236329288	0.87608699980656	0.105515302439344	0.913079387722386
I	10316138	I_10316138_A_C	0.247066213913291	0.465510511758847	0.569384457960849	0.0234636418840379	0.239981578068216	0.511488046554115	0.218492841469235	0.559046952189874
I	10316139	I_10316139_G_A	0.236267699077341	0.499876301498616	0.561153958824334	0.0255998142883577	0.263438907476031	0.439891054775898	0.185361402799984	0.674182844674713
I	10316171	I_10316171_G_A	-0.0195138305444406	0.999887671424588	0.0041867545700728	0.999999798519078	0.208989803876116	0.634145253534679	-0.126576822013463	0.890227302396705
I	10316214	I_10316214_T_C	-1.45259947523267e-15	1	0.572519192771329	0.903266553082797	1.07329448068382	0.203766161340574	0.255719721748821	0.975707501143579
I	10316218	I_10316218_G_A	0.283362415532779	0.979064799216298	0.893817876022099	0.701448077957471	0.967925848175831	0.395235290405762	0.445205439683398	0.886927958564803
I	10316219	I_10316219_A_C	0.283362415532779	0.979060458607263	0.893817876022098	0.701436657448282	0.955186822398396	0.406251090437989	0.445205439683398	0.88690074471741
I	10316226	I_10316226_A_T	0.115831815525123	0.999660125702535	-17.5142180826084	0.999999999812	0.438504962186366	0.941000994016225	0.0847412284550908	0.999866029670495
I	10316250	I_10316250_T_G	0.735347535046348	0.0938977895323444	0.22314355131421	0.978594145282544	-0.0870113769116344	0.997981330348505	0.500775287912489	0.292440248238627
I	10316295	I_10316295_A_G	-0.115929467007061	0.999059393253179	-18.3615159473321	0.999999999806081	0.553385238184788	0.751806825574775	0.279383269637087	0.950680922534758
I	10316298	I_10316298_G_A	-0.172469260350911	0.994233995443795	-0.49899116611894	0.936242204235991	0.614009860001221	0.66016494675535	0.241408899291502	0.968450317897977
I	10316301	I_10316301_A_G	-0.182321556793908	0.992872461535339	-0.49899116611894	0.936214776148765	0.592503654780257	0.686574496707994	0.233376727594238	0.971992454422693
I	10316304	I_10316304_A_T	-0.429235327441581	0.829526303844293	0.804251537397023	0.317544702283179	0.559830587635529	0.589676818441874	0.273769261081481	0.93735635636149
I	10316307	I_10316307_A_T	-0.172218242211365	0.986313859962009	0.655406852577097	0.42418063889727	0.249941744468934	0.943658647548456	0.173568765684359	0.983394799979387
I	10316313	I_10316313_A_T	-0.171771345548069	0.960113332349841	0.185572275797288	0.960988547316578	-0.384972587474161	0.650783125250642	-0.00215285336092541	0.999999998672066
I	10316319	I_10316319_A_C	0.694698771251422	0.282259499001772	0.914503421300057	0.14895685388708	1.36428283808317	0.00575133365307479	1.05644752681291	0.0451267595521537
I	10316337	I_10316337_A_G	0.646793071188507	0.333846750225846	0.914047320950077	0.148112150676863	1.35181217590965	0.00531106891383193	1.06590095570035	0.0419790315644742
I	10316346	I_10316346_G_T	-0.0566333415348002	0.998605118971542	0.253027637540103	0.832444074498375	0.0228308298852892	0.999970665030073	0.118767772318959	0.97931575582905
I	10316350	I_10316350_A_G	-0.0715735180443756	0.996200343137793	0.156679126180618	0.964278409131447	-0.0867553276195345	0.993995921650136	0.0890640633073906	0.992295979107701
I	10316356	I_10316356_T_C	0.206838115892353	0.848371231541594	0.0841428209945149	0.997466074799819	-0.0395288972878083	0.999718228879666	0.263191052443523	0.745578724361442
I	10316361	I_10316361_C_T	0.227360001693144	0.794745375824658	0.255933374137275	0.813783623535005	0.114854775877336	0.982425703459015	0.335976081810808	0.541056243318936
I	10316373	I_10316373_T_C	0.131723644039814	0.976990262318658	-0.40737241366443	0.755342872614033	-0.167318390201903	0.959423140444784	0.34060447390613	0.626674007525377
I	10316428	I_10316428_C_G	-0.525807177381608	0.963216016560696	-17.7318365702098	0.999999999772724	0.418123504980087	0.977674949911857	0.259433552719409	0.996249676734653
I	10316430	I_10316430_G_A	-0.561377902928824	0.957613476475134	-17.566739446826	0.999999999452623	0.497539787054341	0.954497402565037	-0.985448198868029	0.862406804918312
I	10316433	I_10316433_A_G	-0.594707107746708	0.949479330829702	-17.5866464514018	0.999999999466951	0.202524264111467	0.998745370378126	-1.01613606684389	0.851784386054055
I	10316436	I_10316436_A_G	-0.646042711372476	0.933096152362211	-17.6076065442375	0.999999999457553	0.137923143205509	0.999723431393351	-1.10878531638116	0.809018688215517
I	10316449	I_10316449_A_G	-0.182507967175907	0.701309137899268	-0.133152532987485	0.917871300877888	-0.189241999638529	0.729789965934135	0.120912928665311	0.917983191846253
I	10316461	I_10316461_T_C	0.107125741182859	0.985249252601092	0.00317965333749211	0.999999992440886	0.00477327877834153	0.99999994953873	-0.510825623755489	0.314868970905925
I	10316475	I_10316475_A_T	1.92602373106824	0.123550875388274	1.56923149195609	0.267175453790814	1.84305276362676	0.154736818918212	1.623785360844	0.222172141678172
I	10316476	I_10316476_T_G	1.83163984409305	0.150547894035058	1.55400810749478	0.274482008132011	1.82467883413182	0.160670338661312	1.61347599118462	0.226545469621176
I	10316477	I_10316477_T_A	1.82991123519242	0.150344793287632	1.5472417045642	0.275879501751242	1.79309726208152	0.169399009097077	1.71064781436972	0.18871889655736
I	10316481	I_10316481_C_T	1.24319351747922	0.216490394513426	0.98558890026472	0.425826134247174	1.2724231557993	0.217282314114943	1.11269702854986	0.29477031515448
I	10316514	I_10316514_C_T	1.76733157854019	1.29712875995835e-08	1.70015038298981	9.44890484744221e-08	1.3152833254768	6.89694117731454e-05	1.40880938348753	1.03313188662968e-05
I	10316523	I_10316523_A_G	1.29905709752438	2.51859892719253e-07	1.2760172649749	1.00526460866668e-06	0.798789555601607	0.00764391230753247	0.878084138473908	0.00203367113601027
I	10316529	I_10316529_C_T	1.15985319758412	6.09728571854262e-07	1.04675569942415	2.76998647864568e-05	0.641319572203536	0.0257245551111736	0.736408303250232	0.00415850839094911
I	10316535	I_10316535_T_G	1.20955343789288	2.19025966807784e-07	1.07718553617679	1.82064487536104e-05	0.69768233572562	0.0147861356122231	0.748698868225187	0.00474928839243682
I	10316538	I_10316538_C_T	1.2063519022117	1.36281678275729e-07	1.06904051775078	1.04289925548784e-05	0.691593735783484	0.0138718592235449	0.731576782880495	0.00503889965642457
I	10316556	I_10316556_G_A	0.914837531274933	0.0742016412200366	0.760969776898705	0.17363270186098	0.282705169182027	0.810620461678784	0.38759298334204	0.614543963850727
I	10316568	I_10316568_T_C	-0.342773067126116	0.0708285627643942	-0.389833208392579	0.0439462495453551	-0.319070216370565	0.118758556751971	-0.422364785806938	0.0188876536411701
I	10316577	I_10316577_T_C	3.5519956101802	6.50739554464153e-07	3.58004067407979	5.70190304749474e-07	3.54429822530283	7.40726763037713e-07	3.75945736318111	1.36710168296972e-07
I	10316580	I_10316580_A_C	4.11903717480839	4.18931169277048e-05	4.19876244958718	3.04242532638277e-05	4.12883790492422	4.13067595954608e-05	4.33028721045106	1.64232560637689e-05
I	10316586	I_10316586_T_A	-0.249719157450403	0.1951784804115	-0.323280039262093	0.0838610165453657	-0.21933278445982	0.31784042151357	-0.281915251640245	0.125216667113016
I	10316589	I_10316589_A_G	-0.305039827637069	0.131033848288449	-0.135818894888813	0.720701077201481	-0.0280170426459565	0.998493333805646	-0.127348992716205	0.731185925239947
I	10316590	I_10316590_C_T	1.79877089146585	0.122976794862671	2.43223707751079	0.029392805507478	1.88863044223201	0.107124863071867	2.03385884490521	0.0744316030074552
I	10316604	I_10316604_T_A	0.137801850124722	0.771115814727537	-0.199243501391548	0.576083964481537	-0.0634690422195638	0.983583065210766	-0.0832590273710798	0.949001181768497
I	10316610	I_10316610_A_G	0.0979954427977394	0.904181620323053	-0.240506534013999	0.409176920302741	-0.0794183904998157	0.96165785015381	-0.104940259295264	0.888603787836659
I	10316631	I_10316631_C_T	0.166269268751445	0.559684062852992	0.322471184329722	0.117971993422058	0.37140550343709	0.0606288847861755	0.269614510149573	0.194979571677298
I	10316641	I_10316641_A_G	0.0948301852807604	0.871920008070959	0.192483121166563	0.462215464313321	0.248708563614124	0.26899311003082	0.0923303446828817	0.883959149410911
I	10316715	I_10316715_G_T	0.764456208264726	0.283095543232943	1.10087729529896	0.0844737857278639	1.2770950691549	0.0339377417353627	1.07329448068382	0.0762800292424786
I	10316717	I_10316717_A_G	0.942266218277417	0.197285756596791	1.20568366872957	0.0837647690898478	1.45586576892613	0.0248833891888626	1.18283036775213	0.0744967301496288
I	10316721	I_10316721_A_T	17.1985126794667	0.994875278694368	17.6980067372232	0.994719782494218	16.5923768758964	0.995062709998652	18.0543942835453	0.994604956368607
I	10316724	I_10316724_C_T	17.2095985990203	0.994869265716484	17.7639093347261	0.994698761675584	16.5938380820758	0.995066054390384	18.0871363445973	0.994595140630432
I	10316731	I_10316731_C_T	16.8245692158226	0.99500095128465	17.9060870711314	0.994667151528353	16.6365169843196	0.995064905960226	17.7714969171586	0.994705073313896
I	10316734	I_10316734_C_T	16.9265748106866	0.994973567254274	17.9390094031137	0.99465958568677	16.6264702182363	0.995063130271686	17.8329152117076	0.99469288651104
I	10316742	I_10316742_T_A	-0.395756293853419	0.781338685564597	-0.407533361172223	0.845085922786256	-0.714653385780889	0.464775379984562	-1.12718566107855	0.0964356079213583
I	10316748	I_10316748_A_C	17.0624675073071	0.994926759754825	17.9787582391812	0.994641901767784	16.7225170063095	0.995029496209565	17.9451819436476	0.994653903515626
I	10316750	I_10316750_T_A	18.3730699104998	0.996666841088413	19.3022640472098	0.996496850976372	18.7979531044651	0.996582986836997	18.7334145833275	0.996594741238136
I	10316753	I_10316753_G_A	-0.312795118088133	0.902597274290048	0.228546049597558	0.968007064358217	-0.608640501185325	0.657215070487836	-0.376308523816708	0.828377021269684
I	10316764	I_10316764_T_A	0.689023463376083	0.0312436492493513	0.485601734542042	0.259754254996661	0.663705655391793	0.0438800011196822	0.758016334863035	0.0108911929227453
I	10316772	I_10316772_T_C	-0.797882500385988	0.277868207810524	-0.485507815781701	0.752110189575261	-0.976130732230117	0.185994906182655	-1.37202638932182	0.0409328058255196
I	10316861	I_10316861_G_A	-0.48165424646571	0.621401818554828	-0.0487901641694314	0.999952947640082	-0.202940843996691	0.972473429834206	-0.46117571512217	0.599411548547681
I	10316874	I_10316874_G_A	1.85434295552982	0.198511362331357	2.09323486381217	0.215616604834568	0.749500117111079	0.872254802154652	0.979916427754372	0.680789779958633
I	10316876	I_10316876_A_G	NA	NA	NA	NA	NA	NA	NA	NA
I	10316879	I_10316879_A_G	NA	NA	NA	NA	NA	NA	NA	NA
I	10316892	I_10316892_A_T	NA	NA	NA	NA	NA	NA	NA	NA
I	10316895	I_10316895_G_A	NA	NA	NA	NA	NA	NA	NA	NA
I	10316897	I_10316897_A_T	NA	NA	NA	NA	NA	NA	NA	NA
I	10316900	I_10316900_A_G	NA	NA	NA	NA	NA	NA	NA	NA
I	10316905	I_10316905_A_G	NA	NA	NA	NA	NA	NA	NA	NA
I	10316921	I_10316921_G_A	NA	NA	NA	NA	NA	NA	NA	NA
I	10316924	I_10316924_G_A	NA	NA	NA	NA	NA	NA	NA	NA
I	10316936	I_10316936_C_T	NA	NA	NA	NA	NA	NA	NA	NA
I	10316951	I_10316951_T_A	NA	NA	NA	NA	NA	NA	NA	NA
I	10316960	I_10316960_G_A	0.0971637484536471	0.997622395527665	0.0645385211375711	0.999838379359994	0.202524264111474	0.962579649740137	-0.599621122549122	0.473877222712185
I	10317005	I_10317005_C_A	-0.146603474191875	0.981499203868011	-0.462623521921782	0.62540621965598	-0.102654154060084	0.995248374638904	-0.57536414490356	0.346166344372933
I	10317020	I_10317020_T_A	-0.382885420350236	0.622554431481888	-0.298492988555996	0.835414071854794	-0.0796008860991447	0.997355365266341	-0.54711562517056	0.339457468754274
I	10317035	I_10317035_T_A	-0.00266311741948464	0.999999997619015	-0.0237165266173168	0.999989101756521	-0.0596485358433804	0.999289783701521	-0.779664608416292	0.123148511793471
I	10317038	I_10317038_A_G	0.058063800954761	0.999481495040972	0.0155041865359651	0.999998007511689	-0.0494153595633508	0.999658276115533	-0.788995139350073	0.117161527593051
I	10317041	I_10317041_C_T	-0.0281708769666954	0.999968375450804	0.0588405000229347	0.999583501481913	-0.014184634991955	0.999997557642814	-0.797408190884354	0.105707965069867
I	10317044	I_10317044_A_T	-0.0984400728132525	0.995441556554133	0.0350913198112706	0.999943678986882	-0.0339015516756813	0.999917604523751	-0.782284860710885	0.109030669720889
I	10317050	I_10317050_G_A	-0.0482780002657907	0.999702684304273	0.0736118173432462	0.998898795546033	-0.152112380564455	0.970755511109283	-0.724895878874525	0.14552222863438
I	10317053	I_10317053_T_C	-0.0810678230887811	0.997753620872804	0.0408219945202561	0.999892840609416	-0.164068116484603	0.962409787977793	-0.748383309035202	0.12970189346499
I	10317062	I_10317062_A_G	0.280134866816398	0.705139719294616	0.153734099942042	0.95033899017708	-0.0268112574506551	0.999899876731874	-0.173622783240078	0.89765645177789
I	10317068	I_10317068_A_G	0.21949597793477	0.840450519076835	0.384283408019705	0.510905559382394	-0.0573416815028757	0.998100772511265	-0.180303392637709	0.888881970162197
I	10317071	I_10317071_G_A	0.155453611607674	0.944610978069433	0.338259547195293	0.61601834581159	-0.123423003303754	0.968954750535819	-0.236046956150113	0.779332389466083
I	10317081	I_10317081_A_G	0.364643113587909	0.467731937867793	0.42381424677636	0.403145810862613	0.0558804583944611	0.997957991512341	-0.142563064653738	0.937386258110476
I	10317096	I_10317096_T_C	0.491360288977888	0.262722930566513	0.452451215571719	0.350602653592624	0.219524531078705	0.805443140737698	0.0719828807979932	0.994831325315759
I	10317100	I_10317100_A_C	0.464888528578965	0.302263276073369	0.505094949057451	0.266574299666084	0.238891908282366	0.761276135674106	0.157693641907887	0.920115301384345
I	10317107	I_10317107_T_C	0.36057678686003	0.544456313346006	0.431158221032119	0.412024322990246	0.137657727633417	0.956858764498033	0.0780933893174866	0.993985888662733
I	10317110	I_10317110_T_C	0.358311780266963	0.555493025735926	0.404489973972991	0.462169077726179	0.114304771281008	0.977907630077856	0.116807901664318	0.974563105917996
I	10317121	I_10317121_G_T	0.518535762191959	0.404253068097842	-0.181985478820702	0.969369968826144	-0.0149866565155947	0.999995987760801	0.184945965285219	0.932249909717595
I	10317127	I_10317127_G_A	0.483426649577601	0.407763267696948	0.133531392624523	0.98174922083482	0.089612158689687	0.994163427358835	-0.0127390257774297	0.999997115970163
I	10317194	I_10317194_G_C	0.898771866286781	5.62631318801188e-06	0.712752782933571	0.000151349434513115	1.10278118316393	6.06078187637138e-10	0.956623345168587	4.03114885916267e-08
I	10317200	I_10317200_A_G	0.923234844351394	1.00463275476415e-07	0.733187260270261	0.000186057512945315	1.10227552778009	4.58516780099671e-10	0.977937848667208	4.16055437879592e-08
I	10317203	I_10317203_A_G	0.946051779035057	4.22889915308033e-08	0.793230639117068	2.28614746257128e-05	1.13626900810611	1.12790887740744e-10	1.00096400243058	6.04159611228283e-09
I	10317212	I_10317212_C_T	0.453680223432173	0.00335533014538825	0.237373211786752	0.239412140143607	0.581462112618869	0.000170922678433438	0.451586320148539	0.00404718714510877
I	10317215	I_10317215_A_G	0.877805250493471	1.47493615876293e-07	0.78472335544843	7.16102749709346e-06	1.13278184391027	3.30810934201509e-11	0.978042913919157	4.62330129735733e-09
I	10317218	I_10317218_C_A	0.810584829237537	9.48307261050552e-07	0.697115439735793	9.51189246546358e-05	1.05631178372286	3.9264269613426e-10	0.906988806945801	3.78173865556164e-08
I	10317224	I_10317224_C_T	0.93120391318518	6.92985135941626e-09	0.833572692966091	5.56666513107373e-07	1.12224076925794	7.73892061545212e-12	1.02885977829581	1.49144363525977e-10
I	10317251	I_10317251_A_G	0.406903336459061	0.0199424643013536	0.429195856076432	0.0161408911490557	0.653376821429491	6.54299087068377e-05	0.495791712758807	0.00295525203806679
I	10317257	I_10317257_A_T	0.155120629279488	0.496776576214979	0.220672199107617	0.270086324491537	0.395430397376735	0.0191274311378444	0.210277888736426	0.282583275083344
I	10317263	I_10317263_A_G	0.0703524910033009	0.904405049161528	0.207344972940585	0.302228864009831	0.292597973105516	0.0965613928573305	0.106239250336515	0.730044509222104
I	10317269	I_10317269_A_T	0.0741280232044194	0.887672205228391	0.228332764065876	0.234860339251293	0.252271346246211	0.168476353663044	0.0605875234709429	0.936375389298991
I	10317362	I_10317362_T_C	-0.0376746540865558	0.994569572407635	-0.113199680460858	0.825425228461843	-0.183571878730826	0.543303982181866	0.0986647000072257	0.865491653547104
I	10317365	I_10317365_T_A	-0.00423729447551525	0.999999098246945	-0.0599697604774199	0.975603991009568	-0.129534906651147	0.769362244741395	0.109210505807359	0.837921396138888
I	10317368	I_10317368_A_G	-0.038040178060056	0.994814830029722	-0.0589665954773591	0.976857395231812	-0.163029761468388	0.637340758603031	0.0911072153292489	0.898890936200815
I	10317375	I_10317375_G_A	0.0204736806067745	0.999497183663539	0.0608333070120383	0.972789059748695	-0.0137500902567698	0.999900325233007	0.185904245826014	0.516380865803355
I	10317376	I_10317376_T_C	0.0217218231468356	0.999351300262859	0.0534491181000886	0.982299199423244	0.000290317900137757	0.999999999979326	0.192890943044072	0.481189963308197
I	10317386	I_10317386_C_T	0.117371505840822	0.692127256034139	0.357467287440224	0.0386027967505881	0.319287545430165	0.0676614141021402	0.108890594593565	0.732935226274319
I	10317389	I_10317389_A_T	0.125031495955847	0.656141906305273	0.350838839161022	0.0452002315070158	0.325039499683294	0.0639831204721419	0.0957227256223721	0.802365591847755
I	10317395	I_10317395_G_A	0.085770963561315	0.850133599203632	0.331357135954448	0.0597131221735963	0.287721100649664	0.10958924218725	0.0755107146776165	0.893039536250074
I	10317396	I_10317396_A_G	0.0823852621280841	0.86494295635792	0.326228919587529	0.0649615095377266	0.28413686742185	0.115203050670858	0.0777883064200161	0.883499042252297
I	10317398	I_10317398_C_T	0.0971201350496816	0.795415480303049	0.348753491733753	0.0442130337154205	0.298666403973068	0.0922422502685274	0.0933582021337637	0.812183814789882
I	10317481	I_10317481_A_G	-0.0941500619437428	0.97549094243687	0.0694589633154778	0.991753510242678	-0.289940684366205	0.557030934294224	-0.222292929836712	0.717985484560748
I	10317500	I_10317500_G_T	0.136024471343954	0.725671593909545	0.136306072246938	0.734070008726948	0.142723864195904	0.702370963238807	0.227884254626434	0.386017204081242
I	10317501	I_10317501_T_C	0.102276469813725	0.856673895203445	0.109184406139276	0.83852369043265	0.128178761224881	0.75981912402049	0.204219103281847	0.459763907521256
I	10317509	I_10317509_T_C	0.281476448593232	0.456783361220598	0.256129873549142	0.530836239831661	0.100083458556984	0.944737238355177	0.00861773121797468	0.999995015894614
I	10317524	I_10317524_T_A	0.201504175771345	0.311015081861414	0.202715562957643	0.313383340259713	0.258872508268585	0.153074973086757	0.126426621317536	0.630695585921551
I	10317528	I_10317528_A_T	0.153029188337791	0.615129354352886	0.149554135655572	0.632686237633918	0.195945293013432	0.445580875346969	-0.0521676449376614	0.977567413025435
I	10317569	I_10317569_T_A	-0.0315718792647611	0.99924847505721	0.177723847545324	0.7547503577283	-0.0543756491916669	0.993931658080626	-0.16116811298004	0.808539576040041
I	10317611	I_10317611_A_T	-0.044067215515728	0.997172262482056	0.0466211704861967	0.996429246838147	-0.313216250720123	0.37494132584835	-0.308209839022582	0.378553001715906
I	10317615	I_10317615_T_C	-0.0011101746350604	0.99999999877429	0.0253633679982256	0.999679389743098	-0.237552089346369	0.58088620250426	-0.273247103936332	0.474194331675134
I	10317625	I_10317625_G_A	-0.280563437243503	0.107953833326529	-0.193561344543462	0.334343582777484	-0.037496157550673	0.988028713231976	-0.219252495821243	0.243385446843259
I	10317628	I_10317628_A_T	-0.102813982274078	0.770297738749495	-0.0346225358355836	0.992421783284651	0.211568642917446	0.299220488339751	0.0481452863444089	0.974713358383768
I	10317659	I_10317659_G_A	-0.0261941095359842	0.997554846780118	0.138803540051099	0.600053139121769	0.291936423208654	0.10195851921145	0.088228535035889	0.84507425907003
I	10317670	I_10317670_G_A	-0.582703687776455	0.12337161740134	-0.508908602776334	0.234511370707938	-0.333283325772467	0.551927432401522	-0.828394858505576	0.0203534295220195
I	10317671	I_10317671_C_T	-0.5267845563833	0.178776418091635	-0.528431956425024	0.211893769714853	-0.350879087663107	0.514478363296926	-0.861143868169316	0.0160694330864477
I	10317674	I_10317674_G_A	-0.396388433790934	0.383903595005907	-0.336835278919628	0.556525884499407	-0.154415195097798	0.936646990587564	-0.705971443289018	0.0558989440779543
I	10317680	I_10317680_A_T	0.495759425411373	0.154176882400215	0.365698436980085	0.391817835865285	0.250474445031182	0.668921247085848	0.440346365950382	0.229655938021957
I	10317758	I_10317758_G_A	0.0601039240697057	0.999827862375091	0.746036644480316	0.466195076371039	1.32772600696882	0.0768528143256048	1.02629162708848	0.200548212323397
I	10317761	I_10317761_T_G	-0.783901543828412	0.110878063000079	-0.421994410059377	0.591536817874158	0.210721031315652	0.906219621882423	-0.605805170404797	0.233601984506723
I	10317767	I_10317767_A_G	0.244549650902792	0.276123205400912	0.471076576682655	0.011915644865614	0.599765641662026	0.000390893836505812	0.298660548878104	0.132184721711009
I	10317777	I_10317777_A_G	0.166135461422686	0.571750999914377	0.41045964695672	0.033581794259264	0.556466433372101	0.00184423880503448	0.293991241660353	0.144963759614242
I	10317779	I_10317779_A_T	0.151393194863277	0.640133821020774	0.427327726420486	0.0259909431084033	0.55902629817374	0.00164472590007803	0.268512156344061	0.200593215331395
I	10317784	I_10317784_G_A	0.187971817855093	0.462064791639069	0.411263134223136	0.0289796905899745	0.534061700446838	0.00204619558892394	0.303565118631933	0.116852946671
I	10317787	I_10317787_G_A	0.162144327508004	0.564668114761818	0.366570754869276	0.0551949881159621	0.503936340755026	0.00431687003929382	0.278470698668137	0.156245936715937
I	10317794	I_10317794_A_T	0.0781045518382084	0.922779322655553	0.2154215052203	0.35322672552576	0.356674943938733	0.053854296097152	0.156894165773057	0.561906634605115
I	10317797	I_10317797_G_A	0.0575714668333365	0.971572224375165	0.209578273353264	0.374584704673763	0.344120900633384	0.0661944935939059	0.145862458967179	0.615073121522402
I	10317803	I_10317803_A_G	0.180616916069069	0.429655834253985	0.320693109743101	0.0821666670969954	0.357947130653036	0.0415810991500632	0.237810713109078	0.218339148034976
I	10317809	I_10317809_T_A	0.248838591011656	0.192930044201977	0.387055133808869	0.0261426466921011	0.404278633774793	0.0179747892588643	0.273691775039206	0.131755249478112
I	10317814	I_10317814_C_A	0.208164436987735	0.31758126643267	0.388698683207533	0.0260444941335148	0.365903750376354	0.0369069939902724	0.210067387133821	0.301544078344148
I	10317836	I_10317836_T_A	0.159915592811104	0.491439648778872	0.308649345293081	0.0901254781630545	0.33549574932788	0.0583334169644669	0.154672131793023	0.510521432930441
I	10317845	I_10317845_G_A	0.161208848824468	0.53382052617859	0.232695141743956	0.291618420673079	0.309342260417186	0.118776499791567	0.136177596867781	0.642258399610892
I	10317869	I_10317869_G_A	0.312582663268402	0.135976226547461	0.313304452058143	0.147036542160904	0.398370767340997	0.0488531579527133	0.26601377297265	0.221377099197464
I	10317880	I_10317880_G_A	0.184614609851499	0.598731479377538	0.115617169850127	0.862441694069329	0.240811118052101	0.424915751544909	0.0950576226619299	0.910459944589305
I	10317881	I_10317881_C_T	0.158036370352409	0.698202387325499	0.0982450349988509	0.912769115372696	0.219008698792143	0.494692873819789	0.0737128974136126	0.959481156836327
I	10317883	I_10317883_A_G	0.147805504696856	0.729554760550868	0.0714468604498519	0.967389814798674	0.215207001718473	0.494715487604169	0.0482656104137877	0.990498749517907
I	10317891	I_10317891_G_A	0.0329272767189495	0.997735939105474	0.0193116648709488	0.99975177401272	0.130156911134493	0.7970850949276	-0.0371267682949213	0.996258921013351
I	10317893	I_10317893_T_C	-0.00554799485973515	0.999998027535128	-0.022051464601829	0.999582643016238	0.0704407665770104	0.965707777695068	-0.111261438264486	0.852952590099275
I	10317897	I_10317897_T_A	0.0438026226583954	0.993422184808009	0.0206192872027417	0.999684413019394	0.159101184987114	0.690797102159526	-0.0590208349718611	0.979746028296402
I	10317903	I_10317903_C_A	-0.336586790719717	0.12825540931439	-0.27418138523524	0.273572224863525	-0.176321891718237	0.582991108644172	-0.444953266492496	0.0277445060212149
I	10317921	I_10317921_C_T	-0.271552690521921	0.22361176952383	-0.246972481686194	0.318927949391739	-0.108867108244934	0.843974809634824	-0.263302791049756	0.236792045402379
I	10317930	I_10317930_A_G	0.153033985159348	0.940582956943066	0.332235414586486	0.599142312335785	0.169160342477844	0.920751686480679	0.0253364924148486	0.999930319364921
I	10317933	I_10317933_A_G	-0.0881072675115859	0.920500894288962	-0.129388581777944	0.792148991931711	0.0247060000728292	0.99925009851117	-0.212226321337105	0.414246676903114
I	10317947	I_10317947_A_T	-0.057953318503964	0.980038315671822	-0.0457594661990402	0.99269441717801	0.0266555350042862	0.998958717162261	-0.114978716474196	0.819879809419391
I	10317967	I_10317967_T_C	0.0355264683224991	0.99673964860707	0.0261241156444322	0.999160207796124	0.134234470215614	0.745157878152294	0.059800423302787	0.976038097851264
I	10318044	I_10318044_G_T	0.00863859581921147	0.999993983410887	-0.240060735119668	0.505469210114152	-0.00615823831558318	0.99999844784099	-0.11111836391065	0.902711213324043
I	10318077	I_10318077_C_A	0.260609049003033	0.34186701097284	-0.100369023263125	0.922934982909537	0.137251832738426	0.795147660646316	0.117213500229084	0.85633248349612
I	10318584	I_10318584_G_T	NA	NA	NA	NA	NA	NA	NA	NA
I	10318593	I_10318593_C_T	-0.146348078966994	0.952099862378087	-0.342814143152173	0.671642166055009	-0.540639886479038	0.131716444340802	-0.207745471472661	0.844858996422622
I	10318608	I_10318608_A_T	-0.273741464068485	0.691726777928015	-0.313957214254105	0.796309437537944	-0.657083904135611	0.0489909420059117	-0.426420473300687	0.316620752880088
I	10318611	I_10318611_G_T	-0.228534399949086	0.801520384831727	-0.34631743560547	0.728216324143052	-0.598281425455171	0.0766813155870505	-0.336165064141452	0.519602024971398
I	10318626	I_10318626_A_T	-0.276420349413896	0.583218368457777	-0.613253271339184	0.0713197148481981	-0.531234495589172	0.0880735968614123	-0.311755782436421	0.493852554717858
I	10318646	I_10318646_A_G	-0.242058151977136	0.567182215971718	-0.478842578043998	0.114440819253923	-0.441455046008596	0.126559731992275	-0.207160846823967	0.729838871768964
I	10318663	I_10318663_C_T	-0.157441846549281	0.851453032377264	-0.530599028812347	0.0858936328673423	-0.319728411671626	0.37251115221712	-0.241100425449905	0.622624968360568
I	10318665	I_10318665_A_G	-0.13796974924754	0.89673026308135	-0.532368269764188	0.0812205444014097	-0.288544513308153	0.459270810882949	-0.20276504275654	0.743169771221308
I	10318692	I_10318692_C_A	-0.0151288815963	0.999976733815319	-0.195419980839873	0.810345722281349	-0.198159708580993	0.737836988460243	-0.117208157802092	0.939505130854524
I	10318804	I_10318804_A_T	0.283837619986466	0.199126364667293	0.0926346345439922	0.943403899877319	0.228324910056207	0.436376662276576	0.0759615408030449	0.961069863736159
I	10318880	I_10318880_G_A	0.22576833585709	0.403417393369919	0.138985243370864	0.78820699016063	0.0294455744011895	0.998905462513792	0.231744332087923	0.368971412659767
I	10325160	I_10325160_C_T	-2.12395234397549	0.207588915032324	-1.74160963924393	0.376535080245639	-0.377915155986653	0.968567817168024	0.427444014827175	0.918923675090073
I	10325688	I_10325688_C_T	19.9649369793803	0.999995040621802	20.4002550506381	0.999994816733731	19.2368052424747	0.999995396444399	1.00766377870401	0.999999995758208
I	10325983	I_10325983_C_T	0.718464988544254	0.624224889124383	-1.01160090649139	0.766842189967818	0.162518929497809	0.998540239003279	1.19421662938057	0.173028756348012
I	10326218	I_10326218_G_T	0.166897086468324	0.992484081514849	-1.19093480986206	0.399139083726569	0.17715358663552	0.992117681573775	0.0209431738452413	0.99999811605552
I	10327838	I_10327838_T_C	-1.12483711193264	1	-1.52651913701819	1	-1.47618437218151	1	-1.04700608143544	1
I	10331797	I_10331797_C_T	0.053410751739704	0.999994186929172	1.05286626687991	0.696468177389802	-17.5599771993309	0.999999998150223	0.661043935175534	0.908192328520303
I	10333459	I_10333459_T_A	NA	NA	NA	NA	NA	NA	NA	NA
I	1033756	I_1033756_T_A	0.997358554964822	0.568303841606745	1.23167540689043	0.448813407213484	1.7016790361188	0.212518751153582	1.14045939892333	0.491290253963511
I	1033757	I_1033757_C_A	1.38066054340032	0.325366079964423	1.1983389866229	0.456521495609059	1.76076771591952	0.191459328710496	1.54737420523848	0.259775716730991
I	1033874	I_1033874_G_A	1.84681924640831	0.153948708911604	2.17952500023398	0.159483561908778	2.87267218116601	0.0150988118074549	2.27359755612799	0.0610872513213552
I	1033963	I_1033963_T_A	-0.0865092412394632	0.999972426619389	0.506817602368484	0.974530593310537	0.89248008318044	0.817433716790617	-0.974786910772766	0.865572778115582
I	10340089	I_10340089_G_C	-1.05851124593069	1	-1.60439904958188	1	-1.43310201199416	1	-0.959535355302303	1
I	10340962	I_10340962_C_T	18.9985887209138	0.999995587148703	20.9842621031411	0.999994592268486	1.38899733266816	0.999999990498982	19.0724359708655	0.999995547464457
I	1034123	I_1034123_C_G	1.15487517559959	1	1.19536282438018	1	1.24069128214749	1	1.08590534199485	1
I	10342233	I_10342233_G_A	-0.0565703514883936	0.99993760498954	-0.451985123735857	0.913710418600236	-0.267641321566909	0.980430950491473	-1.21345152417129	0.311806764043134
I	10344062	I_10344062_A_T	-0.0870113769896267	0.99991781635184	0.300754154019142	0.993297935354805	0.635123340443566	0.816721242460967	-0.0319515997527527	0.999999035518186
I	10344063	I_10344063_A_T	-0.300104592450336	0.981851594733827	0.405465108108167	0.949554678262396	0.44926773076656	0.889227697376453	-1.29928298411667	0.615987293509975
I	10344248	I_10344248_C_T	0.58023507513821	0.595562710915766	0.154150679827258	0.999119199967967	0.154150679842383	0.997172364371315	0.823767363014648	0.264296305580182
I	1034510	I_1034510_G_T	-0.510825623765989	0.95094702207088	0.538996500732689	0.833026305255883	-1.00552186560203	0.810142252282603	-0.125163142954005	0.999625093187543
I	10345611	I_10345611_G_T	-1.56454259252601	0.452490258132677	-0.693147180559947	0.854737788146137	-0.358299639665733	0.974363741127723	-1.25624123287169	0.242151690534237
I	10346409	I_10346409_G_T	0.0410614867977717	0.999986415329685	-0.370373788293986	0.952829478602782	0.109199291964991	0.999276945713452	0.322773392263051	0.951655627350647
I	10349034	I_10349034_G_A	-19.9013340338816	0.999999999894424	0.161240974052282	0.99896395077661	-0.835976248142422	0.821646299902676	-19.7373501062835	0.999999999855945
I	10349651	I_10349651_G_A	-0.135242257028152	0.995128972627346	-1.94395128441858	0.208244727937609	0.294960713562924	0.918372188653626	0.381920759802856	0.810534394674241
I	10351853	I_10351853_C_T	-0.168335314819177	0.997896285105313	0.405465108114967	0.959322377475441	-0.262364264467486	0.991409358787515	0.43078291609246	0.89649413455322
I	10351857	I_10351857_A_T	-0.240535294026077	0.99627200562279	-17.1820059327013	0.999999999450345	-1.10734596863687	0.7779650140749	0.51459210656147	0.896882783321955
I	10353761	I_10353761_G_T	-0.170957798143638	0.996126038248247	0.698001559024749	0.642334650289854	0.680895878779425	0.61716063680542	-0.540055262080778	0.846409984677261
I	1035418	I_1035418_G_T	-0.296265816142861	0.914266599207209	-0.393904285707089	0.927860213676409	0.0982702223979547	0.999264607632697	-0.503905180913686	0.685989191725076
I	1035419	I_1035419_A_T	0.878550403891307	0.54076432413064	0.390197635977375	0.975905220986569	0.667829372575669	0.83011526537056	0.79566274408554	0.633830779938619
I	10354220	I_10354220_A_T	0.380705491598039	0.829248821768711	0.792291230874993	0.315369817538874	0.554420971058319	0.587033873639751	-0.133531392624489	0.995590569851044
I	10354223	I_10354223_A_T	0.0935260580108247	0.999204120967422	0.322678914488878	0.929066708082949	0.118341227130549	0.998008589790757	-0.663699979222958	0.605898886751155
I	10355757	I_10355757_G_T	-0.449916870678997	0.78182896273658	-0.154150679827256	0.993819858209766	-0.258861633916287	0.959395676375732	-0.0400944572018763	0.999955807868029
I	10356417	I_10356417_G_T	0.6596244885213	0.466455163200431	-0.0578195708888241	0.999870697069226	0.445311016655363	0.755146381764457	0.296265816143172	0.922820756902391
I	10356420	I_10356420_G_T	0.426971313329124	0.773019114234214	0.294799540220644	0.932509965022004	0.517943091534852	0.656290986920654	-0.126413924855662	0.996820164352853
I	10357752	I_10357752_G_A	0.106638471103321	0.999582832276941	-0.0890208508967597	0.999837800665157	-0.179443856966023	0.997470747028517	0.194015278391219	0.995435208186433
I	10360047	I_10360047_T_A	0.603555156991082	0.358779786265257	0.722908227721471	0.220393239920394	-0.344194282712715	0.818075189739403	0.251012450323323	0.902581941717518
I	10360048	I_10360048_C_A	0.168921997720789	0.96323567047724	0.331645195872913	0.723538778106492	-0.00257732101421967	0.999999997034159	0.0728680463904014	0.998098110742696
I	10360049	I_10360049_C_A	-0.0132452267279487	0.999997576881725	0.0912160082726784	0.994959172214175	-0.182321556793954	0.935376598490397	-0.156053629973344	0.96005810709284
I	10360664	I_10360664_C_T	0.569254416773191	0.60218602978927	0.417527980557437	0.836112403486883	-0.100621658535724	0.99900992936379	0.329303747142606	0.900727989846445
I	10363487	I_10363487_C_A	17.8913027121346	0.996771699795379	19.5697334960557	0.996453156689991	18.133138396461	0.996721472042731	18.0603790421786	0.996733753993104
I	10366468	I_10366468_G_A	1.76822897181785	0.25188038491609	-17.9219017265848	0.999999999914372	2.19722457733621	0.114189930530285	1.94129120319901	0.167750244302626
I	10367500	I_10367500_G_T	-0.193144789761804	0.979434305853657	-0.216561487118572	0.973539405158654	0.0669961286660019	0.999651223025147	-0.657585286946863	0.514980932444018
I	10368526	I_10368526_C_T	2.01030531129365	0.0931153848445142	1.19327751527466	0.420134059121062	2.26989698643754	0.0514511628700661	2.14558572054243	0.0681748328078046
I	10369284	I_10369284_C_A	0.322287601629258	0.890510064009925	-0.638626341681486	0.660529686336559	-0.8923325434059	0.37823951587363	-0.715846768043573	0.472736588208631
I	10373337	I_10373337_C_T	1.00634584576106	0.999999999999799	1.52207538728765	0.999999999999166	20.8411973035868	0.999999995743905	20.0022623095654	0.999999996241368
I	10373548	I_10373548_A_T	-0.983732012669655	0.39218395266507	-0.209091797858229	0.992338874391457	0.068422021163973	0.999853880124466	-0.589077820665696	0.759699238123188
I	10374405	I_10374405_G_A	-0.317357840597895	0.984653302621715	1.01764322613445	0.447108487006929	0.11477551459244	0.999690987294665	0.361851832118277	0.966896552256724
I	10376187	I_10376187_C_T	-0.210823066926164	0.997949770848263	0.486464906299808	0.946713796662947	0.689073855172314	0.827359605559401	-18.2290778217343	0.99999999870035
I	10376776	I_10376776_G_A	20.0552067199811	0.999995452627124	20.6780374021236	0.999995159387128	20.7417532165097	0.99999512706658	0.848317453173407	0.999999997283623
I	10376831	I_10376831_C_T	20.4180634441943	0.999995739932606	1.44541273442508	0.999999991663855	19.7547692267841	0.999996018793982	19.9616318924941	0.999995934037039
I	10377691	I_10377691_G_A	0.193821353616573	0.988148012110014	0.431576252112083	0.852110579119846	0.128704014171484	0.997961237022413	0.364294245028526	0.896965031113113
I	10378587	I_10378587_G_T	0.431782416425538	0.565173143548619	0.147678165321653	0.985344540636975	0.811768439232717	0.104365083064556	0.951191783882921	0.0386099359106173
I	10378638	I_10378638_C_A	0.162518929515709	0.994950806016429	0.671168273841204	0.58575041407052	0.310154928304733	0.948769178733996	0.687104866108396	0.544055889827811
I	10378699	I_10378699_C_T	0.213339551217624	0.99074930484157	0.396881364416772	0.927624420890131	1.19824212961695	0.286229202102978	0.854990206010359	0.506647233332166
I	1037921	I_1037921_T_A	-0.259957524435591	0.989496710897512	-0.723918839226696	0.828298070201932	-0.171850256926658	0.997358980317364	-0.340926586970592	0.961055351611825
I	10379215	I_10379215_G_T	-0.119209133483898	0.993121410249328	0.0138570346614246	0.999998767993255	-0.282425818562952	0.889928539292352	-0.0874101805841471	0.997737133792594
I	1037922	I_1037922_C_A	-0.238891908276318	0.985542747651581	0.368733098839437	0.918686628274636	0.454255272277596	0.808740697306417	-0.136613059161931	0.997203468797077
I	1037924	I_1037924_G_A	-0.0439915692815317	0.999978258626816	1.82165178919088e-15	1	0.18762660902365	0.991289376179044	-0.128891013068018	0.997889013124094
I	1037944	I_1037944_T_C	21.4025257315498	0.99999999999907	1.02334658325829	1	0.920050514731791	1	0.821973210663715	1
I	10380925	I_10380925_T_C	1.07522896147059	1	1.07439260591574	1	1.07439261320889	1	0.948167458930653	1
I	10381308	I_10381308_G_A	20.7022331705046	0.999999993118564	1.18585954787411	0.999999999999607	1.10352644087558	0.999999999999825	19.7214039174929	0.999999994057563
I	1038366	I_1038366_A_G	15.9547445189905	0.995264618728868	18.0801894139326	0.994603884892318	16.7671292809178	0.995014842576983	17.2992870854302	0.994850717974975
I	1038503	I_1038503_G_A	19.873192089055	0.999999997537159	1.34379789731425	0.99999999999973	1.15089845353718	0.999999999999826	20.2125954464851	0.999999997407551
I	1038504	I_1038504_C_A	0.785948983121347	1	1.3585395058379	1	1.17483364785479	1	1.11166075711182	1
I	10385103	I_10385103_T_A	0.780679255515253	0.332428986963866	1.10973587388677	0.118927421281081	0.924240271055611	0.211262153374341	0.780679257750842	0.332662056057199
I	10385558	I_10385558_T_C	19.2142931538401	0.999987506470693	18.3869499079824	0.999988574167588	1.28791103816196	0.999999975621964	19.0420696929531	0.999987736239198
I	10387253	I_10387253_G_A	-1.11436064563624	0.829060405134258	-18.8834803707039	0.999999999952284	0.0404913613547484	0.999998844901008	-19.1540899966131	0.999999999879085
I	10388917	I_10388917_G_A	0.48465590603299	0.755105987045438	1.0498221266953	0.221034255202872	0.58551651988835	0.642479349609585	1.03630840533388	0.205009986193032
I	10391497	I_10391497_G_A	-1.81953903180738	0.124001969577298	-1.8465676544164	0.304297132563133	-0.744616515789359	0.704002839045923	-0.424728407183299	0.91720297159944
I	1039368	I_1039368_A_G	-0.950539075519014	1	-1.25728724782955	1	-1.23807303191615	1	-0.889275650157385	1
I	10395122	I_10395122_T_A	-0.355041469930989	0.633062596821064	-0.399799370572487	0.667193761615867	-0.179615860886755	0.950802507043118	-0.018825282472619	0.999989395247455
I	10395280	I_10395280_C_T	-0.61374040295553	0.940310471553877	0.183849440972009	0.999352877061639	-17.9574332839934	0.999999999592976	-0.080629734400108	0.999964532516514
I	10395300	I_10395300_C_G	0.0388846351800302	0.999955360421215	-0.800703086781208	0.597360701857461	-0.736164565643636	0.585680414472949	0.485507815781702	0.603150814749649
I	10395678	I_10395678_G_T	-0.129842845367875	0.996129558910481	0.414123172432698	0.796295262564087	1.05641193417773	0.0988043846192683	1.04701115992286	0.0891077280143598
I	10397131	I_10397131_C_T	15.8368569969989	0.995324886930168	17.7145588960277	0.994740572994418	17.396688085357	0.994834375583519	15.8007519923568	0.995336392225311
I	1039853	I_1039853_G_A	NA	NA	NA	NA	NA	NA	NA	NA
I	1039962	I_1039962_C_T	-18.7999919873217	0.999999999872996	0.750305594399895	0.923828521061952	-0.451985123743049	0.993901887196694	-0.503657134287371	0.99082417669435
I	1039963	I_1039963_G_A	0.955016708987331	0.999999997514297	20.4932923620369	0.999995176950848	19.2910016438939	0.999995738349678	19.2538226406522	0.999995750459242
I	10402669	I_10402669_G_T	-0.080458421668297	0.999585823461055	0.416334780345068	0.837085313862252	-0.173271721273847	0.992000671737913	0.412244795093542	0.815427442106624
I	10403276	I_10403276_C_T	0.824679771799435	0.808404424016867	-0.718044698329078	0.940943462538047	0.722134717436929	0.870905436705019	-0.793030534110093	0.919359254527733
I	10404409	I_10404409_A_T	0.356674943938765	0.828599455247512	0.306374205463934	0.896389219570195	0.17008898835832	0.984581828864234	0.635577328738467	0.409656194040484
I	10404450	I_10404450_T_A	1.04827770418933	1	21.0798163375219	0.999999999998381	0.942427580222771	1	0.813276732668354	1
I	10408040	I_10408040_G_T	17.7932111785673	0.994612108002347	17.7393154103621	0.994630041343603	17.5127210298902	0.994703720376928	17.7834866286753	0.994616897502707
I	1041100	I_1041100_C_T	0.295305997562782	0.974359481984159	0.275103290244919	0.994128442535159	0.399155938914898	0.965671056804855	-0.454857863437699	0.931494893346129
I	1041108	I_1041108_A_G	0.884657853620673	1	1.389182392065	1	1.24024440876502	1	1.06836357852364	1
I	10411407	I_10411407_C_T	17.3505288060609	0.994770728767125	17.1244046266085	0.994834360141331	17.2750890984593	0.994792268336411	17.7677902976094	0.994630081771217
I	1041160	I_1041160_C_T	1.02326285142643	0.632335982334405	1.28966752543082	0.652732683192883	2.27244799857381	0.0803139741688361	1.80049314919681	0.19627190849195
I	1041238	I_1041238_T_C	0.759009526784992	1	1.28569639494442	1	21.1744272141562	0.999999999999179	1.04668003124758	1
I	10418327	I_10418327_A_T	-0.540197702078323	0.682760260834335	0.178482780486788	0.986185054710635	-0.306730267422056	0.929543422882276	-0.405465108108164	0.83628183670565
I	10421129	I_10421129_G_A	0.56639547498473	0.71190144276627	0.125839047001372	0.998781104551606	1.41369333530801	0.0685566131698785	0.599401771389006	0.668677181732737
I	10421474	I_10421474_G_A	0.17180083638887	0.76118695445726	-0.0999651923395055	0.965738041794466	-0.657088752634983	0.0179176897857176	-0.412715353707724	0.147715184457933
I	10422138	I_10422138_T_A	0.422964267974657	0.848787424429453	0.5776342934381	0.73129167936807	1.12820024585361	0.18582153989356	1.11556184698188	0.182412377788434
I	10422140	I_10422140_C_A	0.748047822026392	0.299459417511563	1.12350317742216	0.0967927890742818	0.939898745661219	0.161013493311921	0.930283286964022	0.155633367153659
I	10425139	I_10425139_G_A	0.111703989580001	0.999286717674766	-0.429562659687224	0.948418525187428	-0.717244732106691	0.7651732085961	0.237473376869034	0.98728292539328
I	10428447	I_10428447_G_A	-18.4597312906702	0.99999999889852	-0.469352375559416	0.977445575915744	-0.628608659422368	0.937262973461336	-0.897362721988643	0.810332966145774
I	1042856	I_1042856_T_C	0.547730180701483	0.864908956718977	-0.985167645886206	0.795581096883596	-0.0369885693692819	0.999996859779274	0.621388411449249	0.804217632538688
I	1043205	I_1043205_C_T	1.77405989212866	0.0847464975615001	0.207639364778977	0.99868799489231	2.04072702949915	0.0217448499119888	1.5308755899397	0.125496339182294
I	1043206	I_1043206_C_T	-0.154150679827259	0.998817507249763	-19.550970152738	0.99999999995875	0.798507696217772	0.400348911689394	0.704320481158071	0.513099019054322
I	1043207	I_1043207_G_T	-0.0905140075313759	0.999654756265835	-1.29448681186604	0.583847031248186	0.628608659422374	0.44942723298716	0.477231906477843	0.685003415457006
I	1043212	I_1043212_G_T	-0.219747962313072	0.99693027681371	-0.471062390593977	0.948496480187642	0.772001180894828	0.30698976821208	0.621718977770926	0.49947371346369
I	1043214	I_1043214_G_T	-0.579818495252941	0.904392009246689	-0.842182759720433	0.714451059860354	0.100083458556985	0.998567648416182	-0.0465200156111771	0.999929361664865
I	10432976	I_10432976_G_A	0.060624621816472	0.999607929305841	-0.17252715877088	0.986399512449298	0.414928023142173	0.687027285909119	-0.1595068789099	0.98573094178495
I	10435618	I_10435618_G_A	0.113944259349337	0.999689599028112	1.20825546611793	0.466525959752874	0.920144301190142	0.65885735002349	1.31218638896621	0.38672364214768
I	10436361	I_10436361_G_A	0.486133011176702	0.780658894629029	-0.198850858740939	0.994192801518693	0.00333890142085806	0.999999999260381	-0.0222506088668665	0.999998201858764
I	10438584	I_10438584_A_C	1.02132521230758	1	1.37703508573919	1	1.30179863774204	1	0.9393355247712	1
I	10439544	I_10439544_A_G	-0.859221481933437	0.999999998648271	-19.0165917541282	0.999995925123493	-18.8803268746081	0.999995985886819	-18.8066739650333	0.999996017733834
I	10440111	I_10440111_C_T	0.386027911110222	0.770776056865587	-0.839101093182855	0.449617392974914	0.260993775445305	0.935349830764678	0.00573067475335632	0.999999975847919
I	10444543	I_10444543_C_A	-0.947885097278814	0.581626214549344	-0.376235469793227	0.970695130358876	0.474457979595117	0.875305187832716	-0.787334395619644	0.721281895437858
I	10444742	I_10444742_G_A	-0.839598111085894	0.902459466049624	0.819354865875575	0.838568495807149	0.601300384068838	0.935408389094796	0.24462544013011	0.997465797231194
I	10452610	I_10452610_A_T	18.1547631186255	0.994543625174412	16.3210085283609	0.995104522986707	18.2389056411885	0.994495754719165	17.7203749710481	0.99467602892825
I	10452985	I_10452985_C_A	0.0233473639970689	0.999984332259638	-0.0953101795304777	0.996746216350781	-0.287682069367461	0.865671761540322	-0.0456105112512468	0.999758779618663
I	10454203	I_10454203_C_T	1.22767930632051	0.999999999997319	20.4513451134485	0.999999979936036	1.25187479190433	0.999999999997168	20.9726420370818	0.999999978356367
I	10457362	I_10457362_C_A	0.480695954327039	1	0.546311579070002	1	0.625779175515967	1	0.497070219142576	1
I	10466963	I_10466963_T_C	0.911476749852834	1	1.42206361489657	1	1.37752759788745	1	0.940677750371168	1
I	10470681	I_10470681_G_A	0.297251523467936	0.993101406831521	0.847297860387206	0.858674915138635	-19.2322749471718	0.999999999985337	-19.1348655633576	0.999999999941125
I	10471088	I_10471088_G_A	19.1059092453448	0.99999582096612	19.2821358768713	0.999995739985678	20.3103673687776	0.99999526860201	0.84999723910847	0.999999998345749
I	1047981	I_1047981_G_A	18.0725884749943	0.999990085413735	1.56476269411503	0.999999961384039	20.252571245896	0.999987512890985	19.8691905686982	0.999987978636815
I	10480121	I_10480121_G_A	-0.0606246215178603	0.999897467248463	0.965080896043586	0.246487002527574	-0.498246841558437	0.866454206850749	-0.743919503191859	0.635599609694415
I	10481884	I_10481884_C_T	1.00012332950869	0.999999999999016	1.42419873653511	0.999999999996699	19.207969276783	0.999999984618582	20.7029519436533	0.999999980708523
I	10483504	I_10483504_G_A	17.2785880501432	0.994898898086074	16.3535223716499	0.995186174770056	16.9494062467846	0.995005599753108	15.7184828218972	0.995380364775152
I	10485723	I_10485723_G_A	-0.624154309072994	0.973081037398545	-16.82948479818	0.999999999779354	1.71171676155452	0.325005686339922	0.538996500732688	0.963924286718585
I	10486271	I_10486271_C_T	0.569914540135996	0.690348159590298	-0.155320954975451	0.997036939410547	0.819677377725484	0.427553238823863	0.763898036677792	0.454382602737183
I	10487487	I_10487487_C_T	1.29013093894299	0.392561882843338	1.17771646975939	0.478847295981992	1.00972473852026	0.582061918574335	1.0212042202559	0.558212106319718
I	10493584	I_10493584_T_A	0.0660211010977964	0.998957877353498	0.117783035656385	0.992978856901123	0.349895256953354	0.725493840039433	0.304489190768163	0.772274551994273
I	10493586	I_10493586_C_A	0.481144172493928	0.349235256150389	0.527180512190315	0.330678117337294	0.344504408318478	0.658471884225768	0.583215703276297	0.19872016969623
I	10494072	I_10494072_T_A	0.975958528392959	1	1.30589389079595	1	0.935466709532462	1	1.02205127040122	1
I	10494243	I_10494243_T_A	1.13994488301845	1	21.4851999871207	0.99999999998963	1.42047128948292	1	0.970110321176716	1
I	10496065	I_10496065_G_T	0.818310323517972	0.569243694901415	0.524397701311541	0.875566918237095	0.863772697590715	0.562254171272262	0.789560910227976	0.603524648796838
I	10496166	I_10496166_C_A	-0.0370598243810669	0.999963672464304	0.110475616324612	0.998743387455879	-0.502628856561811	0.934396685941735	-0.14161551102448	0.995392589704667
I	10498148	I_10498148_G_A	-0.52389770485867	0.882306342583343	0.187598613894957	0.997046215615707	-0.765059762148756	0.802508114736002	-0.456758402491584	0.923877889371896
I	10499084	I_10499084_G_A	0.916290731874175	0.744264955312982	1.08866195781869	0.677930278633055	-0.609765560640749	0.96427143055196	-0.277631736540564	0.996579640914494
I	10499488	I_10499488_G_T	NA	NA	NA	NA	NA	NA	NA	NA
I	10499489	I_10499489_A_T	NA	NA	NA	NA	NA	NA	NA	NA
I	10499490	I_10499490_G_T	NA	NA	NA	NA	NA	NA	NA	NA
I	10499495	I_10499495_G_T	1.34855403313707	0.391818330906149	2.1054170280831	0.193654830224427	1.34855403313705	0.431669354156994	1.60710962267451	0.25664538203675
I	10501966	I_10501966_G_T	-0.497140170680693	0.92137415659565	0.164996773136705	0.998525173969372	0.95702283471382	0.477594050100171	0.641638159724672	0.759493793066641
I	10503001	I_10503001_G_A	0.0246439286912491	0.999993493085156	0.245544489423085	0.961134225008593	0.135341349638175	0.995534959862006	0.298913939672452	0.903329725787304
I	1050441	I_1050441_G_A	0.800567429180787	0.879342901004238	-16.8544764343476	0.999999999027465	0.824916458191071	0.880251168530179	-0.525531771155687	0.986559834796238
I	1050907	I_1050907_C_A	0.563591939780349	0.369277678879047	0.34830669426879	0.759445247585759	0.435386787977531	0.594134172578731	0.782047342077675	0.127729473772274
I	10509485	I_10509485_T_C	0.926988651130808	1	1.38741422724257	1	1.43129135574689	1	1.25999917234251	1
I	10515890	I_10515890_C_T	-1.09453896328049	0.852422169812191	-17.6119522644186	0.999999999224246	0.23233197736861	0.998769553933719	0.268889573102406	0.997830375663251
I	10515891	I_10515891_G_T	-0.389071298254207	0.988718572993098	-0.483629876044301	0.985204062043912	0.520014049820764	0.956864008109829	0.268889573108127	0.996500735769658
I	10518968	I_10518968_T_G	-1.20951516436867	1	-1.526730169573	1	-1.57535015358275	1	-1.24224685611486	1
I	10521508	I_10521508_G_A	1.29498559891813	0.409927282132163	1.17093295025467	0.526122735049543	0.196373334475304	0.998102861521412	1.41939430954624	0.34015996875766
I	10523760	I_10523760_C_T	0.263209215933061	0.976487409428767	0.508575904032544	0.839615321947808	0.927408820458138	0.433287885776867	0.540542096094665	0.788065362077687
I	10524007	I_10524007_G_T	0.172690663733003	0.999451217946269	-0.775668204247932	0.94163255648908	-18.9128457760795	0.99999999972538	0.878699757935354	0.80680358413194
I	10524008	I_10524008_A_T	0.37548427589624	0.978084287602789	-0.801221348174184	0.891147022515584	0.37074867182767	0.980480097955765	0.861437206549642	0.733846870463212
I	10524009	I_10524009_A_T	0.396990481117176	0.981319894777836	-0.779715196868412	0.923559672980445	-1.01353327942955	0.836914358841746	0.576152477620772	0.93147186075166
I	10524010	I_10524010_A_T	0.383135631710084	0.979798223425697	-0.795276619901854	0.90412966613154	0.0821356969268611	0.999956060741463	0.386295192000515	0.979205520707539
I	10524011	I_10524011_A_T	0.155510299343301	0.999032963555807	0.297390886579232	0.989989392046229	0.60179740414242	0.880522578567672	0.72469553829487	0.795834956340557
I	10524335	I_10524335_C_T	0.146770572684784	0.98365189369642	0.699377730329006	0.284685947334325	1.16281473183243	0.029572209654248	0.563070022855047	0.425585483333898
I	10524337	I_10524337_G_T	-0.324049716144632	0.820710430171743	0.209590587428611	0.945710156645213	0.712490143403079	0.210170436183844	0.0377403280022235	0.999906468232803
I	10525356	I_10525356_G_T	-0.209627007473168	0.947978174161132	-0.0346855579878886	0.999945757919361	-0.270251629300054	0.887493641354335	0.0937567652667888	0.996284160022058
I	10527920	I_10527920_G_A	0.239672853273211	0.899942586280469	0.420210288265875	0.598963486491445	-0.0655356510429501	0.999166435232712	0.108096495489588	0.993715673881231
I	10527924	I_10527924_C_A	-0.700371964612546	0.216639748217527	-0.164566012903576	0.974085948364537	0.0300126522903159	0.999947317040638	-0.246708706564873	0.880191588358941
I	10531331	I_10531331_C_A	18.779372638319	0.999995706603575	1.11412468377895	0.999999995618299	19.3740797460657	0.999995426065464	18.7724997590313	0.999995713290947
I	10533061	I_10533061_C_T	-0.255061154278195	0.988945012358758	0.777704568588009	0.688107049232621	0.861318708629143	0.529184923006445	0.43286408229628	0.907939211284777
I	1053432	I_1053432_C_A	0.223696102932641	0.860602927647166	0.0346855579882503	0.999885158634339	0.349077780767269	0.57529609758128	0.0346855579882732	0.999854165195946
I	10537782	I_10537782_G_A	-0.420486456683684	0.878145750867698	-0.123794216726056	0.99889374695104	0.0723206615797043	0.999868294845219	-0.0246716044076825	0.999997002939012
I	1053919	I_1053919_T_A	0.0326789642230206	0.999957505146792	-0.151930923088946	0.989522923096589	-0.108654939607123	0.995913033707247	-0.540402641109678	0.512571022513868
I	1053922	I_1053922_G_A	0.218197127379982	0.932313951805008	0.402067871159667	0.695396416506705	0.0654572166829779	0.999312884892088	-0.07255329372965	0.99893336302565
I	10539548	I_10539548_G_A	-0.54252135457455	0.882954329800347	-1.23073025332244	0.676808160099576	-0.899196298514453	0.721983371034813	-0.60921272887501	0.833963695825464
I	10539758	I_10539758_C_A	0.298611142984142	0.910352255751173	-0.286322452509946	0.953440798784832	-0.943101989324553	0.381203781814765	-1.07217900650687	0.217547487791788
I	10545686	I_10545686_G_T	-0.208155760348718	0.974127216825037	-0.321204764490424	0.931333905200698	0.548977389730366	0.523876125706977	0.0625203569813338	0.99963451806088
I	10546899	I_10546899_T_G	1.15607928812136	1	1.62461624395011	0.999999999999998	1.4948723299607	0.999999999999999	20.9433174706527	0.999999999929789
I	10547090	I_10547090_C_T	NA	NA	NA	NA	NA	NA	NA	NA
I	10558298	I_10558298_C_T	0.853489830635131	0.507618679631537	0.378066134254744	0.954009976167618	1.81585702080711	0.0452873715469317	1.16113264564944	0.280916421006579
I	10558299	I_10558299_C_T	0.944461608840858	0.428263669384376	0.396248453260148	0.947067336514199	1.55059741241117	0.109514502186556	1.25353487127395	0.225383871392545
I	10558302	I_10558302_A_T	0.864148180535359	0.501510805562922	0.405465108301003	0.943996931785643	1.54129501974886	0.112642130880798	1.29980232976645	0.203313974506395
I	10558303	I_10558303_G_T	0.80830209381006	0.554468184418677	0.432133355190478	0.930962712165703	1.69964418032024	0.0691199977590803	1.4547090307983	0.133899283455288
I	10562848	I_10562848_A_T	-0.300641217094288	0.986636613678212	0.567472659430637	0.858193646660702	-0.252280145400873	0.993013534070527	0.905479815769933	0.509510307326873
I	10563844	I_10563844_G_A	1.32856630898484	0.166614294717556	1.08334481653732	0.33812291658367	0.116821959176824	0.999130564943062	1.12308514518683	0.280418473744796
I	10567321	I_10567321_C_T	-19.9334249564372	0.999999999864166	-19.5684726311657	0.999999999866732	-19.7448547879349	0.999999999867729	-0.0483735842842183	0.99999062576238
I	10569077	I_10569077_G_T	0.574430873720562	0.611394301766478	0.599281044327852	0.625319574412941	0.90445627422715	0.292064397291381	1.0768723020317	0.168775113041175
I	10569081	I_10569081_C_T	-0.260531083385829	0.908909675135987	-0.194156014440956	0.97516612686249	0.162118849476436	0.980107966324466	0.167054084663167	0.975850756559294
I	10569084	I_10569084_G_T	-0.0316895105534231	0.999976171434343	-0.0996624944808457	0.9985539610778	0.424586149555755	0.729206758508478	0.274462162478414	0.912791196350036
I	10571951	I_10571951_C_T	1.04366477274591	0.999999984098342	18.9545496777848	0.999987763935954	20.5328566716237	0.999985608911366	18.5825773184577	0.999988251062835
I	1057821	I_1057821_G_A	17.9947432828227	0.99998913435826	20.7919764144281	0.999985428815019	1.66503160395979	0.999999954368368	18.1292047638727	0.999988981561324
I	10578411	I_10578411_G_A	-0.807688715286969	0.806153306565544	1.37663245020818	0.27658367079333	0.988409148534497	0.530409151074688	-0.434175213894329	0.972524091182632
I	10584011	I_10584011_C_T	-17.7618285346231	0.999999998710588	-0.321098069371622	0.997909525345239	0.107520343711256	0.999950598568202	1.30699875844935	0.547493872950766
I	10584743	I_10584743_G_T	0.182321556832843	0.957037324368405	0.374693449442476	0.702473343924948	0.21941410132285	0.926876878261759	-0.314658660143684	0.810672283072986
I	10586925	I_10586925_T_G	0.982541061108831	1	1.48646845577709	1	1.26184581350038	1	1.02446146877004	1
I	1059029	I_1059029_G_T	0.372404245864821	0.913866405667825	1.07919420281594	0.261438085869838	0.427770865622461	0.845572283459296	0.806614283751389	0.425541835101338
I	10590381	I_10590381_C_T	-1.13590116734091	0.158332817789975	-0.328319718183602	0.931892507424855	-0.637884501884892	0.609475773717049	-0.668656160551649	0.500647800189908
I	10592570	I_10592570_G_A	0.335423835336996	0.867702612056873	0.933532538308658	0.210530536505122	0.780431049490049	0.324121708216227	-0.197486992911135	0.980336825167639
I	10594767	I_10594767_C_T	-1.52335060736879	0.114883249618732	-1.4754221407176	0.23908211523483	-0.6897515915588	0.662543836162789	-1.45453365250769	0.143090170315918
I	10597696	I_10597696_C_T	18.6495716144691	0.999999932828443	1.22255416968012	0.999999999989071	20.1822546500807	0.999999914758451	0.959899084134589	0.999999999995223
I	1059775	I_1059775_T_C	-0.575207882695238	0.589770463551913	-0.0723206615796258	0.999723273056418	-1.51649991670871	0.184774245482792	-0.454255272277597	0.799152961829377
I	1059808	I_1059808_C_T	-0.476001647894289	0.77060298649252	-0.722134717433187	0.814183015796246	-1.33732035652343	0.189903568431782	-0.663294217410264	0.595780840802499
I	1059996	I_1059996_G_A	0.7214234995196	0.999999999999881	1.10457281718881	0.999999999999766	20.1410052270381	0.99999999172575	20.8509032180229	0.999999990812839
I	1060115	I_1060115_T_C	0.457758710622087	0.999999999999974	0.642513347143226	0.999999999999962	19.9576433685209	0.999999992093094	20.8720975525878	0.999999990948454
I	10601832	I_10601832_G_A	NA	NA	NA	NA	NA	NA	NA	NA
I	1060201	I_1060201_A_T	-0.723784150021837	0.71488059404892	-0.624154309072996	0.961935863025131	-1.40827326783865	0.577415374982005	-0.382992252256106	0.966839035559418
I	1060202	I_1060202_A_T	-0.723784150021835	0.73379115705534	-19.4211224340377	0.999999999973569	-1.40827326783866	0.598051628553398	-1.10599239596573	0.591760333523248
I	1060203	I_1060203_A_T	-0.387311913400621	0.955591696468302	-20.4211224173999	0.999999999995867	-20.4631383867545	0.999999999983252	-1.10599239596573	0.60039438987856
I	1060206	I_1060206_G_T	-0.112025187403561	0.999542643365112	-0.580669197133257	0.971583524469792	-1.27381637769319	0.66800228661277	-1.04769219824084	0.623711803997238
I	10603115	I_10603115_G_C	-0.794779826103752	0.60731639432809	-0.835041439549491	0.670936679168345	-2.05987137173262	0.210408360755626	-0.620826518980186	0.784776844950682
I	1060486	I_1060486_G_A	-19.3394864175268	0.999999999894817	-0.0266682470821632	0.999999900300624	-18.8243014254956	0.999999999988047	0.150403953825648	0.999606358006636
I	10604988	I_10604988_T_C	1.14533601284574	1	21.5487985167399	0.999999999990204	1.69155110603581	1	1.38938589421485	1
I	1060881	I_1060881_C_A	-0.893817876022067	0.714598934306852	0.251314428280906	0.995830332466772	0.303682413798222	0.976117610002636	0.380772495517798	0.938981549032891
I	10609244	I_10609244_G_A	-0.840653303247644	0.916780572595154	-0.362617417575985	0.995776963344874	0.119440037063014	0.999904348712601	0.740613717811654	0.877700489887405
I	1061844	I_1061844_A_T	0.163453072522078	0.992470388895378	0.221868854209557	0.980372766365243	0.868351269585056	0.287775600018481	0.892148426554307	0.256362048915711
I	1062	I_1062_G_T	0.147181464843967	0.827792392189261	0.288264653301615	0.433780863680599	0.150362484601673	0.846277787002599	0.135947154559277	0.866046809835081
I	10622169	I_10622169_G_A	-1.34312218925466	0.679995778199672	-17.9255604100764	0.999999999108041	0.199367424066949	0.99849472548384	-0.686080013336841	0.916392311162589
I	1062436	I_1062436_T_A	-1.10037879707168	1	-1.38080492741675	1	-1.15968137483689	1	-1.06025785225017	1
I	10625034	I_10625034_A_G	0.95407571423689	1	21.302093964666	0.999999999998356	1.17928424824538	1	0.98586931874951	1
I	10625259	I_10625259_C_T	0.306775731267359	0.974279112071757	-0.33190254087432	0.983300486584524	0.603100899875157	0.792640819097877	1.28263742590292	0.213707544727707
I	10625735	I_10625735_A_T	0.0186542313864103	0.999996057708079	-0.298438265990465	0.908527155423652	-0.104978763136892	0.996954077090684	0.491448035215824	0.537121777142488
I	10627239	I_10627239_G_A	16.4105349262353	0.995081433121096	18.1476802179906	0.994544062174579	18.8022125624228	0.994333559132773	16.4573519862805	0.995063836314479
I	10634773	I_10634773_G_A	-0.394753452513237	0.982149660095475	-18.0891883832268	0.999999999313347	0.398639143037766	0.974820614209095	-1.53848617646183	0.558771752143664
I	10637716	I_10637716_G_A	-0.162358660245088	0.990616541343836	-0.0943627614482858	0.999091146031367	-0.0206192872027364	0.999997262251448	0.269332933783584	0.939113733512935
I	10637721	I_10637721_T_A	-0.0582579191733645	0.999729551899792	-0.0762273653878829	0.999416440509447	0.273367781305321	0.916969052976623	-0.14420034897409	0.991528857463802
I	10637722	I_10637722_C_A	0.33066389502547	0.909946828112375	0.0793494667445627	0.99963192450328	0.230229497703696	0.974544600909295	0.377698843730441	0.86864829454019
I	10638884	I_10638884_G_A	-0.145310091817129	0.99748364415007	0.535616977408041	0.796184156062875	0.756738283341486	0.518012949931842	0.430550947506601	0.857336713504426
I	10640559	I_10640559_C_T	0.0515336501152066	0.999956592096937	-0.540517413436572	0.881131648055112	-0.597380275467885	0.840709801413197	-0.0102215540715346	0.99999993710278
I	1064642	I_1064642_T_A	-1.34530191952566	1	-1.43433541541905	1	-1.48797430465722	1	-21.1977843362907	0.999999999999217
I	1064695	I_1064695_A_T	-18.448442934272	0.999999999879563	-18.0285812442718	0.999999999892125	0.564936521741314	0.981289938703231	-0.604419064951247	0.985820979392715
I	10648591	I_10648591_C_A	0.589468751085117	0.559406696701925	0.934309237376835	0.250955014093098	1.2516475194115	0.085654002757821	1.1239300966524	0.130357818802484
I	10649688	I_10649688_C_T	-0.341303163841434	0.955254617341671	0.111026253193837	0.999320616700613	0.264545819083748	0.977535986670569	0.581029882439235	0.707307867914051
I	1065249	I_1065249_C_T	0.159541528462147	0.989544660661958	0.293072921086659	0.928249510066276	0.562307579601601	0.573784019379685	0.290996077141819	0.920370173738613
I	1065250	I_1065250_A_T	0.033336420267621	0.999970328185442	0.287682072451933	0.913870487729452	0.623981761406276	0.422797913133546	0.17067998177847	0.983895227768432
I	1065251	I_1065251_A_T	0.281603026375401	0.913120349482706	0.364199752906739	0.844077012266636	0.990483988237559	0.126438545206019	0.361164849211586	0.832649510897773
I	1065257	I_1065257_G_T	-0.145851877012564	0.990216044944187	-0.0786431273190906	0.999313633586232	0.571392855126443	0.458739038068207	-0.0532303871321676	0.9998210470595
I	1065258	I_1065258_A_T	-0.224795079352683	0.964054475516385	-0.0404913613547313	0.999959125447301	0.552068582300048	0.538940568238725	0.252495763326737	0.941178269606899
I	10653537	I_10653537_C_T	0.711400620870482	0.635542660947695	0.516006982507988	0.834558118865525	0.976188873455225	0.404433342699868	0.831219219702354	0.51606528330494
I	10653779	I_10653779_C_A	19.8347922197167	0.999999996311902	1.38868117469404	0.999999999999434	1.38444836938817	0.999999999999409	19.8490781769642	0.999999996303392
I	1066	I_1066_G_T	0.0301203070978172	0.999432242773149	0.147355847522694	0.878313229875812	0.0314986670733024	0.999466798611749	-0.0172914971051409	0.999939541667397
I	1066368	I_1066368_T_A	-0.840316515887869	1	-1.329978560393	1	-1.32944125374235	1	-20.938878581168	0.999999999998902
I	10663841	I_10663841_A_T	NA	NA	NA	NA	NA	NA	NA	NA
I	10663842	I_10663842_A_T	NA	NA	NA	NA	NA	NA	NA	NA
I	10663846	I_10663846_C_T	NA	NA	NA	NA	NA	NA	NA	NA
I	10665954	I_10665954_C_T	19.0602800103149	0.999999986935637	1.51550485373578	0.999999999996762	1.7000138047939	0.9999999999946	20.680375217223	0.999999983281962
I	10666195	I_10666195_G_A	21.1130015978685	0.999999999999233	1.2651743365877	1	1.14168994001679	1	1.03516044563513	1
I	10666222	I_10666222_G_T	0.337642511770198	0.992941212948905	0.907557051905397	0.894959627631834	0.379489621721404	0.991246160944884	0.317357840597917	0.995535194412876
I	10666643	I_10666643_C_T	-0.665437599132186	0.546107551032557	-0.998071059446233	0.420883931509952	-0.335695537553042	0.923783954457401	-1.63688388903826	0.056939821422873
I	10666646	I_10666646_G_A	0.747837066858706	0.740063447110361	0.115684398999469	0.999832102251223	-0.190689806452837	0.998792041569893	0.199271118730695	0.99750728247236
I	106668	I_106668_C_T	18.3875491122573	0.999992731231631	20.4692608024717	0.999990963616552	1.55838962643234	0.999999980863537	20.2487180328575	0.999991162031745
I	10669190	I_10669190_G_A	-0.0828876598057633	0.999600398302799	-0.631074751917545	0.786467324453242	-0.105360515657819	0.999255752166645	0.245379692768467	0.970576752008113
I	10669192	I_10669192_T_A	-0.217886310516237	0.982226870720324	-0.829483624112056	0.588384604483627	-0.277801963852074	0.969286260232788	-0.0351265416196763	0.999983381340075
I	10669195	I_10669195_C_A	-0.231867293345383	0.978119324780789	-1.27616056669795	0.337248611761959	-0.485595724005569	0.842007815164995	0.325532296582881	0.905169137159419
I	10669677	I_10669677_G_T	-0.589894147241683	0.720843376015853	-0.751535498770907	0.681005763419531	-0.0390120392750172	0.999984571425555	0.0610922224939838	0.999872650857672
I	10669682	I_10669682_G_T	-0.40622068049016	0.856841973720904	-2.10463176682646	0.160903327879253	0.00682596507040042	0.999999978922724	0.285683271066747	0.934277150215609
I	10670218	I_10670218_C_A	-0.490586407347549	0.567855943409403	-0.0375883176458466	0.999929677664385	0.104069359894623	0.995467766569668	-0.256604369070254	0.897969795648313
I	10670220	I_10670220_G_A	-0.167054084659579	0.982826963843558	0.311127691026463	0.851465559953764	0.379822677495068	0.732065791724321	0.141354118306181	0.98806281826993
I	1067073	I_1067073_T_C	1.04451538849243	1	1.46324849310294	1	1.22795681444711	1	0.993537615089567	1
I	1067441	I_1067441_G_A	-0.993026146349215	1	-1.59372505749766	1	-1.47341104264125	1	-1.10427488291596	1
I	1067567	I_1067567_T_A	1.20842715467532	0.729937426032415	-0.133531392624523	0.99966022083702	19.3997260463635	0.999999999902266	0.417299565755167	0.972731314160282
I	10678000	I_10678000_G_A	0.734478599441708	0.562163218297728	0.693147180559953	0.617736450716684	1.36236159490827	0.14234202957905	1.08747011211488	0.272970325809308
I	10679307	I_10679307_G_T	0.354609838047489	0.784140763232889	0.407447269312156	0.743661521396384	-0.116682320080197	0.995985925739525	0.107930739213373	0.996293056493466
I	106796	I_106796_C_T	1.22077993170038	0.608105228630588	1.04982212454284	0.773798866440446	0.5276327420845	0.983823236686636	-0.364643112556903	0.995892304758972
I	1067995	I_1067995_C_A	-19.9538933339056	0.999995087791346	-1.62828173885643	0.999999982015416	-20.5110683102803	0.999994808634237	-19.9509650741266	0.999995090369643
I	10679974	I_10679974_C_A	0.876676094691577	1	1.59462385210287	1	1.53135460704532	1	20.9388437607534	0.999999999999101
I	10680327	I_10680327_G_T	1.17120537236908	1	1.69358402509848	1	1.49128539733887	1	1.39606905497963	1
I	10680641	I_10680641_A_C	0.0405852843815113	0.999998573053442	0.627189212768382	0.944406416297861	0.228841572501197	0.998632207831962	-0.137783701736724	0.999813543798089
I	1068496	I_1068496_T_A	1.32164398341264	0.999999992272301	19.4998593392016	0.999995314004459	19.893054354718	0.999995113348977	19.1095983940539	0.999995500860525
I	1068572	I_1068572_T_C	-1.33067349912728	1	-1.66875646823836	1	-1.55183465253985	1	-1.20591971824353	1
I	10687660	I_10687660_T_C	0.992372801030692	1	1.35966332765773	1	1.27488054041774	1	1.12753823179204	1
I	10693061	I_10693061_G_T	-0.263584520872562	0.969306592807139	0.527162043085683	0.7483023761881	0.0377403279828458	0.999980023214526	0.72282294870606	0.439087127229382
I	10693105	I_10693105_C_A	0.614103973219497	0.793974086799934	0.663294217412979	0.820915530111259	0.238411023445047	0.992422893514996	0.997807589546145	0.424449840147868
I	10693108	I_10693108_G_A	0.663294217445714	0.617511953722118	0.825318953668429	0.544594240731508	0.646627165268512	0.652180655837068	0.594955154732835	0.685534365201237
I	10693111	I_10693111_C_A	0.584858405123056	0.688298241497501	0.521636539870207	0.835680753512521	-0.0191699160583977	0.999999370047291	0.158941109180352	0.995813355141572
I	10693284	I_10693284_T_C	0.757248955952475	0.999999999999731	19.4530163301489	0.99999998567427	0.98741129580752	0.999999999999269	19.5447247566384	0.999999985471344
I	10697038	I_10697038_G_A	-0.587786664895852	0.79519343405608	-0.355632734360287	0.964401456115994	-0.303186258987751	0.975656696161135	-1.14386888025466	0.371789924215956
I	1069918	I_1069918_C_T	-21.0828074082962	0.999999999998426	-1.61295773222416	1	-1.34024455927368	1	-1.15194388379067	1
I	10699793	I_10699793_G_A	20.3657535521048	0.99998592220981	1.1380402330242	0.999999972271422	20.100995119555	0.999986296947036	19.9232128351945	0.999986541227446
I	10700053	I_10700053_T_A	0.0830233388222794	0.998127513311579	0.820336666697314	0.200574460289458	0.865264567179671	0.146624322660036	0.541747534435958	0.477572560966363
I	10700054	I_10700054_C_A	0.0609854372632512	0.999690882935808	1.26291533995939	0.0700202608805172	1.07646154588052	0.118557817527425	0.740725957543081	0.360869058314472
I	10700055	I_10700055_G_A	0.714424579007229	0.46210435127612	1.25049281996083	0.129031060077421	1.26584820804402	0.0992891230776599	0.595043702850209	0.610602681597441
I	1070084	I_1070084_A_G	0.475318935317063	0.790913838584051	0.131124652594481	0.998361608228947	0.644803345342354	0.601991910769905	0.786050620333703	0.419349782732693
I	10701172	I_10701172_T_A	-0.351397886837883	0.997690057129809	-17.1978867297163	0.999999999913096	1.46283443824223	0.715574988057885	0.848468135535399	0.887942577542069
I	10701173	I_10701173_C_A	0.0659579677917954	0.999983796939106	0.186585955580415	0.999686781000038	-17.0333591180585	0.99999999985098	0.672093771362115	0.860869095054029
I	10703963	I_10703963_G_A	NA	NA	NA	NA	NA	NA	NA	NA
I	10705316	I_10705316_C_T	0.468565814476299	0.967851251312799	-0.468203409843991	0.98598265049742	0.756247886927899	0.856266946344826	-0.171471540736845	0.999476782354395
I	10705932	I_10705932_T_G	-0.585516516367573	0.98810594856902	-0.471278326677734	0.99478049573407	-19.539068498549	0.999999999979965	-19.8905016652342	0.999999999985433
I	10710304	I_10710304_G_A	0.757309124777233	0.91966422521432	-18.3177929231432	0.99999999987843	-0.610747648792889	0.984450786686818	-18.8080514030396	0.999999999863428
I	1071156	I_1071156_G_A	-0.940419479461236	0.999999997050703	-19.2093750928093	0.999995431133433	-19.7982612630448	0.999995141817056	-19.5850680425838	0.999995245833831
I	1071193	I_1071193_G_A	16.964616904015	0.994987482850182	16.2296725947766	0.995213190518713	17.2250318501265	0.994906441924628	15.863568560549	0.995326088538589
I	10712827	I_10712827_C_T	1.33500106673243	0.145567570777687	1.16670990494756	0.242662528100295	0.531285281309199	0.766795479260275	1.72841071622607	0.0413208575162896
I	10714955	I_10714955_T_C	20.5110567566677	0.999999995482461	1.27736658015804	0.999999999999467	20.0267875502631	0.999999995796988	1.03914688973437	0.999999999999748
I	10717047	I_10717047_C_T	-0.199238030460659	0.997367103258882	-0.161993857288285	0.999040382539181	-0.693147180559944	0.871369305318762	0.0303780353591807	0.999998250522456
I	10717141	I_10717141_T_C	-20.7741717981674	0.999999999996936	-0.367146243806037	0.998261227298568	-20.325983885424	0.999999999997492	-20.5781635976824	0.999999999997172
I	10717819	I_10717819_G_A	0.888592509588816	0.999999999999819	1.03344964592638	0.999999999999855	20.921223886549	0.999999991840331	19.3319886814324	0.99999999357482
I	10717872	I_10717872_G_A	-0.391222751392375	0.948860871489083	1.39049899240192	0.164467939875577	1.00330210886379	0.389233757498231	1.01160091167848	0.382907108291053
I	10717941	I_10717941_A_C	16.6581185363147	0.994976077480322	18.2675564487488	0.99446430863091	17.9159256516968	0.994581721308895	18.0257207644225	0.994541016646452
I	10718014	I_10718014_T_A	-17.9527298347388	0.999999997918391	1.06471073699243	0.704011349771901	0.198544392300839	0.99894545677372	1.10355057030869	0.648752667725569
I	10719055	I_10719055_C_T	17.5656985302318	0.994686285260933	18.0137232527587	0.994546146439671	17.8473382882276	0.994606775728175	16.0743277847246	0.995165332940518
I	1072123	I_1072123_G_A	-19.7989240794751	0.999995583473061	-1.53819770713769	0.999999989316645	-19.3406164899926	0.999995788269752	-19.0795458867663	0.999995907215988
I	10723466	I_10723466_C_T	-0.141078598259907	0.999736291412416	-18.8686611125863	0.999999999970687	-19.0659958586834	0.999999999869422	-0.497095430954094	0.976153155041217
I	10723572	I_10723572_A_T	-1.12270984024707	0.768325254487884	-0.717244732138962	0.943327713646459	-0.871395411966261	0.891510473153578	-0.5253537243289	0.929205716360181
I	10723575	I_10723575_A_T	-0.358945092473069	0.996272266838468	0.0465200156349362	0.999998880959636	-0.449916870678065	0.991156440401794	-0.204794412644284	0.999081631137596
I	10724577	I_10724577_A_C	-16.8027444727159	0.997013368908683	-18.0697594639184	0.996778430175103	-16.9351213529936	0.996990805030097	-16.8638746131209	0.997006744547341
I	10729129	I_10729129_C_T	-0.0361796565774975	0.999999531915236	-17.4408179505278	0.999999999789251	0.171850256926665	0.999868088135356	-0.463402945214386	0.993589104622186
I	10729130	I_10729130_G_T	-0.76837060012438	0.953787908676687	0.194900339188975	0.999749112468912	-0.060624621606914	0.999997601770843	-0.611801491933632	0.979354460001286
I	10733821	I_10733821_G_A	0.636111820934095	0.585527979786277	0.241396991623558	0.982420806554436	-1.12160179459451	0.46023404619702	1.11987777944745	0.124572815229191
I	10735892	I_10735892_G_A	0.505935638473627	0.950909837060543	0.0786431285195608	0.99998327897965	1.53653114162601	0.354199350604821	0.818310323970373	0.803193436783397
I	10735936	I_10735936_C_T	0.998082709429234	1	1.26352670569063	1	1.37844970841328	1	1.23138801598881	1
I	107377	I_107377_T_C	0.678852003180332	1	1.08218395653757	1	1.00895952268554	1	20.6028087849183	0.999999999998535
I	1073789	I_1073789_C_A	24.6895626920609	0.999999999999998	24.3612830519431	0.999999999999998	24.5725073079765	0.999999999999998	24.731903512224	0.999999999999998
I	10737960	I_10737960_C_T	-0.345789703258862	0.987744519889892	0.399075310324094	0.975154238187592	-0.907706979779483	0.876758937167682	-1.4240346643161	0.603281763436662
I	1073798	I_1073798_A_G	-0.982096187562363	1	-21.212887303943	0.999999999998392	-1.09319569914694	1	-0.970732521282011	1
I	10738050	I_10738050_C_T	1.06068523675605	0.439729377546296	0.635988766720004	0.893711778336315	0.55765692345009	0.905382663423875	0.959215776591189	0.522042238746869
I	10738165	I_10738165_C_A	0.931558204004943	0.549822115974388	0.574883260066211	0.890382055439335	0.33042992216525	0.982421236564359	0.559615787935423	0.846106021964604
I	10738166	I_10738166_G_A	0.920629133472751	0.579896279616133	0.15415067982726	0.99940393992909	-0.075035185942449	0.999965390561111	0.677398823591809	0.761188204014026
I	10742542	I_10742542_C_T	0.915063166875836	1	1.43169308713544	1	21.1674139824432	0.999999999998413	0.951513355845909	1
I	10744291	I_10744291_G_A	1.45562869996701	1	1.49682393451126	1	1.47880578082171	1	1.18575038955722	1
I	10745235	I_10745235_G_T	0.826678573244248	0.67133272135837	0.826678573184924	0.886605878322011	1.03798766686522	0.586519537434397	1.16315080980569	0.379758763681923
I	1074785	I_1074785_A_G	-21.2701406534004	0.999999999995991	-1.65354364213146	1	-1.38329710715105	1	-1.40946286161071	1
I	1074963	I_1074963_T_C	-0.625256845018458	0.907837928105834	-0.903970247839398	0.802178024302917	-0.547295303549865	0.954762946008276	-0.816108891715237	0.807164534441238
I	10749886	I_10749886_C_T	0.867500567819451	0.332994755134185	1.11626722781091	0.187878234752065	1.09362474716005	0.200089319425882	1.2611312181659	0.105429417592481
I	10749889	I_10749889_G_T	0.494800468215898	0.622832600963504	0.623054803739576	0.497672938242401	1.03624195794165	0.114719839030323	0.956454841323821	0.14709899537076
I	10749890	I_10749890_A_T	0.582569528624831	0.665570423826679	0.673344553263765	0.605433294952494	0.962810747509226	0.30967253648174	0.500875292912822	0.772367404295668
I	1075010	I_1075010_C_A	0.21268442052407	0.98608470005962	0.331624194308279	0.95226735224423	0.822681232751848	0.431326502511515	0.953177721681216	0.240979029249526
I	10750186	I_10750186_C_T	0.422964267974656	0.924553327732365	-0.944461608834326	0.815713683305388	0.80533366128817	0.591180481858071	-0.0927093981042678	0.999786411629693
I	10751220	I_10751220_G_A	19.5441105744121	0.999995355837289	20.0092480140067	0.999995127796673	1.63517009594354	0.999999983722645	20.1590929821227	0.999995053528267
I	10752355	I_10752355_G_A	19.8152787934611	0.999995116825498	1.44046853543225	0.999999986119426	19.9135344834951	0.999995067760122	20.9077981462958	0.999994552487169
I	10753407	I_10753407_T_C	-0.975512974237161	1	-1.29496626913471	1	-21.06349415101	0.99999999999855	-0.893908757335889	1
I	10753482	I_10753482_T_C	1.01645045007146	0.999999999998983	1.3977210147822	0.99999999999701	20.5065273317265	0.999999981416837	18.8342078993624	0.999999985627756
I	10753686	I_10753686_C_T	-0.350405330897329	0.993299907793897	0.528844129269301	0.963365277093127	0.0789272586724307	0.999980703911513	-0.830577165660662	0.916431917365231
I	10754192	I_10754192_G_A	-1.34240016754368	0.377941220839512	-1.57320653386994	0.443982466986444	0.8816226029307	0.435840247285498	0.0295741436342875	0.999996845157365
I	1075470	I_1075470_A_C	-20.9504204468727	0.999999999998722	-1.41133218107881	1	-1.27460432977988	1	-1.09761115790833	1
I	10755662	I_10755662_A_T	0.922471677487906	1	1.35226036409671	1	1.07506435737567	1	0.843431692217033	1
I	1075684	I_1075684_A_T	0.144934024722447	0.999494572799277	0.787399732635459	0.818514798820135	1.91116720061697	0.158787168331716	0.00796816977768073	0.999999996208101
I	10758711	I_10758711_C_T	-0.95640204921277	0.0623787860263934	-1.05461542307096	0.0670245265569872	-0.47971607018134	0.528293317889756	-0.857859648438313	0.0966766540489682
I	10758715	I_10758715_G_T	-0.81343334643443	0.160981989036774	-0.412126248474948	0.699998391222658	-0.253159447254477	0.907739985926176	-0.835412253153222	0.144742430554971
I	1076137	I_1076137_A_T	0.184747967536798	0.941172577918346	0.29767426708023	0.849429200229283	0.821831253950143	0.0719796460047967	0.567430123263859	0.279391061356276
I	1076148	I_1076148_G_C	-0.89708416003972	0.999999999999915	-1.45836617641181	0.99999999999959	-20.480533112761	0.99999999695069	-19.9421828156049	0.9999999971871
I	10762478	I_10762478_C_T	1.41121071239451	0.292687403742863	1.20471879524993	0.420604222913797	1.73220699152018	0.169192669881877	0.989818077586926	0.535983935913179
I	10763836	I_10763836_G_A	0.774418003988052	1	1.07324345357367	1	0.863047618966608	1	0.7286670020138	1
I	10770670	I_10770670_G_A	0.606135803589018	0.735553649185002	0.925769475828699	0.606185853113915	0.792238083280287	0.633934004773753	-0.0186921330086491	0.999999592161778
I	10771659	I_10771659_C_T	-0.633195822980172	0.805458772038157	0.262148770446614	0.981270072118059	0.0760993435386456	0.999837688844395	0.837575164408684	0.428480334523665
I	10772018	I_10772018_G_A	-0.485213047908771	0.740624424740477	-0.902401619713429	0.410619010208777	-0.123686855547102	0.996999928286138	-0.0319388425078296	0.999981344978477
I	10775241	I_10775241_C_A	0.144581228887055	0.992545235694086	-0.443205436091012	0.95360332075366	-0.278902384798412	0.940032606469018	-0.29367370064903	0.909832175630439
I	10775243	I_10775243_T_A	-1.11288897502477	0.186611911417471	0.4660897299246	0.894113497339791	0.141593684350102	0.994358295542671	-0.0612651957926013	0.999753599063461
I	10776213	I_10776213_C_T	17.2089994665762	0.994847571972202	17.1806104633135	0.994853694006529	17.5746902491966	0.994724860947207	17.2794893443308	0.994823058093774
I	10777765	I_10777765_T_C	1.15434506032721	1	1.49098444701323	1	1.37004096079545	1	1.40092454798505	1
I	10777778	I_10777778_G_T	-19.6079062221072	0.999999999991841	0.385662480811986	0.997614985617948	0.19845093872384	0.999825261076002	-19.3910157128224	0.999999999987958
I	1077951	I_1077951_C_G	-1.00155092229469	0.999999997698968	-20.5819895108349	0.999995244953284	-19.5259368365856	0.999995728046577	-19.3956716417477	0.999995789867701
I	1078032	I_1078032_G_C	24.5821311077159	0.999999999999999	24.1715997221314	0.999999999999999	24.3034344005531	0.999999999999999	24.4356546665602	0.999999999999998
I	10782748	I_10782748_G_A	-0.275559892160938	1	-0.669892725569405	1	-0.356053547972624	1	-0.552592766279942	1
I	1078317	I_1078317_G_A	-1.07058047620567	1	-1.46091058551059	1	-1.23079739545685	1	-0.91875167286047	1
I	1078374	I_1078374_G_A	-1.13428345914663	1	-1.55654322858265	1	-21.2807694583252	0.999999999998362	-1.03781469970495	1
I	10784149	I_10784149_G_A	19.0540861117713	0.999966016071632	19.3392650540049	0.999964959813582	1.42566562281841	0.999999868885262	19.9005071636849	0.999962893401468
I	1078524	I_1078524_A_T	-19.7432269076228	0.999999996071518	-20.321304758398	0.999999995712275	-1.19829680334049	0.999999999999624	-0.901034375960823	0.999999999999871
I	1078643	I_1078643_A_G	-0.908765046971145	0.999999999999865	-1.32311760046907	0.999999999999457	-20.1335604002491	0.999999995805699	-19.7743954840736	0.999999996028029
I	1078692	I_1078692_A_G	-0.896415789829149	1	-1.26821842733137	1	-1.13759993974346	1	-0.826835868720377	1
I	10789792	I_10789792_A_G	-0.924393711780237	1	-21.3743545230841	0.99999999999833	-1.18328147879767	1	-0.808595571933609	1
I	10790423	I_10790423_T_A	1.04680505561037	0.999999985768468	19.9915013354231	0.999986159743832	17.9446875025998	0.999988885143044	18.8727728109668	0.999987693082669
I	10791533	I_10791533_G_T	-0.799720552642985	0.526782599615533	0.27860308198791	0.968936815364474	-19.1004798225704	0.999999998702129	-1.72614161717081	0.138017277957523
I	10793711	I_10793711_T_A	-0.578543797819326	0.745184302796299	0.292851614145321	0.957948307732895	0.514887132105168	0.734528222822649	0.525799165556153	0.697061077196016
I	10793714	I_10793714_T_A	-0.493043217897556	0.787234970513092	-0.286057376724024	0.969058468350743	0.355593278067993	0.890318047497915	-0.142018006501839	0.996041550805236
I	10794138	I_10794138_G_A	0.40546510810816	0.994456073868224	-20.542440463045	0.999999999998873	-20.4800469178404	0.999999999998228	-20.9199082601839	0.999999999998026
I	10798065	I_10798065_A_G	0.896153660599322	1	0.917157413879728	1	0.688045629342973	1	0.937898320828023	1
I	10799349	I_10799349_A_G	NA	NA	NA	NA	NA	NA	NA	NA
I	10801594	I_10801594_G_C	19.4055311956551	0.999999997470098	0.832807633878553	0.99999999999995	0.808430714367696	0.999999999999945	19.4726174888715	0.999999997443554
I	10801682	I_10801682_T_A	0.0571584138399461	0.999928475000719	1.08824950163256	0.228672479424009	0.319032602335856	0.94232200504685	0.837728409371051	0.41446033944177
I	10801684	I_10801684_G_A	-0.2660205756706	0.970843454012548	0.173382041755149	0.993227245414571	0.624154309072994	0.566932599194341	0.729514824730821	0.444726479434784
I	1080551	I_1080551_A_T	-0.17095779814364	0.998093408807466	0.587786664902119	0.967277634790138	1.49450794576012	0.527252037588664	0.161702269591218	0.998283694403381
I	10805828	I_10805828_T_A	0.379318168642313	0.584814174581396	0.387494829077007	0.618529807079726	-0.40854677464524	0.681977509668168	-0.463666073865876	0.52847836061903
I	10807364	I_10807364_A_G	-0.0732722011063146	0.999992523784505	1.15267950993839	0.730123635146075	-18.4179071363202	0.999999999858303	-18.5957928697999	0.999999999848129
I	10807365	I_10807365_C_G	-0.771839449135595	0.955652556091766	1.15731988949489	0.704303709987008	-0.510825623765992	0.989945757916271	-17.6080718840055	0.999999998959159
I	1080816	I_1080816_T_C	0.0492925734608694	0.998074985715825	0.46201255507406	0.26034571107186	0.680507097550023	0.0234217576928033	0.445000477502102	0.167091011730702
I	1080845	I_1080845_A_G	0.111703989580001	0.985659408190286	1.41706601978664	0.0560939267034625	0.611064349771465	0.124853362654903	0.499150592185488	0.244490149690307
I	10814535	I_10814535_A_G	0.842585349616549	1	21.508792759619	0.999999999990366	1.31940742007891	1	1.08973631445759	1
I	10816954	I_10816954_G_A	1.12454704871496	1	1.50354871607586	1	1.17350775446596	1	1.13924283646918	1
I	10818895	I_10818895_C_T	0.0356271830855869	0.999958807223152	0.695053758902565	0.33541758801183	-0.204300463496513	0.971101571893296	0.144006230755668	0.990231924301783
I	10818896	I_10818896_A_T	-0.0861291537299409	0.99962930288776	1.31302216001357	0.101058239198153	-0.601072501613761	0.77448484294719	0.446708066642215	0.842941488085278
I	10820614	I_10820614_C_T	17.9759626012913	0.994506646034878	18.4384630690338	0.994365213821254	18.4860911180231	0.994350740280075	19.0660611169503	0.99417322560715
I	10821156	I_10821156_C_T	-0.982217178286545	0.236292335146747	-0.559615787935426	0.681199432887217	-0.664976303593252	0.54143774833297	-0.541266649261332	0.630610446359049
I	10821976	I_10821976_T_A	-1.08128083231647	0.208741785096716	-1.73883706463431	0.117387231653266	-0.918350464837167	0.347187046661053	-1.09516994447714	0.199029070150824
I	10821977	I_10821977_G_A	-0.847297860387188	0.30214207318754	-1.20974558341164	0.185867852652033	-1.52319179279959	0.0595255124872376	-1.2838535555654	0.0818038596320133
I	1082410	I_1082410_A_C	NA	NA	NA	NA	NA	NA	NA	NA
I	10829931	I_10829931_G_A	0.748362903162396	0.593255922652952	1.08221847889244	0.333136815329805	1.14773308600306	0.277849532120515	1.3618033411116	0.152451268495119
I	1083058	I_1083058_T_C	-0.287865434974697	0.999999999999999	-0.505130329852342	0.999999999999998	-19.9394057844085	0.999999998283243	-19.8260770991014	0.999999998312637
I	10831597	I_10831597_T_A	18.9174211700654	0.999997696567944	1.00372795597807	0.999999999189302	21.3032369172092	0.999997068224342	20.31770177316	0.999997338960165
I	10831599	I_10831599_G_A	18.0377996292304	0.999994291095812	1.09070407371273	0.999999996705473	20.6349872375209	0.999992495348615	19.6133359899889	0.999993227784912
I	10831601	I_10831601_G_A	18.1191297349215	0.999994238122526	1.17009697897487	0.999999995858908	20.6557083952538	0.999992480215325	19.6196164635671	0.999993228640523
I	10832254	I_10832254_C_T	-1.24335113431302	0.477006034141234	0.63348734415361	0.773857356070737	0.12498101017871	0.99937166870686	-18.9146039108511	0.999999998644158
I	10834914	I_10834914_C_A	-0.563935449056738	0.866138313146861	-0.141078598259905	0.999859723650974	0.361013345537328	0.986093086282868	0.120627987788613	0.999197680147442
I	10835221	I_10835221_C_T	-2.21443664938525	0.173604592575119	-1.65822807411327	0.436305154554203	-1.21175494449524	0.495965069431053	-2.14739219156233	0.197251314458784
I	10836005	I_10836005_C_A	0.512784488251323	0.774844801362071	0.652873281422004	0.867926143594488	1.51787071890861	0.137351485122032	0.670572858521406	0.634605944667979
I	10837201	I_10837201_G_A	0.68560810338678	0.683162210570868	1.47175713626276	0.131585298701756	0.9655314479852	0.442985462252939	-0.940851496336233	0.641366719246309
I	10846423	I_10846423_C_T	0.725176423132223	0.453655497359073	0.693816300691966	0.497721289034602	1.04581118019711	0.201179504770876	0.739740271572118	0.435773760678629
I	10848950	I_10848950_G_T	1.55145065478375	0.23840566111124	1.58729678655688	0.251807386493619	2.1803108548942	0.0693818948201089	1.87254872415537	0.128745658782593
I	10849046	I_10849046_C_T	19.4415882585799	0.999995312045682	21.1843401487013	0.999994428279512	1.26340665929595	0.999999989839692	20.0023462510941	0.999995038039972
I	10849228	I_10849228_A_T	0.839705928398527	1	1.57762176934696	1	1.18630815843255	1	0.980173254596347	1
I	10851600	I_10851600_C_A	-0.0313224711290386	0.999997546414477	1.24371313297545	0.292001796280759	1.29098418131556	0.253396388053117	-0.217064505237775	0.995833789063066
I	10851602	I_10851602_T_A	0.359374000907905	0.980659646393985	2.03877050194891	0.142880058943422	1.83866461870172	0.1856790624453	0.736527476190176	0.811282801216461
I	10851603	I_10851603_G_A	0.36388868126243	0.976479570427944	2.91819964051891	0.0152367413382231	1.83866461870172	0.17967325354141	0.736527476190206	0.796493251220613
I	10851604	I_10851604_T_A	0.359374000907908	0.980672153605661	2.36085400111802	0.0686131683786847	1.84717530836962	0.183546860263034	0.443931388936022	0.960320045025668
I	10851608	I_10851608_G_A	0.847971487896674	0.684144525027963	2.58765180807984	0.034240019060247	1.8330024277621	0.177127244160805	1.43811942898447	0.31586906321282
I	10856246	I_10856246_C_T	18.9587570520494	0.999990054523775	1.69987707135627	0.999999962751142	19.0487832037071	0.999989945519721	18.7303294725886	0.999990294167516
I	10857335	I_10857335_A_T	-0.457690369012381	0.932460079988677	0.00701757265864599	0.999999994726461	-18.6695242957473	0.999999998928281	-0.479573080261889	0.921183330114552
I	10857337	I_10857337_A_G	-0.457690369012382	0.932456141291051	-0.00696866931609673	0.999999994869727	-18.6695242955619	0.99999999892823	-0.479573080261888	0.921182150012808
I	10858041	I_10858041_C_T	0.0807520015386744	0.995903900882743	-0.134656885146259	0.982940663516484	-0.873966107469361	0.0594894372764284	-0.447569163320166	0.406746944500164
I	10858051	I_10858051_T_C	-0.0149812401426948	0.999988194111789	-0.1421639108253	0.953049606596195	-0.978694780450685	0.00514569024908806	-0.614314788765787	0.0679112533159473
I	10858056	I_10858056_C_T	0.11454154173832	0.943587214675432	-0.0501068200512302	0.998078247397266	-0.0636640129926387	0.993864039502158	-0.09750465269318	0.967675953808734
I	10858063	I_10858063_A_C	-0.0742699285874804	0.981728859431384	-0.269663566945836	0.510757287028279	-0.243879449793386	0.53249198798743	-0.226574086410229	0.557534475108195
I	10859072	I_10859072_A_G	1.33991023590383	1	1.78793766980529	1	1.78793765658846	1	1.47273132912655	1
I	10865921	I_10865921_C_A	0.494565102894213	0.931670101798857	1.75271892002445	0.215927643497342	1.25824243447918	0.503595426049743	0.949627152141749	0.657536906835761
I	10866155	I_10866155_A_G	NA	NA	NA	NA	NA	NA	NA	NA
I	1086724	I_1086724_G_A	-0.647723055445641	0.532614443785491	-0.90637329521681	0.402163229732227	-0.246265968735064	0.966833656582463	0.184132405918312	0.983072243689725
I	10867456	I_10867456_C_A	18.1936152835233	0.994484470251242	19.2325083374898	0.994142308672693	18.7771035076652	0.99428530867081	18.0975284046508	0.994508882954769
I	10869439	I_10869439_G_T	NA	NA	NA	NA	NA	NA	NA	NA
I	10870806	I_10870806_G_A	0.13988510266849	0.994550807093572	0.367405546283845	0.865676122554391	0.0901510969942963	0.999147649734217	0.0410614867977716	0.999958054332268
I	10871321	I_10871321_C_A	-1.03129333050833	0.999999999999758	-1.44158133931936	0.999999999999194	-20.0777849664855	0.999999995811095	-20.4352981334407	0.999999995581434
I	1087413	I_1087413_T_C	-0.787715740417499	1	-1.30087904823195	1	-1.06942277895898	1	-0.776821932299493	1
I	10875907	I_10875907_A_T	0.163836742119853	0.995610272264508	0.467023001107598	0.933868750394991	0.649344557901552	0.764796682076471	-0.999314067092438	0.30261150436801
I	10886445	I_10886445_C_T	19.0085733593036	0.994161089205652	18.6584266565355	0.994278436509494	19.5340282930855	0.994008627706188	18.7224485153004	0.994260078005509
I	10890148	I_10890148_C_T	-0.637057712972879	0.710410737431719	0.742610972238852	0.517936549869525	0.730349729556991	0.488790284244211	-0.812051921324773	0.568280447265298
I	1089080	I_1089080_T_C	-0.771677855140865	1	-1.24096366665191	1	-1.06819202395016	1	-20.5875370421964	0.999999999998555
I	10891824	I_10891824_G_T	-0.110456995564307	0.990130632359701	-0.0598132627438798	0.999341233170364	0.192150727104192	0.944862535159287	0.0693984687344611	0.998354805704557
I	10893177	I_10893177_G_A	-0.123679096181509	0.999785505355696	-16.8378530478419	0.999999999386277	0.262784520830052	0.995018588073722	-0.636976909092884	0.927649868753712
I	10893262	I_10893262_G_A	NA	NA	NA	NA	NA	NA	NA	NA
I	10893267	I_10893267_C_A	NA	NA	NA	NA	NA	NA	NA	NA
I	10893867	I_10893867_C_A	0.795636006475083	0.138326403307424	1.17452560299963	0.0190419539861574	1.09503973049201	0.025567356969653	0.851936051174326	0.105390392405015
I	10896168	I_10896168_C_T	0.983732012670063	0.719519800178241	0.201637346110493	0.999517604840373	1.07285979256571	0.707252707052115	-0.756326034805274	0.93571053292497
I	10896289	I_10896289_C_T	-0.0557913596284131	0.999949511554137	0.263389379882737	0.984774191482465	0.693147180559946	0.615109562442442	0.61024258552305	0.688389843433284
I	10896688	I_10896688_G_A	19.6648106538976	0.999987000101022	19.1736460745308	0.999987654875075	18.0750337858627	0.999989050782522	0.839198657228072	0.999999993121498
I	1089792	I_1089792_C_A	0.284104251103898	0.999278470094834	18.6170944187744	0.99999999997351	18.8193740093052	0.999999999949032	0.755451063896101	0.969818934156146
I	108995	I_108995_C_T	-0.465363244861555	0.990751826484636	1.00583055523889	0.808297029213894	0.287682072459658	0.998542432038717	0.154922582636198	0.999774575665799
I	10901510	I_10901510_A_C	19.8194591940519	0.999999996338686	1.34527841738109	0.999999999999425	20.9360252863366	0.999999995678108	0.833218335579303	0.999999999999907
I	10901775	I_10901775_T_A	16.3996938607652	0.995164701560406	16.7331219550052	0.995059958859244	16.0442391732317	0.995273306910491	16.326239412216	0.995186274345668
I	10902167	I_10902167_G_A	0.862223510603888	0.680438893051307	1.70952137099109	0.217019239407986	0.7923538306434	0.747035773652503	1.07974380436373	0.529511131985294
I	10902168	I_10902168_C_A	-0.176063154603555	0.989097082881718	0.530628257508219	0.678322173410859	-0.162518929155995	0.993417428250746	-0.0194180857790792	0.999998024757883
I	10903532	I_10903532_G_T	20.6608301261168	0.999999999998787	1.07704645223206	1	1.05789096366608	1	0.579591100371375	1
I	10908654	I_10908654_G_T	0.318453731118534	0.837835619971457	0.764668498400255	0.25247565091402	-0.019619786869653	0.99999617883659	0.412764410589776	0.683082277348344
I	1090956	I_1090956_A_T	-20.8376993339715	0.999999999998494	-1.46602485933634	1	-1.04618036089805	1	-0.852087894776467	1
I	10909735	I_10909735_G_A	-1.23969088692801	0.00182180515096209	-0.385093724059199	0.581112675898088	-1.54241083674433	0.0009525218428037	-1.06371280405624	0.00584876260321321
I	10909770	I_10909770_T_A	-0.801659109798573	0.00381511166461956	-0.906155509980111	0.00272314829115394	-1.30106392850126	5.08091506884467e-05	-0.668571274511107	0.0168781281364849
I	10909816	I_10909816_G_C	-0.702451015698124	0.0121955216384571	-1.09314480648598	0.000192001778747786	-1.31628835780019	3.33714736219237e-05	-0.944345941730666	0.000420336113961972
I	10910564	I_10910564_T_G	0.102394034692729	0.988181833442684	0.157973916239627	0.952322050818028	0.786011374636008	0.051228022882554	0.430245137106649	0.401435512997622
I	10910647	I_10910647_C_A	0.1351747783686	0.943680514816219	-0.438852124127596	0.372699950773703	0.0962768304357287	0.984379787101965	0.354692782734742	0.399726032865866
I	10910664	I_10910664_T_C	0.305963578204365	0.245714363906187	0.203387684673642	0.621506420745038	0.519938592591905	0.0195859059334896	0.584468255980496	0.00477112800697932
I	10910699	I_10910699_G_A	0.494701058223384	0.0468232841669119	0.410673453215361	0.152097472362472	0.576188727202364	0.0196135947166088	0.607687394261735	0.00976002181049707
I	10910707	I_10910707_T_A	0.349195477507441	0.0903231539169235	0.0357672238586319	0.997438979241018	0.285768305063011	0.218079879823354	0.467070298386468	0.0134207513601826
I	10910755	I_10910755_C_T	0.27538823112162	0.490900143167083	0.142849595249787	0.889670046463221	0.340135760515775	0.347369687237286	0.373752371314759	0.268423691957196
I	10910757	I_10910757_G_T	0.234484268755325	0.59902338805411	0.0594760880859363	0.994305563692612	0.27629227857581	0.494004456872188	0.339651061049504	0.326848609285373
I	10910806	I_10910806_T_C	0.712978026949165	0.0863716958464362	0.347895256286687	0.596386164796204	0.366007006229733	0.53577121803112	0.356478999978078	0.542328746276612
I	10910854	I_10910854_T_C	0.124392727227925	0.989752652098499	0.722474797522702	0.221389158877592	0.758046261439369	0.172303430644077	0.904796353995418	0.0732945573832239
I	10910862	I_10910862_A_G	0.505181585413326	0.562470687723809	0.989209882619648	0.110239721559321	1.045204148198	0.0768771848785033	1.33478174452814	0.0137328436358082
I	10910893	I_10910893_T_A	0.319818182614559	0.400533709396363	-0.113447386713754	0.965379776114318	0.248753607419233	0.612990559979281	0.39061859999117	0.224913399309875
I	10910950	I_10910950_T_A	-0.0694062315152612	0.976670998352292	-0.0857649770708149	0.962763146778213	-0.148804192278094	0.777788258183602	0.0118794828450401	0.999973753540252
I	10910962	I_10910962_C_T	0.0976758176051513	0.874341879042392	0.023705601167425	0.999361943661457	-0.0913038922944424	0.910540175407492	0.0998034864592663	0.864674557320186
I	10910995	I_10910995_T_C	-0.00677968697770701	0.999995979699398	0.011650617222006	0.999971991570586	0.055159612456474	0.9873828687421	0.0111590959544129	0.99997060978741
I	10910998	I_10910998_C_T	-0.00657398065725293	0.999996548921069	-0.00133111500032655	0.999999995343215	0.0473508712357978	0.993049563649719	0.0182250363770927	0.999798348257495
I	10911001	I_10911001_G_C	-0.093231877002338	0.919440507471411	-0.0816852556709174	0.956048398716088	-0.0306689312450296	0.998720975986799	-0.0563613412238351	0.985130068448488
I	10911032	I_10911032_T_C	0.0829514088893964	0.946360151442915	0.0652348813446224	0.981664004575157	0.0412955450969572	0.996590553518228	0.0189657302979249	0.999797684003298
I	10911057	I_10911057_C_T	0.220863048615485	0.606683165791371	0.106883745198348	0.951394249892438	0.248243944361237	0.553750350518365	0.12037803247869	0.913683415164041
I	10911058	I_10911058_G_T	0.167231311070365	0.790066026957843	0.0330177690286745	0.999427048509329	0.232558550248812	0.608638514144392	0.0481493438975828	0.99679537413642
I	10911091	I_10911091_G_T	0.015150352111919	0.999982518350935	-0.0231318344532859	0.999931854081916	0.19256091069925	0.827009553025678	0.030828164831144	0.999706370297086
I	10911192	I_10911192_T_C	-0.0634644712700142	0.998983285822544	0.400964494660536	0.613477265579214	0.649516758917964	0.194178502462917	-0.152679777329611	0.973191973809358
I	10911245	I_10911245_A_T	-0.250294540380162	0.894333729421526	0.137470990628603	0.98715231133115	0.455924721747137	0.500175782179174	-0.562669225422313	0.417803504007526
I	10911364	I_10911364_C_T	0.0802999424016492	0.999523214422088	1.1422873521708	0.123112494457722	0.824916458191071	0.342770810865008	0.785122332260458	0.350652198648681
I	10911382	I_10911382_C_A	0.0612107310449211	0.999840127892959	1.09238173891748	0.153524222330274	0.880481279177445	0.295633566293334	0.801781021562741	0.336078004470461
I	10911388	I_10911388_G_A	0.829638614812962	0.509272069780507	1.65760131381273	0.0725960912907195	1.57553636075842	0.0889049105318883	1.42138568093116	0.125812615255716
I	10911408	I_10911408_G_A	17.2959837786986	0.994784872117783	18.6930890559227	0.99435247554441	17.7943426336995	0.994638998747886	18.4223983486787	0.994440657606519
I	10912008	I_10912008_C_T	19.0158339539565	0.99999999133352	1.1685059426046	0.999999999999261	20.83259472539	0.999999988581265	1.11573907688324	0.999999999999372
I	10915782	I_10915782_T_A	-1.899748107085	0.293135352722419	0.0966268356890718	0.999831932790101	-0.284387176554928	0.98857578218342	-1.70952137098528	0.391922318146443
I	10915788	I_10915788_T_A	-0.309403895598615	0.962683739748791	0.0993724738132049	0.999581653216324	0.252280145400865	0.974732372146581	-0.524248644098129	0.852146471451534
I	10915789	I_10915789_T_A	-0.723099502843099	0.666142891527657	-0.1531849627073	0.998243340668119	0.121167133640623	0.998576051340978	-0.118783535989966	0.999033043658401
I	10915790	I_10915790_C_A	-0.674047005206999	0.654996385880685	-0.112362968187044	0.999290045324819	0.148026961976821	0.995942275167873	-0.716520531744582	0.656008670433222
I	10916443	I_10916443_G_T	1.06784063005878	0.327588000271544	0.421213465111417	0.907174666783701	0.852995881502106	0.494146812466171	1.09415793836967	0.303182004793111
I	10916476	I_10916476_T_C	0.803070847416795	1	1.00051908051052	1	0.99893130564687	1	0.82012114630956	1
I	10918455	I_10918455_C_T	0.225550291362689	0.994699822785769	-0.245958219046615	0.99624737043623	-0.290083033983768	0.99298955987367	0.921110018342017	0.528932254786844
I	10918519	I_10918519_G_T	17.8923717610376	0.994555728605729	18.4395958166778	0.994380780061609	17.8179076001	0.994584304663684	17.9728301827059	0.994540117531989
I	10922107	I_10922107_G_A	-19.6239536203371	0.999999998936912	-2.34454929209306	0.121920820359218	-1.73039052285176	0.145839944093235	-0.979935997034507	0.401484380670755
I	109242	I_109242_G_A	0.824048305976897	0.434034838778102	0.662225270609673	0.695470000127801	0.200670700487942	0.992407724963104	0.814241477520884	0.43336943671846
I	10925064	I_10925064_C_A	0.915742636501763	0.596019312216446	1.64515599503618	0.208026385570881	1.70969451617375	0.183955076098014	1.59682976035779	0.214820012111314
I	10925784	I_10925784_C_A	0.439081718907149	0.878238024069011	0.932957784359369	0.431187268129385	0.46505720531041	0.857911253380713	0.756254219869636	0.580936188406856
I	10925787	I_10925787_C_A	0.291592910443777	0.973656018857658	0.848512927365371	0.533365825713089	0.17253355042779	0.996392693468051	0.169292056509704	0.996644182196804
I	1092593	I_1092593_G_C	-0.932009191690793	1	-1.46358606244343	1	-1.2692727632863	1	-1.20820142594171	1
I	10926174	I_10926174_G_T	0.110000895214342	0.995782497318313	0.621688216639355	0.365908669593111	0.182321556795534	0.97757134339104	0.318755709076496	0.816247822175361
I	10927820	I_10927820_C_T	-20.7606157650293	0.999999999998663	-1.28871291832423	1	-1.00668940156542	1	-0.760402565958697	1
I	10929152	I_10929152_T_C	-0.113615122507621	0.999942303593642	0.499305779933122	0.982183577760129	-17.1633668859651	0.999999998944005	0.0216224640131515	0.999999923572124
I	1092956	I_1092956_G_A	NA	NA	NA	NA	NA	NA	NA	NA
I	10931847	I_10931847_T_A	NA	NA	NA	NA	NA	NA	NA	NA
I	10931848	I_10931848_G_A	NA	NA	NA	NA	NA	NA	NA	NA
I	10931909	I_10931909_C_T	0.87767353028592	1	0.59055908689666	1	0.854004316303581	1	20.0765062157786	0.999999999996955
I	10932263	I_10932263_G_T	0.511003788017352	1	1.23063326028168	1	1.36434418760706	1	1.37623484161198	1
I	10932264	I_10932264_C_T	0.51087697200804	1	1.23057045771613	1	22.7398134231847	0.999999999999436	1.37616794284434	1
I	10933216	I_10933216_C_A	0.538996500732685	0.831475756172916	-0.318453731118526	0.989523162280041	-0.371563556432488	0.981519173007414	-0.0419641990990366	0.999989001427982
I	10933509	I_10933509_C_T	-0.66052195294141	0.724027756492344	-0.602763111345963	0.893978462044402	-0.0714589638535433	0.999867343943398	-0.494395082253204	0.8750419602779
I	10934669	I_10934669_C_T	0.413339164539072	0.79202605994951	0.253915209980963	0.956389179195133	0.122338852192244	0.996889839469421	0.243184302197656	0.95829474421636
I	10935842	I_10935842_A_G	0.773875720030329	1	1.26277091966017	1	1.17304375837647	1	19.9906539188629	0.999999999996787
I	10938772	I_10938772_G_A	1.08726214509461	0.999999994284888	20.3008423081826	0.999994771538071	19.1206801525504	0.999995373036872	20.1593767878827	0.999994843020221
I	10941071	I_10941071_C_T	1.48160454092421	0.0330877837452552	-0.105360515657758	0.999651441946613	0.857119598685704	0.366632329431646	0.55701500625307	0.677303495915282
I	10948251	I_10948251_C_G	0.590448010451633	0.0141566970949782	0.305903687671819	0.401205281853692	0.348130123652945	0.258983581964516	0.508798253583488	0.0418789453896287
I	1095535	I_1095535_A_G	-0.849635390605309	1	-0.829780464407824	1	-0.92678051659046	1	-21.9637287810842	0.999999999999409
I	1095804	I_1095804_T_A	-1.01280890547242	0.999999999999792	-1.14939287383177	0.999999999999687	-20.2318720844957	0.999999996055738	-20.5433082429556	0.999999995869609
I	1095862	I_1095862_A_T	-18.8279212319618	0.999995728633228	-19.1448329427285	0.999995580611373	-19.053124516239	0.999995624375234	-0.826302298277444	0.999999998686915
I	10958780	I_10958780_C_T	0.44876191386149	0.888973732697924	-0.86052715735485	0.719112602688792	-0.693147180559944	0.783516943139784	0.500449395779939	0.830008089560316
I	10958890	I_10958890_G_A	0.0394224141658362	0.999859021955891	0.293487875818628	0.855711557666041	-0.972761078362216	0.122919285748816	0.0496238449180111	0.999710924155123
I	10958914	I_10958914_A_T	0.236576061518285	0.965707389757378	-0.339677367570121	0.955917420037131	-0.992002553609848	0.366817260408014	0.0970402840422143	0.998987896753644
I	10959156	I_10959156_G_A	-0.24382375655175	0.998395281814778	-17.4543286004152	0.999999998387005	0.833954445213526	0.836641195931748	0.449323424008197	0.978068011594494
I	10962076	I_10962076_G_A	1.08059378316543	0.49572523703481	1.51059207779747	0.281364542246615	0.664471380653442	0.795823295333281	1.1829825284341	0.43137260956609
I	10962082	I_10962082_G_A	1.06645517703358	0.490357822703332	1.81557011792177	0.155108856822253	0.961411167154625	0.565492126843564	1.01105639764379	0.524833136125768
I	10965608	I_10965608_C_T	-0.561904991529555	0.876374320562098	-1.74989712386713	0.371553335840716	-18.6537680548999	0.999999999053747	-0.308846883643832	0.978043589359881
I	10965760	I_10965760_G_T	1.30558298073672	0.342856921132418	1.54098195371173	0.24270540214052	1.50407739677628	0.249667811164456	1.68106204964205	0.18405700625967
I	10965788	I_10965788_A_T	17.7853876357696	0.99681563044334	16.9875295011206	0.99696341924351	17.6461905056094	0.996839893727527	17.3170087022508	0.996899832078521
I	10965791	I_10965791_G_T	-0.365459773494469	0.968426631075926	0.357609086930532	0.964607384398136	0.0726008128631697	0.999912695234288	-0.731613461387667	0.77992874926831
I	1096611	I_1096611_T_A	-1.03828231501431	1	-1.28465651366741	1	-1.26530647332705	1	-0.91373731726059	1
I	10967565	I_10967565_T_C	0.726940157801484	1	1.1478406500397	1	0.98397005895209	1	0.846268420214618	1
I	10967659	I_10967659_G_A	-0.529762824785743	0.951493219893188	-17.6767370164589	0.999999999829594	0.125163142954004	0.999693878357043	0.334513372135879	0.971538353985053
I	10968395	I_10968395_G_A	-0.64535651672359	0.860397366205143	-0.788457360364269	0.818675939046217	-1.42551507427317	0.564059638164213	-0.246860077931523	0.991798339381794
I	10969266	I_10969266_G_T	16.8417732728494	0.996980277837876	17.4034573138489	0.996875841320063	18.9843218538389	0.996578644912551	18.5329771399801	0.996663614177969
I	10969947	I_10969947_C_T	0.851359285981937	1	1.08960330687315	1	20.8012593378424	0.999999999997281	1.00712004453344	1
I	10970912	I_10970912_C_A	-0.842892566913883	0.819841556412048	0.36772478012532	0.989220565139496	-0.669799816561792	0.909772859330007	-0.182321556792623	0.999265256711238
I	1097189	I_1097189_C_G	-0.943827883741819	1	-1.38884407094867	1	-1.16906993162495	1	-0.794992086925354	1
I	10972880	I_10972880_T_A	0.528946164879182	0.767941597480951	0.646627164925051	0.681213392814961	0.204794412646011	0.991424880388844	0.319032602335857	0.951992558286732
I	10973129	I_10973129_C_A	0.410687052089313	0.838558300840681	0.0339015516756804	0.999991136160778	0.533517034968059	0.689588083121668	0.377027172795747	0.868882783275947
I	10974856	I_10974856_A_T	1.23183853353163	1	1.34167419287255	1	1.24466399494506	1	1.16137811591882	1
I	10976078	I_10976078_C_A	0.0398666311442906	0.999889636217485	0.0374066053041112	0.999941610362575	-0.0893451003358327	0.998694984866942	0.0456303358609161	0.999811486741505
I	10976099	I_10976099_G_T	1.19392246847243	0.279162482200281	-2.43876331962746e-15	1	1.35277166908124	0.217774825370147	0.606135803570311	0.792517274677882
I	10976109	I_10976109_G_T	1.06224464449768	0.20500323032981	0.872299162592622	0.416658951839337	1.48054689936608	0.0581646452922494	1.11177037324609	0.180370839603568
I	10977575	I_10977575_G_A	1.51204556642545	0.263691724372071	1.38101730401905	0.337476056185667	1.87445118507317	0.14305135778131	1.95177526850771	0.111240183238217
I	10978884	I_10978884_C_T	-0.353495291021352	0.920252437333164	0.58642704538608	0.65017712210988	1.36119139898453	0.0436770869193608	0.308301359654517	0.92689983348763
I	10979981	I_10979981_G_A	0.439366659783846	0.929241278727909	0.0111733005982621	0.999999981914591	0.124052648669983	0.999527465361613	-0.173019164131643	0.998257253153273
I	10980100	I_10980100_C_A	0.606135803650283	0.481830475343552	0.678109303442732	0.441028382874122	0.537997998403165	0.606674859298171	0.606135803570326	0.486510026215747
I	10984085	I_10984085_C_T	1.44338307372106	0.999999999997605	1.62508813573703	0.999999999997034	21.1793323613529	0.999999985070226	19.6092115522596	0.999999988170015
I	1098474	I_1098474_T_C	NA	NA	NA	NA	NA	NA	NA	NA
I	10985890	I_10985890_C_A	-0.599953403661999	0.691676247104836	-0.22652764929845	0.990392228929813	0.388657989791783	0.961875066181535	-0.390011364206269	0.914692044992274
I	1098619	I_1098619_C_T	19.9856821193237	0.99999594282348	20.1696857623007	0.999995858678223	1.39031205398924	0.999999993135195	18.8102644194318	0.999996412150289
I	10989455	I_10989455_A_G	0.918419304402359	1	1.19413973192211	1	1.16051007408558	1	1.02177675377075	1
I	10989862	I_10989862_G_A	-0.315333603782066	0.961045582057855	-0.486226464752244	0.881934368317979	0.379633413495029	0.906018300221947	-0.282998223139353	0.973309390752047
I	10989922	I_10989922_G_T	0.328752483319113	0.95559340324973	-0.474093614181849	0.928203280074989	-0.123232640423946	0.999684469028822	0.359019610897988	0.942627821831195
I	1099042	I_1099042_G_A	-1.09539256780682	1	-1.31386690004564	1	-1.32314740784579	1	-1.02796286164268	1
I	10990873	I_10990873_T_A	0.150950677096589	0.99664961774034	0.785166079280199	0.521783792149875	1.04252282208461	0.252972672684723	0.531697198251078	0.7631285228702
I	10991258	I_10991258_T_C	19.820754029687	0.999999997678952	1.28815413667648	0.999999999999825	21.4434371688711	0.99999999705406	1.17792592826568	0.999999999999807
I	1099355	I_1099355_A_G	-1.03663382698963	1	-1.38997062091187	1	-21.9530746128755	0.999999999998185	-1.05674971528754	1
I	1099482	I_1099482_C_A	-1.00396828949938	1	-22.3371431020105	0.999999999999731	-1.09804199890175	1	-1.0620278252541	1
I	10997920	I_10997920_G_A	-0.200021133893357	0.982979033775812	0.454255272277596	0.787510714732508	0.0523679855173153	0.999929807180348	0.428845556752228	0.759056493201621
I	1099901	I_1099901_C_T	-0.474106105150031	1	-0.734098224640488	1	-20.8893049385862	0.999999999999059	-0.560587052063006	1
I	10999271	I_10999271_G_A	19.9074241996412	0.999990156279256	1.85397880738946	0.999999959644421	18.8803439289787	0.999991161043085	19.7456945361671	0.999990313000037
I	10999970	I_10999970_G_A	-0.360764929186112	0.918560950189788	-0.113523826296969	0.999553301964632	0.361369788244468	0.920871496386588	0.207219108415681	0.985121336617764
I	11003051	I_11003051_T_A	0.093896085767124	0.999249600773163	0.806224325178914	0.471794934490635	1.07340547463476	0.150514321912787	0.943787981331375	0.235988378315635
I	1100476	I_1100476_C_T	-0.343649227118041	1	-0.94942798962137	1	-0.917141941526035	1	-20.3474133576791	0.99999999999535
I	11005510	I_11005510_G_T	0.417195447893653	0.382789693586754	0.759228841839441	0.0498173740280953	-0.03174869831081	0.999873551734168	0.400376038600692	0.430376042317398
I	11005523	I_11005523_C_T	0.410735490287688	0.351631642542532	0.401408307412549	0.429988962674988	0.11737112314079	0.977408688699911	0.165217040705864	0.924489654679265
I	11006366	I_11006366_C_T	-0.00985229644256178	0.999999948209123	0.0570419383870235	0.999949448671046	0.761111906473739	0.520409784092054	0.216564580216168	0.987232936456723
I	11006368	I_11006368_G_T	0.386047024587733	0.971238953977412	1.3797796800987	0.375199930861884	1.40609698841608	0.354450092942153	0.927794556355645	0.648876446885082
I	11007505	I_11007505_G_A	-0.0681378051672149	0.999960501172446	1.06830693917278	0.487309991422475	-0.941608539856661	0.826386326364418	0.660711904806793	0.795740781061271
I	11007997	I_11007997_A_T	-0.674593772664195	0.570990081412609	-2.07206143389701	0.182507613118181	-0.385662480811985	0.902760468054616	-1.05451696880289	0.26718941855809
I	1100861	I_1100861_G_T	-0.96187166498611	0.999999999999844	-21.388877462063	0.99999999547402	-20.669527909109	0.999999995919007	-1.25795448586536	0.999999999999562
I	11008706	I_11008706_G_T	-0.255600761461592	0.970962412974801	-0.123168605588972	0.99833510681524	0.152862849642829	0.995757778586729	-0.462241623910247	0.839477134709612
I	11008816	I_11008816_G_T	NA	NA	NA	NA	NA	NA	NA	NA
I	11008817	I_11008817_G_T	NA	NA	NA	NA	NA	NA	NA	NA
I	11008818	I_11008818_A_T	NA	NA	NA	NA	NA	NA	NA	NA
I	11008819	I_11008819_A_T	NA	NA	NA	NA	NA	NA	NA	NA
I	11008857	I_11008857_C_T	18.3354940600388	0.996681164301802	19.650914081572	0.996433628083633	17.9040051785093	0.996764449372419	18.2778649472022	0.996691976479763
I	11012028	I_11012028_G_A	-1.44139369448259	0.0506431432929781	-0.740529884961498	0.484396260526716	-0.23162303377013	0.9707409655942	-0.754516126936236	0.379860145659812
I	11014370	I_11014370_C_T	1.24091406189665	0.999999971535268	19.4865057676866	0.999986975811199	19.6678377152954	0.99998671868672	19.4311366324191	0.999987046559772
I	11016382	I_11016382_G_A	0.954031063429862	0.670374980880858	1.62543825378055	0.275950312906039	1.39372933961178	0.397288645840803	-0.749842430890804	0.902647445540744
I	1101704	I_1101704_G_A	-1.53060654006052	1	-1.70864820167236	1	-1.6128993093993	1	-1.48005449600088	1
I	11019594	I_11019594_T_A	0.238968592584528	0.954923249291683	1.08780137822403	0.128110752378289	1.07132014638011	0.120832099643797	0.667062403359289	0.448885484428162
I	11019595	I_11019595_C_A	0.32623154810563	0.8772317809641	1.00395634506638	0.173176890700692	1.12299215692442	0.0967371917250849	0.795525064671835	0.309389713476718
I	11022301	I_11022301_C_A	0.730805346700935	0.200664743003225	0.958405454195087	0.081015815394156	0.822851816041971	0.164017501791253	0.858396753455269	0.116581540931967
I	11031058	I_11031058_C_A	-0.117783035656386	0.999677929380944	0.213574100298057	0.998364403153695	0.12260232209233	0.999927564587379	0.229574441644499	0.996659219041991
I	11031255	I_11031255_T_C	0.398715631923309	1	0.736740671385744	1	0.999413122895269	1	0.669913941326641	1
I	11032076	I_11032076_A_G	0.818681391850587	1	0.81565381051492	1	20.5364538070819	0.999999999998935	0.640254682258568	1
I	1103336	I_1103336_T_A	0.601902609786401	0.999999999999981	1.01043534973642	0.999999999999915	20.1608071886209	0.999999997532438	21.0813442113765	0.99999999717646
I	11038130	I_11038130_G_T	-0.0591476710673599	0.999961247533461	-0.357749635068462	0.981293661518911	0.697766126416242	0.72921705986655	0.275974125021573	0.983847675216697
I	11038132	I_11038132_C_T	-0.216807732535278	0.993945565859737	-0.336472236621184	0.984123516467092	0.730685099879007	0.684772779922546	0.653926467406659	0.741167540767604
I	11039516	I_11039516_A_T	20.9585458514331	0.999999999998491	1.39010558175576	1	1.4207253887073	1	0.976352600889588	1
I	11040876	I_11040876_C_A	-0.383427125839321	0.694238918242754	-0.210390398124817	0.964709633176621	-0.36826255910792	0.772549872087647	0.139761942375159	0.986023989483656
I	11040877	I_11040877_C_A	-0.235028070286346	0.918349052216237	-0.148053099900053	0.989859978248763	-0.105892289107985	0.996081065606333	0.211989523180554	0.940072591094592
I	11040880	I_11040880_C_A	-0.585082392806579	0.405458763627757	-0.108480642993951	0.997279495588487	-0.305550325111066	0.874838546293695	-0.130232452197392	0.992090453389218
I	11043294	I_11043294_C_T	0.833484183022898	1	1.32418837264265	1	1.19325457344414	1	0.928279318778372	1
I	11045314	I_11045314_A_G	0.591076763876237	1	1.11779431292524	1	0.898050086780535	1	0.583330797183914	1
I	1104787	I_1104787_G_A	0.511580056159267	0.62023146034043	0.872396538374878	0.229691874666756	0.519409367518665	0.620180315950131	0.0247800290036255	0.99999312951234
I	1104793	I_1104793_C_A	0.586062526544715	0.498778491139004	0.93021925220227	0.178915196202093	0.611696074150963	0.475455435960318	0.172283838071458	0.98398118466028
I	11048077	I_11048077_A_T	0.0510103713755692	0.999872699386981	-0.072570692619905	0.999730570356089	-0.401874434875738	0.858162185073691	0.0396509132032977	0.999959146827444
I	1104819	I_1104819_T_G	-20.9983933126108	0.999999999998461	-1.41024712661543	1	-1.12800232394937	1	-1.00996081348382	1
I	1104896	I_1104896_T_C	-1.02290524057916	1	-1.37047957114995	1	-1.19512993650677	1	-0.929450685082906	1
I	11049558	I_11049558_G_T	-0.216671036808593	0.96059047847303	0.14878873911741	0.996046022293879	0.11980119981262	0.998280836926221	-0.410827051249551	0.799922270109305
I	11049575	I_11049575_C_A	-0.27494304667435	0.966770409724849	-0.0848994437864848	0.999882879740054	-0.392726082330711	0.974633621696565	-0.173846929802981	0.993879255668335
I	11049577	I_11049577_T_A	-0.571168753619371	0.564030493404878	-0.0512932943875329	0.999964082527376	-0.510825623765878	0.887097530939709	-0.603740592829186	0.534110486551838
I	11049578	I_11049578_C_A	-0.227345238161298	0.96533539271641	-0.308838272419092	0.988444962651008	0.398907707562006	0.954104229600075	0.412366860960113	0.743608612556879
I	11049580	I_11049580_C_A	-0.292863431193778	0.915300136224975	-0.338325805270536	0.983105187332645	0.537142932083364	0.730001721999216	-0.104710954089031	0.998122887114944
I	11049581	I_11049581_C_A	-0.356025382369935	0.852872739590933	-0.29576619085174	0.989940526851375	0.35482137528941	0.928772913635348	-0.0357180826020791	0.999972492140137
I	11050007	I_11050007_G_A	16.5424752297093	0.995118033425019	17.1858609007102	0.994920339538318	17.1080611846313	0.994948443391151	15.7521643006957	0.99536795121846
I	11050009	I_11050009_C_A	17.9411212337238	0.996774142523136	18.164264785038	0.996732225831953	18.102133003931	0.996743972749916	16.75421633791	0.996993594863819
I	11052817	I_11052817_T_C	-0.280840540629166	0.970007883802476	0.554176064639604	0.737594815410911	-0.370518078009404	0.952366484628667	-1.08436993194909	0.401185073253435
I	11052861	I_11052861_C_G	-0.438751085741634	0.725903089248345	-0.10992152698539	0.99762948302194	-0.429181634725481	0.77341975232984	-1.35730682424664	0.0611990492773635
I	11052938	I_11052938_G_C	0.047733276730114	0.997682756698405	-0.254177849509722	0.622069544109268	-0.5199898527903	0.119400671600776	-0.081212845536842	0.984372256338537
I	11052943	I_11052943_T_C	0.0645385222368667	0.991591407654838	-0.282813095340277	0.511274421791984	-0.406824727624057	0.242966034907687	-0.0482922798508985	0.997416561770056
I	11052951	I_11052951_A_G	-0.1155570159902	0.925873249715338	-0.331305629387342	0.327346548106832	-0.604369018656549	0.0302186854926221	-0.23088053355258	0.571680256052605
I	11052953	I_11052953_G_A	-0.128419338007874	0.89312814279776	-0.377042383449869	0.220334415162319	-0.58415689685051	0.0337932489295278	-0.220473322629336	0.597978309680001
I	11052997	I_11052997_T_C	-0.258166586094405	0.454560653615944	-0.201369751743388	0.709962272784049	-0.655202248995526	0.0133612844785084	-0.411330227152803	0.124133846844174
I	11053761	I_11053761_G_A	0.25044372731167	0.998331903290464	-17.4220885758327	0.999999998848507	0.304075882227444	0.996474849158778	-1.04860186809348	0.868865700687355
I	11054636	I_11054636_T_A	0.52533177115502	0.753143953739148	0.943048181043706	0.351981589220572	0.964462275547521	0.310119653782662	-0.213193220461037	0.988295398695249
I	11054637	I_11054637_C_A	0.497245457213635	0.691278783125561	1.13168503755183	0.123992895870931	0.830930883021298	0.31889967750877	0.370715260486293	0.845151108006343
I	110547	I_110547_G_T	-0.201369751764653	0.995490766801053	0.313657558855037	0.969676985218871	0.267376806291035	0.982825669553321	-0.216351305380253	0.992988040899514
I	1105561	I_1105561_C_T	0.550320047069304	0.498695903514747	0.760499362589437	0.309873762666242	1.09861228866811	0.0675715394874712	0.385549798459768	0.757215183982465
I	1105599	I_1105599_C_T	-0.792562693588555	1	-1.36788842712574	1	-21.1021459823567	0.999999999998446	-1.00108953313771	1
I	11057611	I_11057611_G_A	0.836959937482147	0.99999999999668	1.25315310180685	0.999999999987149	19.2198692732356	0.999999926361699	20.5341501195246	0.999999910131326
I	11058390	I_11058390_G_T	0.322083499412919	0.870223257459712	0.480087748313437	0.675421145215472	0.380419076182259	0.798999109840226	0.632238427475202	0.431908163535331
I	11059674	I_11059674_C_A	-0.245422263161474	0.965221188973282	-0.286992179352244	0.962916039084072	0.945190081437503	0.12797843778434	-0.0155524130074838	0.999999136887012
I	11061762	I_11061762_C_T	0.1219784269093	0.991470825299216	0.205617119397477	0.955202355450179	0.263057025146392	0.891636312214943	0.282298479368308	0.846731500936162
I	11061764	I_11061764_C_T	-0.161449982230936	0.981815575919615	-0.0174746305232639	0.999997255349142	-0.495321436027864	0.632036692609852	-0.166223261061441	0.979099357947109
I	11061766	I_11061766_G_T	-0.00982173829847511	0.999999555215222	0.1216274881217	0.991673032766601	-0.765769819999574	0.241463312590362	-0.449226501303974	0.578970293403992
I	11061792	I_11061792_C_T	1.02146719847569	0.999999999999793	20.1283584395388	0.999999996231865	0.984574037241063	0.999999999999829	20.5268548783309	0.999999996001478
I	1106297	I_1106297_G_A	-1.08221192172877	1	-1.5129229684168	1	-1.3591301447621	1	-0.937810951657775	1
I	1106421	I_1106421_A_G	20.7883776159087	0.999999999996917	20.4374437634693	0.999999999997257	0.619476175859102	0.986956338940575	20.792266172076	0.999999999997144
I	1106536	I_1106536_T_C	-1.10877400304226	1	-21.9079566485476	0.999999999998186	-1.37412280706788	1	-0.97008590599645	1
I	11069010	I_11069010_C_T	0.272333795504981	0.951663941951978	0.440746922252803	0.809765085360582	0.794073099149904	0.352648770542751	0.288571356636664	0.936857969006951
I	11072782	I_11072782_T_A	0.30497356956184	0.941038593740098	0.479573080261887	0.832720389337443	0.297251523467932	0.975268439704288	0.0622131845015732	0.999866572281613
I	11072785	I_11072785_C_A	-0.255749025348773	0.983024058545086	0.479573080261887	0.843363536203726	-0.00947874395454215	0.999999979768364	0.283362411307266	0.955202098793702
I	11072786	I_11072786_G_A	-0.297251523467934	0.978045413137199	0.837728409371054	0.439655869706396	0.16327336182326	0.998382951739042	0.353931457992982	0.921533594855352
I	11076154	I_11076154_G_A	-1.10165643104934	0.137733045102697	-19.8093923384196	0.999999999460085	-1.52817494835533	0.040403525386179	-2.69824620100559	0.00346755865876158
I	1107680	I_1107680_C_T	-1.60696572328482	0.218955033189785	-0.178197839606261	0.997667700939858	-1.91546905320687	0.285835178829034	-2.25194133932766	0.155843543734606
I	11078158	I_11078158_G_A	-0.0415938972980419	0.999921806759217	0.0311940451570472	0.999979733428027	0.154150679827258	0.987346592220535	-0.109944587322764	0.996250301946387
I	11079060	I_11079060_C_T	1.16862492945932	0.999999978627911	19.3648572743055	0.999987188043341	19.6239236793907	0.999986837128492	19.2119944246627	0.99998739797446
I	11079381	I_11079381_C_T	-0.575364144903521	0.878887177207546	0.0101523714640114	0.999999977668769	0.968115799738737	0.466465323580733	0.41002092464402	0.933152900630567
I	11082837	I_11082837_T_A	NA	NA	NA	NA	NA	NA	NA	NA
I	11085300	I_11085300_G_A	-0.432864082296279	0.749896650898021	-0.291462795291469	0.93541226707084	-0.643220006602998	0.542071531384429	-0.84323116100465	0.274297975453733
I	11085518	I_11085518_C_T	-0.252885518784275	0.997595731867325	-0.578307915237521	0.970074297306397	0.40075921798553	0.983303747630639	0.683757440305962	0.880246920892871
I	11087679	I_11087679_C_A	0.00913248356326995	0.9999999697216	0.269663566949101	0.989233948390131	0.780489190715093	0.669190892026039	0.606135803570347	0.762049552888153
I	11088059	I_11088059_C_A	NA	NA	NA	NA	NA	NA	NA	NA
I	1109050	I_1109050_T_C	-0.994413527805622	1	-1.47092171272623	1	-21.9422314721187	0.999999999998129	-0.997424843766342	1
I	11094969	I_11094969_C_A	1.99151608787874	0.099352437473179	1.50407740095624	0.284402861779582	1.66244571622587	0.195288504161311	1.8637329688667	0.129738151508597
I	11094970	I_11094970_G_A	0.766478453645493	0.589647740072207	0.993251773011141	0.445776961080949	0.123354080705838	0.999022115395592	0.761659167209546	0.594152688959545
I	11095646	I_11095646_G_A	-2.47287467769365	0.004734226335117	-0.291148280427492	0.895554438085225	-0.417081677095412	0.696970597980697	-0.824861898777744	0.161135404654212
I	11096730	I_11096730_C_T	0.773338762414249	1	1.10404335996272	1	1.0455703201118	1	0.826974533217011	1
I	1109928	I_1109928_A_G	25.0281179661827	0.999999999999998	24.7184383575802	0.999999999999999	24.5649746074097	0.999999999999998	24.9456901222157	0.999999999999998
I	1109954	I_1109954_A_T	-0.757438969677209	1	-21.1694953076155	0.999999999998434	-1.17070419129324	1	-0.877563080712422	1
I	1109958	I_1109958_G_A	-20.6150907936464	0.999999999998707	-1.01035599024844	1	-1.116119927107	1	-0.834470527131106	1
I	11099701	I_11099701_C_A	0.487941329932406	0.846140312512085	0.292136422801163	0.972847760224247	0.776528789498999	0.57286385295645	0.948551594092378	0.409562977750153
I	1110012	I_1110012_G_A	-0.742150376333286	1	-1.07691072006946	1	-1.09173405977745	1	-0.78510992232008	1
I	1110019	I_1110019_C_T	-18.6689811208514	0.999995785393628	-19.2060489806777	0.999995532591848	-19.0461345961337	0.999995611647936	-0.842274170623005	0.999999998584056
I	1110029	I_1110029_A_G	-0.616260893340943	1	-0.921774119184285	1	-0.915308311757099	1	-0.661803127327543	1
I	1110053	I_1110053_T_G	-0.498344450540425	1	-0.869842046817465	1	-21.0791205803996	0.999999999998782	-0.778727322247005	1
I	1110060	I_1110060_A_G	-0.512661939334946	1	-0.907557483741579	1	-0.977671029372895	1	-0.790217589108885	1
I	11101385	I_11101385_C_A	0.528986407138296	0.724259307417908	0.326940348391411	0.956103547167332	0.237328186306213	0.9817949000148	0.185142433135599	0.992034742791233
I	11101462	I_11101462_T_A	NA	NA	NA	NA	NA	NA	NA	NA
I	11101463	I_11101463_C_A	NA	NA	NA	NA	NA	NA	NA	NA
I	1110163	I_1110163_T_A	20.5255632312552	0.999999999984601	0.515633325334094	0.974905766957024	1.10262031006565	0.835396156490076	20.5082986673164	0.999999999977773
I	11102305	I_11102305_G_A	0.900009846478096	0.233884059318537	1.55059741241117	0.0261830981795029	1.52242653544447	0.0162692948557089	1.2492725635556	0.0577200725123277
I	11102313	I_11102313_C_A	0.40696144236925	0.713575151574155	0.955890304750843	0.149468046925328	0.601516857723863	0.428796903005127	0.614504053240832	0.377584079653341
I	11102314	I_11102314_G_A	0.708972221704417	0.363846136683529	1.13585866751771	0.107857102613677	0.878029558215809	0.216103852910589	0.927219802424241	0.158174373571576
I	11102675	I_11102675_G_T	-0.697766126174537	0.315052182053516	-0.0303974771843729	0.999968740367741	-0.0183491386681976	0.999995257154824	-0.737813627542615	0.280552194231039
I	11102677	I_11102677_G_T	-0.62280569120167	0.437679179443401	0.0353750882582205	0.999950173843577	0.0475572525588594	0.99981589786048	-0.439292665185359	0.680643516836506
I	11102678	I_11102678_A_T	-0.772899570287563	0.244398602214887	0.00630916919329731	0.999999938140194	0.0970768032725303	0.996291276803795	-0.477916628002837	0.58408807813996
I	11102681	I_11102681_G_T	-0.610909082297675	0.436748768971678	0.141078598259992	0.988119486637733	0.260328985610333	0.895075871857266	-0.375789339962047	0.760226000554325
I	11102794	I_11102794_C_A	16.902890803516	0.994966061672018	16.6531279659265	0.995044512521623	17.9560407181073	0.994640367347336	17.876613584476	0.994665063794998
I	1110502	I_1110502_C_A	-0.779008901204551	1	-1.13341987455041	1	-1.06306530297377	1	-0.981719483837733	1
I	1110515	I_1110515_T_C	-0.700773687203107	1	-0.957274743464322	1	-1.02940457823467	1	-0.896005953937167	1
I	11105159	I_11105159_C_A	-0.0453386805890618	0.999974492844422	-4.04178000367341e-16	1	0.298251023801016	0.964361009289997	0.24281631691292	0.978742157020147
I	11105161	I_11105161_G_A	-0.650587566141149	0.68570543236505	-0.263965545834449	0.984291044905041	0.203374965991788	0.98933792346451	0.168528234661619	0.99315604306905
I	1110579	I_1110579_T_C	-0.95539505217538	1	-1.17047507773459	1	-1.11587865185237	1	-0.940036261802312	1
I	1110580	I_1110580_C_T	-0.962118349759688	0.999999999999224	-1.17047510572923	0.999999999998478	-19.0444232757723	0.999999985174553	-19.5560391010808	0.999999983937226
I	11106096	I_11106096_A_C	0.805443279422457	1	1.36701673845139	1	1.11887116095502	1	20.9416392852144	0.999999999998717
I	1110740	I_1110740_T_A	-1.22010859874685	1	-1.69367790378432	1	-1.41224270096039	1	-0.987622963179641	1
I	11107469	I_11107469_C_A	-0.125163142954006	0.997437303262891	-0.0971637484536474	0.999285885415568	-0.400160055878471	0.889846012342576	-4.53554878086573e-16	1
I	11107470	I_11107470_T_A	-0.219859476110896	0.970943488479876	-0.117002087100096	0.998305070255833	-0.410914712875725	0.835242179261996	-0.172712697586687	0.985362596071467
I	11107471	I_11107471_C_A	-0.207260504496735	0.979137186826122	3.764010393162e-09	1	-0.438254930931083	0.8264461226459	0.158399459202562	0.989424248837478
I	11107472	I_11107472_G_A	-0.253195895999904	0.943215177851152	0.134877469017548	0.995981924898413	-0.0168071183163378	0.999998619057125	-0.183128333761604	0.981712012904071
I	11109844	I_11109844_G_A	18.4410223572706	0.999990405293148	1.03166949698089	0.999999988964715	19.8548363416709	0.999988849920782	18.5919210017115	0.999990240098039
I	11110255	I_11110255_C_T	17.6764084679898	0.994719777678851	17.8454847980337	0.994656588763276	16.015010816625	0.99523319586786	17.1263621310705	0.994885615457034
I	11115327	I_11115327_C_T	0.440687932469584	0.900734507676911	0.718502752268753	0.667680232704808	0.497173534597672	0.860351925905345	0.120363682249884	0.999109829574892
I	11117431	I_11117431_C_T	0.0244910200166288	0.999997949905401	1.28267232845301	0.125529312117366	-0.824281541962068	0.707794211977293	1.08658809570133	0.209627768487053
I	11119088	I_11119088_C_A	18.8300748215483	0.999995633064454	1.34695972504539	0.999999992621877	19.021022433062	0.999995542143589	18.8058312099383	0.999995641050418
I	11119222	I_11119222_C_A	1.10338002628905	1	1.35035599661281	1	1.22704477151953	1	0.940175730320825	1
I	1111938	I_1111938_T_C	-0.907457418817356	1	-1.35891043893313	1	-1.25141156205052	1	-20.8928405535019	0.999999999998495
I	1111982	I_1111982_C_A	-0.95348755064793	1	-1.44534366044522	1	-1.22198039706825	1	-0.929181296278789	1
I	11120069	I_11120069_G_A	17.6910140488243	0.994721033058747	16.4953815764145	0.995089183293874	17.0882060353466	0.994903829226774	17.7633347104039	0.994697262054434
I	1112137	I_1112137_C_A	-1.09684671248567	1	-1.49943555828827	1	-1.64545513812276	1	-21.8286493945134	0.999999999998449
I	11122488	I_11122488_C_T	1.06899942807055	0.999999999999747	1.68670549935161	0.999999999998684	22.0320167662235	0.999999994925257	20.0444339207676	0.999999996186699
I	1112418	I_1112418_A_T	-1.02297118740188	1	-1.48321813904447	1	-1.49771720762408	1	-1.10089229472777	1
I	11125486	I_11125486_G_A	-0.316255444895837	0.851127652592962	-0.28768207245178	0.905266906800861	0.37971261200575	0.735576205968538	-0.0848619941094856	0.99839540774607
I	11125499	I_11125499_C_T	18.3808553580953	0.994520218322588	16.8748108397067	0.994988429820268	16.8354497658262	0.994998426253002	15.8159060006337	0.99531074303922
I	11125801	I_11125801_A_T	-0.291910408561301	0.975325268951733	0.072024095390235	0.999900190493296	-0.049596941138962	0.999974232483982	-0.398662360785408	0.935933869116842
I	11125873	I_11125873_C_T	1.22555040497049	0.463073679218622	1.00017221586768	0.657146264426682	0.969400557188114	0.676653373381463	1.53072234496966	0.296616763487067
I	1112706	I_1112706_T_C	-1.02904676956261	1	-1.44306841150014	1	-1.25047623436997	1	-1.09542273453619	1
I	1112869	I_1112869_T_A	-0.954594676905379	1	-1.36296536061218	1	-1.18365653496803	1	-21.0584295130045	0.999999999998522
I	1113062	I_1113062_C_T	-0.951426824788088	1	-21.4931591015205	0.99999999999829	-1.27207119825605	1	-1.05659436302303	1
I	11135589	I_11135589_G_T	-0.0788939424696627	0.988902203384906	0.346680413213741	0.395815519539181	0.171609901199027	0.85835427227413	-0.0787155674654739	0.989858840717222
I	1113664	I_1113664_C_T	-0.79407516982909	1	-1.34727302058158	1	-1.12479967654105	1	-0.847900964534971	1
I	11136656	I_11136656_C_A	0.467532458301196	0.366402876578691	0.608429382557424	0.199017338227456	0.376793211197556	0.528112218153699	0.805788816715911	0.0449840161163613
I	11136710	I_11136710_C_A	-0.860201265220407	0.212403930352119	-0.551793062254212	0.584588861891162	0.0967397726139203	0.997467632112201	-0.467158677113504	0.640522899185971
I	11137620	I_11137620_G_A	-0.559894223131429	0.316399947365636	-0.585726931939109	0.379985344976665	-0.844118207469822	0.132337249138339	-0.734265427489418	0.149359074256377
I	1113827	I_1113827_A_G	-1.08562261588577	1	-1.46962305889823	1	-1.30961578877663	1	-1.1000231270691	1
I	11139259	I_11139259_C_A	0.680746667361488	0.730570296402905	1.24624828747417	0.419451924983839	-0.0194180858523219	0.999999809528524	0.997968762888421	0.456326190951574
I	11139282	I_11139282_T_G	NA	NA	NA	NA	NA	NA	NA	NA
I	11140582	I_11140582_G_A	-0.363725501896762	0.789593718793305	0.390568046064563	0.683116351494669	0.0419324888042816	0.999890452884902	-0.11080742191996	0.994719429885237
I	11140588	I_11140588_G_A	0.0848994437919728	0.999210748811887	0.797216540454154	0.280116167914243	0.136859182717201	0.995018958648913	0.285101425858291	0.919469200077372
I	11140589	I_11140589_G_A	-0.0120598097590681	0.999999746240958	0.465592506080759	0.738738698347718	-0.218205269673625	0.98169335338776	0.150987400623524	0.993061154227605
I	11141900	I_11141900_G_A	-19.564143013114	0.999999999982842	0.898433114474144	0.900394092369834	-19.3526021367262	0.999999999983993	-19.5223450469737	0.999999999983197
I	11146564	I_11146564_G_T	0.255768778656683	0.902082139716819	0.235566071312766	0.951159729096237	0.24881129810627	0.919832924867692	0.310686701780882	0.84619543191992
I	1114663	I_1114663_C_A	-20.9631294743481	0.99999999999848	-1.50528861831614	1	-1.28085122418148	1	-1.08752544406249	1
I	11146635	I_11146635_G_A	-0.0295770173436876	0.999986444263932	0.468378933518732	0.753510527074013	0.430893285277488	0.738871055255325	-0.30035092820722	0.91834092757541
I	11146637	I_11146637_C_A	-0.491103800767125	0.670124075858832	-0.0957910646416173	0.999135936293332	0.0124225200088869	0.999999508504956	-0.418360396093238	0.756452637859483
I	1114862	I_1114862_T_G	0.704575876383569	0.97533527108762	18.4171013590906	0.999999999973248	18.6489661809322	0.999999999947388	-0.0115608224010744	0.999999996146197
I	11148813	I_11148813_T_C	-0.920573393666156	0.752281975527914	0.479573069382262	0.985017381214702	-0.518451971518077	0.960160659523639	0.264990661219103	0.997218507705369
I	1115123	I_1115123_C_T	1.22654143783864	0.999999999999521	21.7587551992295	0.999999994612259	20.667063353406	0.999999995388198	1.14537171552083	0.999999999999632
I	11158263	I_11158263_C_T	0.524524468124964	0.952460497818429	2.25768977308617	0.118449556532054	0.190518323998518	0.999473883372496	1.47888714794773	0.377785163533431
I	11158382	I_11158382_G_C	1.27904105277131	1	21.7621588558894	0.999999999998218	1.6612454903716	1	1.41305651915673	1
I	1116041	I_1116041_G_A	-1.17290717236681	1	-1.47202863342472	1	-21.1591791070755	0.999999999998438	-0.991930160360974	1
I	1116072	I_1116072_A_G	-21.0679440526449	0.999999999998465	-1.39299054950327	1	-1.24268529366921	1	-0.983862442298026	1
I	11164296	I_11164296_C_T	20.2519937732033	0.999997353226513	21.232823026215	0.999997089815783	20.4737178778633	0.999997294531566	0.8789546871698	0.999999999315243
I	11164379	I_11164379_C_T	0.0880108791877256	0.998802364619932	0.465683969346667	0.721492863536339	0.882637226832512	0.20450309968363	0.604153642366325	0.4758409242848
I	11164876	I_11164876_G_T	-0.362905493689368	0.961927007235882	-0.559615787935423	0.972410155186122	-0.650587566141151	0.899493398307672	-1.29167838474497	0.350040337289932
I	11166502	I_11166502_G_T	0.846823139276934	0.19611257126484	0.949646325575036	0.155855112946633	0.669754300985238	0.418058702369155	0.836762692251093	0.212475028987502
I	1116797	I_1116797_T_A	-18.6391471795091	0.99999571787026	-19.2234915002202	0.999995438006514	-18.7645019116964	0.999995659166638	-0.790812454855414	0.999999998840405
I	11169209	I_11169209_C_T	2.00976162104184	0.113455799408546	2.31294788002959	0.0579972252030728	1.72689883502601	0.189481291370341	1.66599008193902	0.205896225348126
I	11174342	I_11174342_G_A	0.310154931347748	0.89017248943526	0.38426290045756	0.831831737032644	0.73639716435451	0.338523527818435	0.441832752280717	0.714081956916888
I	11175582	I_11175582_C_G	0.489918938946678	0.928998194237559	-0.541341167687725	0.967967267554782	1.26694760348733	0.342618710899025	1.28529674215552	0.26015409247011
I	11175589	I_11175589_T_G	-18.9537128805342	0.99999999993166	-18.7306166817997	0.999999999996071	-0.137621377876045	0.999905896764847	1.149043142295	0.709765815231295
I	11175602	I_11175602_G_A	18.18847822877	0.999992906895458	1.11881693505519	0.999999993542746	18.7613392434554	0.999992446094355	19.613091454192	0.999991734072923
I	11176097	I_11176097_C_A	1.17865499634165	0.601876919957095	-16.5773762941305	0.999999999632838	1.67295131815643	0.322941137228283	2.01490302054226	0.149880712734488
I	11176100	I_11176100_C_A	NA	NA	NA	NA	NA	NA	NA	NA
I	11176210	I_11176210_G_T	0.343251923606591	0.943983583587812	0.176930708159077	0.998647762082643	1.12601126285622	0.23825155268139	0.943689706062269	0.327641509081406
I	11178210	I_11178210_A_T	NA	NA	NA	NA	NA	NA	NA	NA
I	11179933	I_11179933_C_T	1.00227742726872	0.999999984625195	19.0416937474522	0.99998722529193	19.4812706900672	0.999986619260212	19.3512945056116	0.999986808663719
I	11180738	I_11180738_T_A	-0.43138879311787	0.934282432734478	-0.597836999277632	0.907917347149386	-1.02528101553246	0.61462279685554	0.125387635041603	0.999053158057963
I	11180740	I_11180740_T_A	-0.381172415536206	0.948783163787736	0.00250313021842909	0.99999999988758	-0.587786664902118	0.859682597033244	0.271808723295491	0.977457005777154
I	11180741	I_11180741_G_A	0.524951326029851	0.83715553707227	0.830930882923048	0.588216849448881	0.132117964827373	0.999012565458042	0.79043952156826	0.579942180498572
I	11181568	I_11181568_G_T	0.599049857180827	0.713818203746379	0.586644460323353	0.760993556129029	0.12783337150989	0.998485827970391	0.313189831998992	0.950701624465381
I	11189891	I_11189891_G_T	-0.159064694629688	0.976014007508243	-0.226967647752614	0.948258833968777	0.148420005118273	0.98376379525481	-0.429572262191557	0.619060853094894
I	11190257	I_11190257_C_T	19.6677305696298	0.999999958121453	1.44046528928166	0.999999999993636	1.37338131798199	0.999999999992545	18.9902495058143	0.999999962323518
I	11190921	I_11190921_G_T	0.668952451972883	0.755746437284809	0.426084395311029	0.970843952214449	-0.445470442721685	0.965489055697543	0.49062291644847	0.90455486445012
I	11190923	I_11190923_G_T	0.521960313580121	0.889450194339473	0.0973741640251802	0.999960663244351	-0.435924315590595	0.972211224839084	0.33098901520668	0.97870778247304
I	11190926	I_11190926_A_T	0.182027049355511	0.99822609378308	0.70350996759549	0.947502937526245	-19.2614204571177	0.999999999858609	0.321465133695425	0.985770333050136
I	11193255	I_11193255_G_T	1.20074178374449	0.457957347230623	0.71606144008282	0.812820132450952	1.29658974253462	0.411500956147985	1.71695825614536	0.203137958451178
I	11195452	I_11195452_C_T	0.567298284160351	0.826868775478727	1.22151042525723	0.277853124186537	-0.550830957537776	0.914102357387309	0.467092419624645	0.898979337486929
I	11199169	I_11199169_G_T	0.579033873792567	0.891338131189362	0.99931406768582	0.637045058547292	0.579033873810325	0.906564493281665	1.22900888248732	0.455641287898588
I	11199594	I_11199594_C_A	1.268113157033	0.456164632523336	-0.338773733533683	0.993316480661866	1.34212314280675	0.44354815303193	0.693147180559941	0.841065407500307
I	11199597	I_11199597_T_A	0.762140052046953	0.768480277642781	0.723918839226694	0.824507136785728	1.38025204666392	0.382443868936564	0.546819226414659	0.899780577421564
I	11199598	I_11199598_T_A	0.775212133614359	0.782624485982882	0.711496319228136	0.851428955191107	1.18595429882325	0.522908587705656	-0.0473461205971948	0.999993417423975
I	11199599	I_11199599_T_A	0.398907707562016	0.97376961653186	0.329479201130237	0.990437470206827	1.02751636698437	0.632326399805136	0.504994703455194	0.938807859462037
I	11199603	I_11199603_C_A	0.776797209846872	0.754679720745022	1.07121331448	0.581987069729279	1.39871688111845	0.369839448059243	0.468523244075302	0.937751061114411
I	11199650	I_11199650_A_T	0.242653481403557	0.954913561296012	0.65560926124088	0.490980213560338	0.431656320971111	0.768823893624152	0.666751437794122	0.430527289540382
I	11199662	I_11199662_G_T	-0.205443974210193	0.983001021953664	-0.351397886762289	0.932407492024378	-1.00680473141045	0.292329513097574	-0.338975366030203	0.919624155520427
I	11207193	I_11207193_T_A	0.0501897445238531	0.999945689519097	-0.304631630765555	0.97932875067315	-0.29194647123824	0.967882823130213	0.213093215460769	0.985194332144134
I	11207194	I_11207194_C_A	0.187376327455583	0.991345518032512	-0.262148770446066	0.989223161704898	-0.968144093447779	0.499743870604305	0.233896343090476	0.981261320019449
I	11207196	I_11207196_C_A	-0.0565521695049232	0.999931911875139	-0.720054633479707	0.80961710919097	-0.746257005873881	0.659631937552956	-0.0180185054885203	0.999999334558598
I	11207197	I_11207197_T_A	-0.167054084663162	0.993310969220308	-0.519875459285909	0.87841955387829	-0.38799741506777	0.903030061875944	-0.370779548561994	0.908582488610509
I	11207198	I_11207198_G_A	-0.0604479589770032	0.999854773410546	-0.258545478365124	0.983602644220743	-0.728549107610859	0.580896403560647	0.139588707207986	0.996001695212023
I	11207209	I_11207209_G_A	0.215339325822625	0.9872304380374	0.554500687268685	0.80433350044016	0.193371392980542	0.992450557730165	0.448693842658985	0.852340072141339
I	11211913	I_11211913_G_T	0.934309237376919	0.18630778027693	-0.238891908272241	0.982383283465472	1.3297240096315	0.0338868326472195	1.15745278869107	0.0683495944968004
I	11211914	I_11211914_A_T	0.352220593589351	0.865590659813199	-0.700929321001829	0.618859614693764	0.882848844651522	0.210620611467353	0.657602243140533	0.428131736061618
I	11211915	I_11211915_A_T	0.31661718331123	0.92456348388653	-0.234839591077403	0.983857856097989	0.801781021562739	0.385665726515999	0.827612716176262	0.291660924348747
I	11211919	I_11211919_G_T	0.938269638592931	0.321713981060763	0.662563757188185	0.626164073014024	1.55814461804655	0.0389123623589569	0.780462647562563	0.452086068303784
I	11212264	I_11212264_G_A	-0.717688289475985	0.536065788338455	0.0909717782057275	0.999908064046425	0.22314355131421	0.982465825624516	-0.339130634287824	0.93949352895484
I	11214878	I_11214878_G_T	-0.0679506619085096	0.999495989601317	0.581556115151482	0.452057469293679	-0.0257083567102076	0.999991419214971	-1.05242290619874	0.160041325734518
I	11214881	I_11214881_G_T	-0.284025760868563	0.918047047163195	0.537954291529197	0.533556244162444	-0.129875081384127	0.995648858012742	-0.447862503362798	0.73281159609805
I	11215080	I_11215080_G_A	18.9643173949714	0.999999993908528	1.24997402131501	0.999999999999729	19.609455356345	0.999999993260085	1.0515584310177	0.999999999999688
I	11216	I_11216_A_C	-0.0324751785499466	0.999844264822761	-0.292007382216188	0.767500957516694	-0.240646522544753	0.870874767231524	-0.144712447535014	0.956376651706666
I	11216253	I_11216253_G_T	-0.849396497044127	0.632386996034278	-0.904456274227138	0.715955199355693	-0.360344672827693	0.971229530454882	-0.53623533929136	0.891436964052227
I	11217283	I_11217283_G_T	1.55871038892445	0.227331298153854	1.29634612445696	0.377423258164585	2.62065190207255	0.0233982436662739	1.95285462140813	0.107981587420069
I	11217284	I_11217284_G_T	0.489085637495152	0.769076691121007	0.152613400519765	0.996659806666052	1.04560448855575	0.246125924408764	0.760767369089001	0.465712273806337
I	11217285	I_11217285_A_T	0.600858746469471	0.715746486969456	0.537636881216647	0.815427453443849	1.51433389694346	0.108937601032271	1.25276296849537	0.201102821054413
I	11217289	I_11217289_A_T	0.677642994038839	0.819319893053794	0.287682072451865	0.991546455260667	1.74098714385463	0.206356958442947	1.22030922364571	0.450183489384068
I	11217849	I_11217849_C_A	19.0594288833755	0.999993599421428	1.24572871549758	0.999999995503223	19.8041097140507	0.999993073738983	18.5540977789272	0.999993936834579
I	11218059	I_11218059_C_T	0.180722835430259	0.998690301488726	-18.8587924634824	0.999999999898624	0.694748461926919	0.85308682587515	-19.2110486532867	0.99999999981278
I	11219039	I_11219039_C_G	NA	NA	NA	NA	NA	NA	NA	NA
I	11220224	I_11220224_C_A	-0.741156399746177	0.837004668062034	0.473287704446926	0.964858085569355	-0.816379820983892	0.78552378174345	0.00705055799666742	0.999999991529295
I	11220684	I_11220684_C_T	2.30102137101786	0.0521345053062386	1.12718566111223	0.513692388804745	2.18983901939283	0.0665495203694711	2.019733050367	0.0955799287895911
I	11220728	I_11220728_G_T	0.649662068620203	0.810446294300022	2.34032542097689	0.0588889143558194	1.44625782588745	0.31540420672835	1.44738205309973	0.301462318697542
I	11222013	I_11222013_C_T	19.9552905389251	0.999999999991066	19.3573144133372	0.999999999999606	19.7123167651989	0.999999999992875	0.480748168528713	0.995081170232523
I	11222629	I_11222629_C_T	17.7616480990953	0.994646007636049	17.9748413195564	0.994576343087684	18.3132957173816	0.994481139797282	18.7629940804666	0.994331055269718
I	11226345	I_11226345_G_T	-0.495616205102462	0.770704654274267	-1.65010895216502	0.371760615975231	-0.297071812801619	0.955374594496099	-0.576037772413037	0.720312791088023
I	11233779	I_11233779_T_C	1.16365170098216	1	1.34864339457812	1	1.46972682952809	1	1.23266501565044	1
I	11236994	I_11236994_C_A	17.2588337329968	0.996906758551726	17.2095086664343	0.996916913240486	17.9747091646343	0.9967720225564	18.3215801084764	0.996708299576417
I	11237014	I_11237014_G_T	0.0361599814144508	0.999992286119545	-0.0148425730372934	0.999999780048078	0.108480642994072	0.999186531415451	0.454658922127463	0.850188135576488
I	11237064	I_11237064_A_C	-0.301961519091851	0.381971908580933	-0.346333917926466	0.308559470164662	-1.01474372450057	5.03573337593544e-05	-0.357664063702777	0.213684897084261
I	11237095	I_11237095_C_T	-0.276181229158699	0.226876250067046	-0.319446165169849	0.181994501408879	-0.737579643779925	9.10578358628289e-05	-0.288821342028863	0.186847526592136
I	11237181	I_11237181_G_A	1.07371473704639	0.00880837592357619	0.929241884221248	0.0333926931788177	0.690887292608034	0.141023839273499	1.16097453038308	0.00359933977620286
I	11237183	I_11237183_G_A	1.08757769394441	0.00778877985740511	0.890501969400146	0.0447891770732016	0.68373833811699	0.14830169799336	1.14965012258679	0.00361432973433451
I	11237198	I_11237198_A_G	0.685095046989856	0.133963292087719	0.460039133986313	0.455799140716285	0.371563557383644	0.594111415525957	0.781329746441367	0.0676772798634452
I	11237378	I_11237378_T_G	-0.217845993454373	0.940320349821121	0.296763930002859	0.848802867102445	-0.0217185239546434	0.999992231345233	0.230591158744447	0.916789876250236
I	11237386	I_11237386_G_A	-0.346292282802186	0.884934456409273	0.076697917861357	0.999585381051463	-0.563992162534651	0.690438504185812	0.0371176629565023	0.99996896794473
I	11238011	I_11238011_G_A	20.5523631914499	0.999999999997178	20.3570413680681	0.999999999997434	20.5169740667	0.999999999997303	0.123481056771023	0.999958857003069
I	11238079	I_11238079_T_C	21.2184050745916	0.999999999999245	20.8575845613645	0.999999999998741	20.9450594132771	0.99999999999711	1.15028429921243	0.885060765193057
I	11238093	I_11238093_T_C	25.2328834705427	0.999999999999999	24.7101166896689	0.999999999999999	24.9690597682867	0.999999999999998	25.1923263236724	0.999999999999999
I	11238157	I_11238157_G_T	-0.506308064316324	1	-21.9445369792439	0.999999999998729	-0.667450107584668	1	-0.393069696873985	1
I	11241	I_11241_A_C	0.424157241120317	0.715980706149132	0.204794412646012	0.991582966278792	0.405465108108164	0.788246708671942	0.288408552687147	0.903687920536725
I	11241918	I_11241918_C_T	0.341613636127681	0.940588984629442	1.17532720624906	0.260326306994703	0.680408154782698	0.655306357261864	1.08904283765196	0.289578183810601
I	11245148	I_11245148_G_A	0.165619707176025	0.999762407379008	1.84582669049833	0.330865302751183	0.792676775906979	0.949585480169943	-17.5304470720547	0.999999999557644
I	11245149	I_11245149_T_A	0.600365447109779	0.947310564576032	1.85629799036562	0.28841436015226	0.757685701697545	0.942177822155282	-0.163039626968584	0.999818996357812
I	11245153	I_11245153_C_A	0.607331260975723	0.93879189098989	0.703958096664166	0.949166963646702	1.51217460700889	0.490753204636315	0.967772687709332	0.766816343760759
I	11245156	I_11245156_C_A	1.15160481880863	0.615090660646719	0.703958096664168	0.948916891828191	1.48807705542984	0.503928383394709	0.543615446589023	0.965107702711632
I	11245784	I_11245784_G_T	-0.411476289798447	0.916786077348424	-0.55183364749231	0.916299410235991	0.382475589883483	0.935343188312433	0.00778214044304699	0.999999981587018
I	11246391	I_11246391_C_T	1.01021955970755	0.662269342872403	0.435533518855239	0.978358992877686	1.48363775070631	0.362445064489036	-0.838457237874045	0.88836373619167
I	11252679	I_11252679_G_A	18.5061349956177	0.994449364175493	18.0431000356881	0.994597803869203	16.9000359844491	0.994949144742877	15.8160224952021	0.995286104929453
I	11252960	I_11252960_C_T	16.4986384889134	0.995109605006018	16.4100448331126	0.995137052484821	16.8144235750086	0.995006344016369	17.481211145172	0.994798080420638
I	11253155	I_11253155_T_A	-0.129759226703098	0.997443637887625	-0.34546779952979	0.952488257995111	0.0257641369361332	0.999995334856464	0.105806844609669	0.998160254175075
I	11253172	I_11253172_G_T	0.110235830021065	0.993309301418179	0.677188408021073	0.162129454772089	0.444605016445452	0.468052421403972	0.438191801610722	0.471391470994132
I	11258041	I_11258041_C_T	17.9708311268956	0.994621782356947	17.9080505903889	0.994637579822633	16.9383719850967	0.994935645819633	15.4791170988795	0.995387506523478
I	1125915	I_1125915_T_C	-19.9417928555283	0.999999996030054	-1.41920989880625	0.999999999999321	-19.9917200294848	0.999999996000131	-0.886853836367543	0.999999999999881
I	1126111	I_1126111_G_A	0.843299454420515	0.510097118648835	0.31943077076636	0.968931317183159	0.405465108108165	0.919865787485702	1.30625165344635	0.186560677033201
I	11261228	I_11261228_C_T	-0.393630650461163	0.952225658518648	-1.07880966137188	0.769087578099994	-0.843087327850862	0.766221637700181	-0.490022496129144	0.916226717543023
I	11261229	I_11261229_A_T	-0.603535021869904	0.885405337460246	-0.762140052046846	0.918895397625893	-0.551419020731245	0.940007626999568	0.404445220207416	0.947300594637533
I	11261232	I_11261232_C_T	-0.411885675911087	0.920612815379513	-1.24653241874471	0.647675995603688	-0.620524541022416	0.839829799598883	0.127927484728244	0.998830862807596
I	1126159	I_1126159_C_T	-20.4224272795179	0.999999995988442	-0.969756074213292	0.999999999999835	-20.0094489880589	0.999999996228694	-0.840414767846159	0.999999999999898
I	1126245	I_1126245_G_T	-0.0554670815128719	0.999998322026351	20.2711285144109	0.999999999997542	20.4322225306817	0.999999999997284	20.6008255596699	0.999999999997164
I	11263018	I_11263018_A_G	-0.563094052311744	0.894030085095868	-19.7974873843153	0.999999999986378	-19.8462408434759	0.999999999944113	-1.78359615858889	0.377175962536035
I	1126557	I_1126557_C_T	-20.7097182318416	0.999999995459127	-20.3474750629364	0.999999995694894	-1.17088283780487	0.999999999999623	-0.986012940739169	0.999999999999799
I	11266398	I_11266398_C_A	1.45761427205307	0.106127827266399	1.59302488279277	0.0897757177940747	2.0393399375113	0.0142693810171399	1.6041328602044	0.0668924033554786
I	11267822	I_11267822_C_T	-0.638658995275809	0.656725703654395	-0.360455666778629	0.929659809822734	-0.886634522249539	0.469064609277369	0.11853703041414	0.997908054702739
I	1127578	I_1127578_C_T	-0.946817449704307	0.999999999999816	-21.1767005200632	0.999999995078985	-1.11910841903341	0.999999999999663	-19.7016106601602	0.999999996043957
I	1127637	I_1127637_A_T	0.717439873128989	0.956620646486833	18.2093237275126	0.999999999765824	-1.06635142644989	0.716700214955669	-0.631558703247204	0.93845181345982
I	11277742	I_11277742_C_T	0.0296562131475407	0.999999521068296	0.526093096816184	0.965054855169714	1.269955369936	0.535397310672857	0.157945750850145	0.999625454619365
I	11281112	I_11281112_C_A	-0.151549897709064	0.987931023067071	-0.314474584838835	0.915446867319635	0.396270753475834	0.736589991024613	0.329422762489134	0.809301794101509
I	1128364	I_1128364_A_C	-21.8563818592156	0.999999999998609	-1.73533707901899	1	-1.77032813266523	1	-1.48720304744562	1
I	11283965	I_11283965_C_A	0.947381318944933	0.396919422505879	1.75175413461435	0.0594348945474457	1.40691364832262	0.143838184816256	0.942131963058039	0.411006006859803
I	11285718	I_11285718_C_T	17.2522919618398	0.994873379107568	16.9461993275448	0.994961466619651	17.6294454371221	0.994754036843514	15.7482145650635	0.995338316168866
I	11285722	I_11285722_A_T	16.5699455362945	0.995077346295473	17.4473964348524	0.994807464402305	17.6785081558158	0.994735518099792	15.7557204241814	0.995334668671008
I	11286792	I_11286792_C_A	17.5142584438745	0.994676315357962	18.3182682172463	0.994438261576866	18.669212486476	0.994323305255171	17.7792717165136	0.994601580947873
I	11289695	I_11289695_C_T	-0.605113831074626	0.977846606769585	1.96290772542389	0.324958328451593	-18.4063452866091	0.99999999995402	1.9236870122706	0.211971337729261
I	11289697	I_11289697_G_T	0.0243914531241584	0.999999538226501	1.32779815443828	0.50996893514798	-19.1407250913099	0.999999999951384	1.05154477781012	0.497955115915655
I	1129124	I_1129124_G_A	-0.837353130363884	1	-1.22419137011975	1	-20.8246347455226	0.999999999998601	-0.685098278105189	1
I	11292699	I_11292699_C_A	0.26236426446749	0.939618968914499	0.563469357251411	0.56359051778619	0.309617149318036	0.899219253942986	0.227272944656218	0.961110161259163
I	11293538	I_11293538_G_A	-0.436555695178195	0.785081505452177	-0.251054485466726	0.964438498721579	-0.535646597820788	0.683414917980582	-0.956860062898727	0.253277065258413
I	11295569	I_11295569_C_T	-0.440539091037817	0.720005971381765	-0.147014742961802	0.992609113039164	-0.397286961664269	0.804766323812966	-0.634443788921403	0.459516555060417
I	11296488	I_11296488_G_A	-0.227827400626637	0.948535702551542	-0.50486107932138	0.651090918722919	-0.550735550750516	0.547471620529353	-0.29181601798349	0.88339029966408
I	11297810	I_11297810_A_G	20.8450756798991	0.999999999997259	0.864314709358222	1	0.954041461351147	1	0.649851589879158	1
I	113044	I_113044_T_C	0.866485399419348	1	1.0776655639175	1	21.1355830217449	0.999999999998938	0.88788738719004	1
I	11306612	I_11306612_T_G	20.3970108495137	0.999999997956971	1.17227954097545	0.9999999999999	1.33313531976283	0.9999999999998	20.1667498304306	0.999999998025822
I	11306770	I_11306770_G_T	0.780158557549591	0.620633362983037	0.405465108108169	0.95322658812489	0.775838896405063	0.634610948889313	1.29006632902534	0.225452021425505
I	11306774	I_11306774_G_T	0.53899650073349	0.844412354732417	0.589350386878302	0.832069605875588	0.632522558743512	0.758426814056982	1.40571244697699	0.163842452628472
I	11307096	I_11307096_G_T	0.117783035656382	0.998425462460047	-0.0621317811070067	0.999932907185366	0.357674444271814	0.906381295525187	0.21357410029806	0.982754728724517
I	1130716	I_1130716_C_A	0.040821994521053	0.999975376329798	-0.433635985074076	0.979889175466855	0.576422906253485	0.684732398058679	0.940388284207549	0.242199504603675
I	11307305	I_11307305_G_A	0.559615787935433	0.854473909143895	0.483655718421253	0.925236120977751	0.640329624721168	0.813314431640643	-0.671733085274172	0.868772642349993
I	11312095	I_11312095_G_A	-0.524403906303755	0.453144419905175	-0.737759451253981	0.299626658085269	0.056617031951189	0.999535416630502	-0.611415283295566	0.316780194268702
I	11312138	I_11312138_G_A	-0.620430512958752	0.0865377977127897	-0.975157085603917	0.0119269714258854	-0.172132676321333	0.908631833073448	-0.559360196879699	0.116505298345195
I	11312141	I_11312141_C_A	-0.246188840428829	0.86048333218118	-0.156776496059816	0.972166436527907	0.132594963978561	0.979657450062246	0.0378396846486279	0.999808474317453
I	11312142	I_11312142_T_A	-0.186287193187277	0.935817812214095	0.130697191388653	0.981540351925504	0.115843834683706	0.986705231320993	0.0792152355538053	0.996240852352419
I	11312143	I_11312143_G_A	-0.270121374597064	0.791068742140582	-0.0376168635671018	0.999834380033432	0.0372441731723721	0.999811704978574	-0.141438644238894	0.966102741195463
I	11312144	I_11312144_C_A	-0.0345705386277384	0.999755831096329	0.066127083914904	0.997377092469755	0.155095948826653	0.934523388172767	0.227057450635346	0.776022550470123
I	1131645	I_1131645_G_A	-0.851430097672026	0.215414866471386	-1.27224077545494	0.179317147054671	-0.159570747296479	0.989980187896493	-0.461195185716706	0.702856072272542
I	11319870	I_11319870_C_T	1.05049940186965	0.774058001072645	0.945138886211814	0.878381199684176	-18.0531973667926	0.999999999867262	-18.4860390776691	0.999999999851071
I	11319952	I_11319952_G_A	-20.8955207413087	0.999999999971823	-0.034685557987888	0.999998178054159	-20.5982876812069	0.999999999985154	-0.90445627422715	0.653970835048897
I	11321300	I_11321300_T_C	0.61039054606	1	0.919648537028638	1	0.90478732127323	1	0.782971114704495	1
I	1132364	I_1132364_G_A	-0.936649787785734	1	-1.27005194993641	1	-21.0360625832017	0.999999999998436	-1.00241690568408	1
I	11323687	I_11323687_T_C	0.611940638021811	1	1.10482383318127	1	0.964666916477812	1	0.837946922663058	1
I	11325758	I_11325758_G_A	-0.719827092374367	0.434764759071207	-0.311336263349664	0.945347348284651	-0.398347640339299	0.864926915249243	0.188386946612017	0.979209767196158
I	11325770	I_11325770_C_T	0.997340662079458	0.999999984108558	19.9000588982653	0.999986179654599	20.3905926921256	0.999985488014209	18.5715522776266	0.999987985678983
I	11327147	I_11327147_C_T	0.651804130879318	0.999999999999844	1.03368904297293	0.999999999999208	19.010178434553	0.999999987799566	20.6429274258555	0.999999984349467
I	11328154	I_11328154_C_G	-0.121542880080191	1	25.5105672608438	0.999999999999996	0.61446176981216	1	0.515006447544513	1
I	11329410	I_11329410_G_A	0.855436376417209	0.999999999999867	1.17367066216147	0.999999999999609	20.6033483450519	0.999999995706596	20.2489748981015	0.999999995926292
I	11331417	I_11331417_T_A	1.13054533577112	0.476914004187188	0.744440474947502	0.768703617634761	1.27296567581289	0.39508886601368	0.464305608131103	0.926143258443844
I	11331539	I_11331539_G_A	19.5727502672148	0.999987190098216	1.21181821478362	0.999999979876688	17.9857852106328	0.999989200190509	18.4216669268093	0.999988657281671
I	1133698	I_1133698_G_A	-1.24117590173815	1	-1.64977032017143	1	-1.4925144650569	1	-1.28397846693035	1
I	1133776	I_1133776_A_T	-1.02641185921116	1	-22.09296837517	0.999999999997998	-1.28825294932723	1	-1.15247038971164	1
I	11339829	I_11339829_C_A	0.216482410947427	0.982167426285331	0.836826560519909	0.371785883962316	0.315638149718388	0.93911545760451	0.574073871111331	0.654511989478891
I	11341834	I_11341834_C_T	19.2597330095805	0.999999986282382	1.33615868416575	0.999999999997696	1.06842358764879	0.999999999998792	19.9783787669091	0.999999984684089
I	11348856	I_11348856_A_T	0.213758330217519	0.981574474150945	0.70923331831157	0.526176018475732	0.209277366782483	0.992415443480587	0.267697610442858	0.955813140914732
I	11351070	I_11351070_G_A	-20.3158450504797	0.999999999997252	0.495169726693439	0.990408310546762	-20.0787111965018	0.999999999997451	-20.3028819504441	0.999999999997377
I	11351290	I_11351290_G_T	-0.40283698569983	0.943346184872849	0.581507209417277	0.795720624925269	-0.625980537001303	0.883461428460911	-0.0486651719812801	0.999975273803262
I	11352546	I_11352546_G_T	-0.693147180559945	0.395530945852555	0.344429217521794	0.841759282177997	-0.0404913613547384	0.999947074353835	0.272843219866481	0.891466263229689
I	1135259	I_1135259_C_A	18.9749516599817	0.99999999572327	0.902301218542666	0.999999999999945	1.01869883130087	0.999999999999913	19.004365545188	0.999999995703355
I	11352601	I_11352601_G_A	0.496953121935286	0.800521803849808	0.333010028892738	0.953348873046827	-0.557135422876338	0.853918930963028	0.417093146159035	0.875586442478534
I	1135314	I_1135314_C_G	0.752277742125475	1	1.08916975156073	1	0.87833200969197	1	0.799108248837882	1
I	1135497	I_1135497_A_G	-1.09464216311954	1	-1.42057316895234	1	-1.28340208507388	1	-1.27084419766758	1
I	1135603	I_1135603_C_T	-20.9437092973252	0.999999999998602	-1.41739921045966	1	-1.46553404682633	1	-1.06778157751118	1
I	1135670	I_1135670_G_A	-1.0612512793623	1	-1.63466520181623	1	-1.42249498082583	1	-0.998510425463674	1
I	1135879	I_1135879_A_G	-1.06383590975284	1	-1.40580160439223	1	-1.36417476799696	1	-0.977213812024959	1
I	11359667	I_11359667_C_A	1.25501016045263	0.0221014366227477	1.52416415534301	0.00541893496812862	1.38581347628472	0.0107791155790015	1.21497587767027	0.0287154251555563
I	11360244	I_11360244_C_T	0.237405998343447	0.994783424773614	1.72538440028319	0.209319672273989	1.09861228866812	0.542850485840769	0.945662810186494	0.626242969284859
I	11361327	I_11361327_G_A	0.824860244495994	1	1.22983583255932	0.999999999999999	1.18830247257788	1	20.8483070509751	0.999999999846564
I	11365008	I_11365008_C_T	-1.8330876647209	0.43257733232859	-19.2277445831164	0.999999999970505	-19.2528810481454	0.999999999947373	-0.331032513325397	0.993173086045356
I	11365192	I_11365192_A_G	0.654624155582275	1	1.11212991177214	1	0.997712942152411	1	0.890950279237371	1
I	11368492	I_11368492_A_G	1.1132333259203	1	21.3488762230501	0.99999999999832	1.36129862052983	1	1.02874823680518	1
I	11368525	I_11368525_T_C	-0.981202604623886	1	-1.32290960742183	1	-1.17771350012945	1	-0.912331491163667	1
I	11368538	I_11368538_A_G	19.9701333887385	0.999999996288736	20.5228287338294	0.999999995969089	1.21482298010621	0.999999999999659	1.01047422701909	0.999999999999819
I	11371901	I_11371901_A_G	0.892606216402274	1	1.09717498029158	1	20.9005385302659	0.999999999998493	0.663001189125774	1
I	11373030	I_11373030_G_T	-0.241681672293447	0.8805358193378	0.235541230603812	0.918887380164489	-0.217723483844568	0.923391814608917	0.239182563712517	0.878393194723151
I	11373031	I_11373031_A_T	-0.821456624177071	0.183549139384745	-0.538996500617116	0.660423153608702	-0.486352766123998	0.614844554819652	-0.278713402373674	0.902551654633525
I	11374810	I_11374810_G_A	-18.9428184505892	0.999999998804885	-1.18562366565773	0.768901851776294	-0.979204557284732	0.762976583485867	-0.542777223572596	0.939331389096062
I	11375564	I_11375564_C_T	20.7281977796439	0.999999999999416	0.75840115205475	1	0.723131652407052	1	0.719601840803999	1
I	11375953	I_11375953_C_T	0.637098993857379	1	21.642461684372	0.99999999999868	0.988068879700372	1	0.772282847174015	1
I	11377594	I_11377594_G_A	17.1517782286733	0.996918281475966	20.2652935378837	0.996334209988305	19.1178910850461	0.99655196480711	19.2446427906853	0.996529176741068
I	11379513	I_11379513_A_G	20.6426867079296	0.999999999995896	1.20769692755327	1	1.06245737120385	1	0.961949678923073	1
I	113797	I_113797_G_A	1.06008131097108	1	1.47355989695664	1	1.38493038528222	1	1.2378334102689	1
I	11381518	I_11381518_G_A	-0.997616060850584	0.999999999999788	-21.1068596736156	0.999999995157384	-20.0710779637399	0.999999995841138	-1.15716829397809	0.999999999999635
I	1138155	I_1138155_A_G	-0.847114837569133	1	-1.25895052396347	1	-1.2872977230357	1	-0.933141608096108	1
I	11382594	I_11382594_C_T	1.31511129726366	0.404689004609101	0.589387946269141	0.901991807537494	-0.131028261868293	0.999630330195864	1.54262924276431	0.28325395706464
I	11387433	I_11387433_C_T	-0.0527981855669705	0.999813204219327	0.142174488780544	0.992512130808245	-0.61811199461703	0.542633091005135	-0.250387214491714	0.945251273115599
I	11389456	I_11389456_A_T	-0.0447358938413913	0.999968309678687	0.200981979511356	0.990543233810624	-0.622051258876176	0.752460663899818	0.194156014440958	0.989159618454245
I	11395125	I_11395125_A_G	0.830499989439239	1	21.2391851494156	0.999999999998492	1.25220029800164	1	1.09434959973145	1
I	1139786	I_1139786_T_A	-20.1087906997907	0.999996311900882	-19.8639487860154	0.999996399161941	-19.8639487860154	0.999996397770394	-1.00851952281566	0.999999998054888
I	11400669	I_11400669_G_C	-0.272568434641732	0.995449695524461	-0.757685701697521	0.945025099289158	-0.745106919490654	0.94809570916446	-19.3702824124738	0.999999999846487
I	11400934	I_11400934_C_A	0.149940147290915	0.999409977808137	-18.6126711251869	0.999999999973302	-0.240709875032112	0.997533316850818	0.380463805902746	0.969006408466525
I	11402389	I_11402389_A_G	-20.0572935710154	0.999999999759463	-19.5759869733817	0.999999999883321	0.231954180996368	0.992835378023594	-0.0918866913528021	0.999829164080814
I	11403800	I_11403800_C_T	1.22950986475301	0.999999999999569	20.5551329331855	0.999999995431724	1.34734727236021	0.999999999999403	19.9486689917943	0.99999999582833
I	11405506	I_11405506_A_G	18.8459827974715	0.999999991063166	0.878120231778194	0.999999999999783	19.9445950861396	0.99999998939396	0.664426894959576	0.999999999999883
I	1140551	I_1140551_C_T	-1.38948430581916	1	-1.4634841000743	1	-1.47903932336432	1	-1.32870411274165	1
I	1140571	I_1140571_C_T	-1.33522246442948	1	-1.59065797076169	1	-1.57041410410071	1	-1.43754755090259	1
I	1140583	I_1140583_C_T	19.3792079069796	0.999999999995991	19.176619817555	0.999999999996428	19.2737029161597	0.9999999999996	0.143100843640674	0.999958463625319
I	11405877	I_11405877_C_T	-0.953279301243495	0.637795354782005	-0.434038480552221	0.97712688458712	-18.9386410980381	0.999999999249363	-0.0672522270091693	0.999961658038858
I	11406497	I_11406497_G_T	18.6641892325555	0.996586443431508	18.8485790424135	0.996557408740028	18.5034487430492	0.996610287006717	18.1597891672225	0.996672840267943
I	11406499	I_11406499_G_T	18.338610980245	0.996650016699954	18.5717909542724	0.996602048406681	18.7065653551365	0.996577605588208	18.4070137071294	0.996626160149928
I	11408169	I_11408169_T_C	18.7352102153161	0.999999988209777	1.13171024797025	0.999999999998964	1.14352986045865	0.999999999998833	19.5362463578872	0.999999986616865
I	11408745	I_11408745_G_A	16.3695514429753	0.995192801238407	16.3738525248747	0.995187288245249	16.1035621951348	0.995272874141639	17.6010821913649	0.994809478548519
I	11409211	I_11409211_C_T	0.183721137148378	0.989764875095083	0.536801110169251	0.801212529157208	0.454736157114948	0.829620598061661	0.631015399452939	0.572171694483729
I	11410203	I_11410203_T_A	0.630233355149373	0.76710189567878	0.223143551314206	0.998475937993897	1.27808077647965	0.271372336978232	0.8472978603872	0.593284039608119
I	11410204	I_11410204_T_A	0.726563177479792	0.797085179997098	1.65999019159693	0.34871804715317	1.99831599686747	0.13579610864825	1.4294665329851	0.353590930772426
I	11410729	I_11410729_G_T	0.841067310636562	0.897133591142629	0.668454567969567	0.979192103093405	-19.5954987067694	0.999999999997796	-19.6712275031326	0.999999999997763
I	11410736	I_11410736_C_T	20.5306480306584	0.999996673986058	20.3411579843858	0.999996736684356	19.8303323606198	0.999996903755805	1.08132864281881	0.999999998223713
I	11415283	I_11415283_T_C	0.685394016321956	1	0.961895139143099	1	0.846454310995971	1	0.942734138881276	1
I	11415614	I_11415614_G_T	NA	NA	NA	NA	NA	NA	NA	NA
I	11415616	I_11415616_A_T	NA	NA	NA	NA	NA	NA	NA	NA
I	11415617	I_11415617_A_T	NA	NA	NA	NA	NA	NA	NA	NA
I	11416549	I_11416549_G_A	NA	NA	NA	NA	NA	NA	NA	NA
I	11416659	I_11416659_C_A	0.0961634221769085	0.999804720997891	0.253448900809543	0.996393354282401	-1.06316553954822	0.771756090658224	0.327556872963287	0.978716115347419
I	114187	I_114187_G_A	0.505094949057006	0.848081920472587	0.342004754192505	0.964539308040764	0.387692938367296	0.940300759486534	1.39321480396446	0.148845253870973
I	11421584	I_11421584_C_T	0.547193267936864	0.761433403056733	0.207639364790719	0.993046338774685	1.23474446299269	0.117111730562163	0.678962545568002	0.535450741661466
I	11421586	I_11421586_G_T	0.303186259129231	0.909483684448979	-0.0327898228229915	0.999990337573164	0.843970070294529	0.270940724396668	0.172953806790363	0.984359837564005
I	11421587	I_11421587_A_T	0.833814510049916	0.337728610671021	-0.663294217410262	0.8354859394956	1.08401348924696	0.201624750892599	0.125163142954006	0.997970786562438
I	11426124	I_11426124_C_T	16.8509440645972	0.994965006475776	17.3354165049628	0.994814618131165	17.1819066454074	0.994862139757667	16.4344898349134	0.995082738883428
I	11426692	I_11426692_G_A	-0.786990008611214	0.528909127851697	-1.19831164889119	0.412413971110223	-0.898389521544911	0.465161019312492	1.62063938316106e-14	1
I	11427148	I_11427148_G_A	-0.267620344234341	0.796952694039186	-0.0356271776431493	0.999884197556019	-0.438457238084663	0.495126918728656	0.145206125447812	0.960089848678718
I	11427217	I_11427217_A_T	-0.400598918456973	0.167183394878073	-0.227465787717444	0.665363052333061	-0.651239717403195	0.0174136773106107	-0.142586541491958	0.859706672141629
I	11427310	I_11427310_T_A	0.196710294246056	0.653867519344407	-0.10318423623523	0.954054402407457	0.0572462795811527	0.993010702485451	0.203421728834042	0.619706580970202
I	11427403	I_11427403_A_T	0.352601618573137	0.389016852367371	-0.0933219555042269	0.99020141652521	-1.12628921648255	0.00408556897670409	-0.504405055748315	0.204797700846446
I	11427406	I_11427406_A_C	0.0858805722770819	0.959659207021585	0.0630763989726802	0.990452899115428	0.136364255708827	0.859179156347959	0.179775050650914	0.69068530024799
I	11427411	I_11427411_C_T	-0.336209113346441	0.561542251689519	-0.398313323838207	0.523978679558754	-1.63668755488112	0.00051626235130009	-0.598428775109609	0.152626304866199
I	11427439	I_11427439_C_G	0.205018351735954	0.766056752901783	0.311392552224189	0.538167830860498	0.424375276621324	0.276820611184049	0.259297440340788	0.628707000066678
I	11427463	I_11427463_G_T	0.577929920565525	0.62412916238176	-0.96769996155824	0.479722825318289	-0.907557051905079	0.469844143387357	0.00200870507642492	0.99999999983091
I	1143279	I_1143279_G_T	1.75896964700023	0.17744793894926	1.77523016727734	0.210413647624077	2.32127722606521	0.0561293437702295	1.79175947245089	0.167478170422429
I	11436324	I_11436324_T_G	-18.5409027674783	0.999989459727617	-1.29852521480002	0.999999980436424	-18.045318759681	0.999990024547029	-18.4706035600773	0.999989544422077
I	11440245	I_11440245_G_C	0.705541705463398	0.131431755450205	0.118448150593287	0.990090496095624	0.422632911743963	0.536186556122127	0.85441532815609	0.0445310677313447
I	11440336	I_11440336_T_A	18.7209759254813	0.990497214310331	17.9229491141009	0.990911059486821	18.3874843169983	0.990673838447353	18.9026398038563	0.990404808090527
I	11441545	I_11441545_G_A	0.358581522209316	0.79025904618816	0.321792632384052	0.875489847326658	0.585436487557167	0.468037242154023	0.211447511555634	0.958617258726409
I	11442974	I_11442974_T_G	-0.258561978517748	0.781182225429016	-0.318071151250321	0.69989475405623	-0.660357357736952	0.150239214331531	-0.278907125785725	0.728467465263493
I	11443479	I_11443479_G_A	-0.442755261569398	0.767309853328827	-0.323057790816718	0.9244004211148	-0.197056334966955	0.982805372482379	-1.50097048845378	0.0578667470915416
I	11445354	I_11445354_G_T	-0.2579042370107	0.92578793176745	0.282735648517079	0.902983841634571	-0.0656816101179505	0.999566560424585	-0.839445380491453	0.250752693826715
I	11447362	I_11447362_T_C	-0.181083932873593	0.995521828421568	-0.988913371383469	0.620363757755243	-1.80038018484371	0.313699187326273	0.487597195531933	0.813805653298594
I	11460279	I_11460279_G_A	-1.6334334178723	0.247718889682799	-0.94446160883909	0.730253910700766	-1.81296167209635	0.361973467282203	-1.6417667969194	0.243475074648343
I	11465161	I_11465161_T_C	1.02458750859701	1	1.52750280320384	1	1.30848377847545	1	21.1064248664079	0.999999999998398
I	1147299	I_1147299_T_A	-1.13530488378546	0.999999995197532	-19.3814642735795	0.999995324327722	-19.2686687794342	0.999995381014022	-19.662205316677	0.999995184579171
I	11474139	I_11474139_C_G	-0.567136795328705	0.12638295574483	-1.01465821204101	0.0145706753935458	-0.883229869613266	0.0205865315250503	-0.912217406486235	0.0101454966149764
I	11474149	I_11474149_T_A	-0.670628317024577	0.385957100931551	-2.6867727770635	0.0405073369141461	-0.710538923270978	0.40795527175025	-0.909248449091741	0.193924605078262
I	1147989	I_1147989_A_G	0.683151763641525	1	0.767877296755389	1	20.9667623672762	0.999999999999435	0.785442705559979	1
I	1148022	I_1148022_T_C	-0.6418538861497	0.864390679255547	0.649662068620204	0.863140788444608	-0.483796951377774	0.943685015232906	0.28768207245239	0.986717897228578
I	11482794	I_11482794_C_T	0.243690503170249	0.998856750858897	-18.3101210280325	0.999999999861766	0.405465108108161	0.991931999242294	-18.801513710421	0.99999999983816
I	11489252	I_11489252_C_T	1.48834361549023	0.340169019556359	0.503390645278789	0.960494286629685	0.738956716632511	0.849630831019075	0.644593955375717	0.897112166945245
I	11495089	I_11495089_A_T	-0.119290194946941	0.988917454378184	0.184215574737528	0.95137587145632	-0.144407179554729	0.981585993190878	-0.26100270764964	0.854246060061569
I	11495110	I_11495110_C_A	-0.277184909066034	0.833258224336056	0.191702025480339	0.946902382756103	-0.249811798396372	0.89708995408615	-0.338400877527616	0.732858311266796
I	11495111	I_11495111_A_G	-0.331250637791172	0.734540796292179	0.159239749335343	0.97166256052707	-0.234957633927091	0.910833869096262	-0.330966587228524	0.740261133541199
I	11495118	I_11495118_C_T	-0.265703165732836	0.849197204869591	0.173550389243385	0.962259535422631	-0.28800418551625	0.844210718657511	-0.382523538865756	0.648824416707206
I	11495121	I_11495121_C_G	-0.298924590774271	0.793867204786153	0.223364277504486	0.909909318757758	-0.223561499196223	0.923361058468565	-0.322598337558007	0.755103980337429
I	11495420	I_11495420_T_A	-0.242140052004865	0.966515989857183	-1.10316810520346	0.715068893033228	0.00952892334609396	0.999999872252339	-0.102866748779424	0.998561318094702
I	11497685	I_11497685_G_T	-0.118695860913741	0.999493224073945	0.889262059486234	0.606122468316817	-0.289392936855413	0.993182668750728	-0.0169783365344194	0.999999817946587
I	11497694	I_11497694_C_A	0.310154928907974	0.961500245675397	-0.154150679826804	0.999332962843168	0.102278852958772	0.999710308229476	-0.358062868514418	0.965074635705604
I	11497901	I_11497901_G_A	-0.247501995146145	0.998389835463305	1.05178098898401	0.771443748826459	0.601579987042122	0.957099348225489	-1.08943790623794	0.825160171668091
I	11500092	I_11500092_C_G	1.11382041148711	0.999999999999712	1.4009568801232	0.999999999999339	20.2380392877735	0.999999995766628	19.8444341569561	0.999999996010921
I	1150477	I_1150477_G_A	-21.7652636563412	0.999999999998241	-1.6831622180918	1	-1.56855415611371	1	-1.18677980015278	1
I	11505904	I_11505904_G_A	0.724695538310677	0.441879152638555	0.838988169011486	0.349631915526473	0.0856947211068202	0.99957069942608	0.357867699659415	0.88964848258454
I	11506462	I_11506462_G_T	0.322637087865291	0.781032593980782	0.474594302954402	0.549964706421837	0.203537395944236	0.95346301177548	0.459605731954906	0.5312723916204
I	11507396	I_11507396_T_C	NA	NA	NA	NA	NA	NA	NA	NA
I	11509884	I_11509884_T_C	-23.5982596263853	0.999999999999992	-23.356925768684	0.999999999999999	-23.6499148831307	0.999999999999999	-23.4770759060315	0.999999999999995
I	11510294	I_11510294_A_T	0.863915722904459	1	22.006168049041	0.999999999998181	1.25499602621201	1	1.11145125421239	1
I	11511528	I_11511528_A_G	1.02187946059126	1	1.38905985155381	1	1.46170226256259	1	1.04444316011065	1
I	11512917	I_11512917_G_A	-0.799915155946233	0.402353059669846	-0.0346055291774743	0.99999785011738	0.525010258758089	0.723981604277018	0.209929212118073	0.975773446436199
I	11513066	I_11513066_G_A	0.916433700636019	0.999999987675975	19.7659338845043	0.999986541650145	18.9894050950053	0.999987583322047	20.1135251432206	0.999986055596223
I	11513849	I_11513849_G_C	0.800676088005177	1	1.5625388382939	1	1.38140633313035	1	1.2137315886146	1
I	11514138	I_11514138_G_A	15.7506114990683	0.995373707935951	16.3492000970032	0.99518819905983	17.5382472511125	0.994819983484831	16.8658908402216	0.995026722966521
I	11518452	I_11518452_C_T	0.125979802860563	0.998807098777885	0.881199412062884	0.496915264863041	0.361790044605502	0.959229910156516	0.356674943938731	0.938571286056282
I	11518454	I_11518454_C_A	0.672527893674984	0.605093305581452	0.405465108730103	0.918056605862543	0.721318058392483	0.622693741304445	0.674098985589286	0.597307259433569
I	11518516	I_11518516_G_A	20.007854936689	0.999999996343796	1.35375877178312	0.999999999999507	1.12130584143596	0.999999999999739	19.8687421342262	0.999999996420286
I	11521191	I_11521191_G_T	0.0157483569681397	0.999998426837591	0.373041921402938	0.823074892128575	-0.163393546908437	0.989194110223997	-0.317054150764111	0.873018078980172
I	11524806	I_11524806_C_T	18.4321419265119	0.999988369643964	19.5344105263831	0.999986935334231	1.12151500126723	0.999999978361534	19.9050790825524	0.999986424017802
I	11526604	I_11526604_T_C	0.195297156975137	0.969124390047029	0.925158182159476	0.257971009326667	-0.224747400896185	0.979209581764373	0.483325429880437	0.723282556745414
I	1153319	I_1153319_G_A	0.948811378935681	0.999999999999746	0.945530148637992	0.9999999999998	19.3155553149089	0.999999992194726	18.9559999081049	0.999999992627182
I	11536297	I_11536297_C_T	0.929937645715321	0.8026848264723	1.60044234952551	0.482957038973758	-15.9317398323737	0.999999998298976	0.510156503633949	0.971969249342063
I	11540859	I_11540859_A_T	-19.6411371585405	0.999999999972669	-19.3195352196949	0.99999999997551	0.497433597250584	0.982771716824127	0.300313819357695	0.997417488240055
I	11541296	I_11541296_G_T	-0.063221865250939	0.999236198851976	0.0600107751712296	0.999381315744705	0.221862321158175	0.91060833492803	0.0761613609656742	0.998265130367025
I	1154232	I_1154232_C_G	-1.06993344854682	1	-1.43747598260506	1	-1.22123455020759	1	-1.32292460701461	1
I	11549144	I_11549144_T_A	0.30748469974796	0.951474199841481	0.789111168839468	0.489309123676818	0.887303195000902	0.361514565681718	0.194156014440957	0.99098992150547
I	11555471	I_11555471_G_T	0.877215993467504	0.241350467534635	1.09732279783824	0.121091567015095	1.20690966399925	0.0672084969892587	1.14378617069082	0.0822933353991426
I	1155563	I_1155563_G_A	0.230914696039095	0.965275908286054	0.087459305328587	0.999458217111434	-0.270290329739912	0.966224411849331	0.0376455997100896	0.99997073132895
I	11556572	I_11556572_G_A	-0.69649726744523	0.901357615072517	-17.8139154693688	0.99999999894329	0.727280186929408	0.812571387701889	-0.246580396766225	0.996675120549566
I	11557696	I_11557696_G_T	0.0216830924879747	0.999988751790784	-0.777617939502337	0.343722209625651	-0.444233713816491	0.650084022011107	-0.00726795402787244	0.999999846181468
I	1155808	I_1155808_C_T	0.216253383518473	0.966052520888862	0.114988436725368	0.99763149246379	-0.00743497847587475	0.99999995523279	0.373337517030277	0.812016452245319
I	1156159	I_1156159_G_C	-1.27637254716497	1	-1.62431970297118	1	-1.43281883428593	1	-1.43188251732002	1
I	1156349	I_1156349_A_T	-0.877486004169182	1	-0.957126389240496	1	-0.997878427187972	1	-0.940758582018546	1
I	11564578	I_11564578_A_T	0.371078485130278	0.724263305833616	0.727436254038579	0.246324257202588	0.365910514971932	0.732493843708462	0.556178425890984	0.410085472100257
I	11564579	I_11564579_C_T	0.419386446800411	0.671248274680358	0.802477080505289	0.216925009503054	0.553767818053066	0.470991353069828	0.758726826207068	0.219445580303415
I	1156469	I_1156469_G_A	0.537796740540957	0.818100304400817	0.257334916121537	0.988656567160687	1.07919420281101	0.351408152906058	1.27506872601087	0.204765132264823
I	1156845	I_1156845_G_A	-1.0821344074511	1	-1.49055441593187	1	-1.48345020255848	1	-1.17528960826194	1
I	1156923	I_1156923_A_T	-1.16615764403745	0.999999999999585	-1.32595233127825	0.99999999999936	-21.1862938390698	0.999999994898922	-19.8812888095123	0.999999995791261
I	1156949	I_1156949_A_T	-18.9559829581032	0.999995614181511	-19.2124984383166	0.999995493963569	-1.14231721355065	0.999999995796851	-18.8989797394215	0.999995643106515
I	1157254	I_1157254_T_A	-1.29866995757991	1	-1.56171072491414	1	-21.4042781813796	0.999999999998304	-1.30112852213012	1
I	11572871	I_11572871_A_G	NA	NA	NA	NA	NA	NA	NA	NA
I	11574876	I_11574876_G_A	NA	NA	NA	NA	NA	NA	NA	NA
I	11575066	I_11575066_T_C	0.670929037099496	1	1.17537841572086	1	1.03576244685555	1	0.823568696606043	1
I	11575808	I_11575808_C_A	17.1533667646306	0.994848985199733	18.1928197812809	0.994522504006266	17.6162427799521	0.994702903156599	17.4804412387931	0.994740685290038
I	11577009	I_11577009_C_T	-0.186202903501929	0.956185011099097	-0.584179343288732	0.486113369338013	-0.68980827929442	0.312590162253969	-0.126760332240998	0.989579454713661
I	11577023	I_11577023_T_G	0.21497882255617	0.700616246572642	-0.215863710201148	0.794803219524764	-0.0991876565467444	0.978788156137847	0.0289875368734496	0.999764314076751
I	11577057	I_11577057_T_C	-0.125607686193156	0.978486353152718	0.180012086945293	0.945450172295087	-0.635575799545016	0.244435573912453	-0.382157980795225	0.576406575584391
I	11577071	I_11577071_A_T	-0.22482281283393	0.878627413743295	0.138402322859119	0.982912265609207	-0.76011780666613	0.177506177979545	-0.722474795654464	0.146086963712605
I	11577102	I_11577102_A_T	0.15821746216082	0.714217861301246	0.118937548003163	0.916103865386631	0.549720464095335	0.0117362057898412	0.299046856086103	0.23309521166006
I	11577146	I_11577146_C_T	0.319304432928982	0.281425579573697	0.52840925207726	0.0997151814900037	0.487132511500869	0.073392557833996	0.440751086385045	0.0921122430117317
I	11577150	I_11577150_A_G	0.196475304218448	0.693137416789313	0.518058928215273	0.199610793759145	0.452330945070135	0.108905354681218	0.372717814945124	0.19780160518592
I	11577161	I_11577161_G_A	0.263666591892305	0.492088372852011	0.562064009298526	0.0856572039154223	0.764154151241162	0.00271682267928552	0.715813324445381	0.00360923975652838
I	11577186	I_11577186_T_A	0.526093095896779	0.0502956921295374	0.6695185621665	0.0267344718490999	0.863276696588538	0.000859977610814577	0.904734438345775	0.000288890279058984
I	11577196	I_11577196_T_C	0.425380417809105	0.134188240547672	0.567350679079493	0.0631539745553468	0.727247125252843	0.0037697250468105	0.664054911154192	0.00924663744635135
I	11577239	I_11577239_A_C	0.432707844502589	0.590012323241313	0.662706160258553	0.370809119346351	1.91232940354941	2.70031395854797e-06	1.35189293441893	0.00246929374965943
I	11577243	I_11577243_G_T	0.34305662254957	0.7455411935687	0.504556018021596	0.599831752332616	1.82346134996731	7.62108719931653e-06	1.04157035033549	0.0261660804361443
I	11577251	I_11577251_T_C	0.614103973219498	0.34514358519452	1.02961941718116	0.256389910064977	1.79175946922805	9.84397406067483e-06	0.980829253026787	0.0634913198006827
I	11577256	I_11577256_T_C	0.63829291520487	0.334149961796871	1.07361098646269	0.231120359083644	1.82927852400397	1.76731991373691e-05	1.04235844296371	0.0499960766982991
I	11577257	I_11577257_G_T	0.630527256694493	0.318794164495679	1.02769356198794	0.111916871254809	1.8084288762583	2.36938597399927e-05	1.06184931865582	0.0242584557167355
I	11577261	I_11577261_T_A	0.618874829347761	0.335398330582833	0.978300806658367	0.138613128131741	1.85175137985603	1.48017781658183e-05	1.02096725299567	0.0323084074133582
I	11577271	I_11577271_C_T	0.304489190768162	0.650958218487921	0.274671835715766	0.872834325712101	1.27551995561798	5.87466063881603e-05	0.513219196459465	0.196231043218156
I	11577308	I_11577308_A_C	0.467370042582538	0.686567549596979	-1.38820093929543	0.260276127135715	-1.21912460933142	0.245854848817069	-0.27861961931458	0.948678208308505
I	11577337	I_11577337_C_T	0.719122666963201	0.608642416303175	-0.518488496511338	0.93264510829866	0.397802235362594	0.942257338747371	-0.0835867161072369	0.999836571622796
I	11577340	I_11577340_A_G	1.23816416907422	0.28324059539142	-0.789221009724051	0.895972574604281	0.31705415076779	0.98732955403293	0.0969922661121429	0.999839311602761
I	11577343	I_11577343_G_A	1.12626381999862	0.352979357707397	-0.110348057168609	0.99983113371062	0.317759527690091	0.985914712424868	0.0870113771228941	0.999883875929567
I	11577351	I_11577351_C_G	1.868201164728	0.21947460523599	-0.0909717782057251	0.999983471052472	-17.1664748989085	0.999999999146421	0.501172192065352	0.974074604073081
I	11577380	I_11577380_G_T	-0.601462897870921	0.06337641867563	-0.123379021160231	0.971238265250374	0.0173599608624804	0.99998099376711	0.0754237618172449	0.991228226490448
I	11577381	I_11577381_C_T	-0.576565346249194	0.081788759842095	-0.0786431273187355	0.994577756593419	0.0593346932625449	0.997590602161311	0.100387148390773	0.975354586546787
I	11577393	I_11577393_C_A	-0.423354029575388	0.366007302710372	-0.207696050005986	0.903048447794313	0.226200722756759	0.823642523964738	0.300507087927701	0.57699316484937
I	11577394	I_11577394_C_T	-0.311677578007768	0.641849106872091	-0.173510924803701	0.951742143303181	0.353018632735623	0.545254902974609	0.375484275896243	0.424553104217869
I	11577397	I_11577397_A_G	-0.277181837817795	0.72572782193306	-0.157587950912522	0.965095410439544	0.3848311494363	0.471203104647265	0.405325628367411	0.360202546273131
I	11577405	I_11577405_T_C	-0.326631175635281	0.625856253000716	-0.135955634837165	0.980402288737176	0.29569684512861	0.721895711556488	0.433334162307827	0.320918531316405
I	11577528	I_11577528_C_G	-0.338881553808584	0.878683008900215	-0.242467824140613	0.996093957539961	-1.03569846325754	0.776152055251539	-0.590493026499862	0.531526987555638
I	11577540	I_11577540_T_G	-0.491893904246642	0.511344721153624	-0.443952141099138	0.720066629347083	-0.0964096851377429	0.998557926735546	0.060880714695479	0.999346932495569
I	11578117	I_11578117_T_C	NA	NA	NA	NA	NA	NA	NA	NA
I	1157838	I_1157838_T_C	-0.90543443641934	1	-1.45974173108246	1	-1.1966286391501	1	-0.920858858747735	1
I	11579076	I_11579076_C_T	0.547996757143816	0.605330670222906	0.715674769451618	0.445996335373516	0.638831023488927	0.508659396112854	0.375456333178798	0.831608031889779
I	11582014	I_11582014_G_A	0.846708585178635	0.190180063941002	0.69600024954235	0.35326009228527	0.422706914542668	0.716002622567337	0.706772346524261	0.320894129622421
I	11586749	I_11586749_C_A	-0.123046934775927	0.990449625205176	0.0811462575372293	0.998278590326887	-0.00229998458544395	0.999999998713024	-0.0558513430637782	0.999532651804
I	11588131	I_11588131_A_C	1.01814701601893	0.00239773535450383	0.931757359019328	0.00782638542963632	1.2217794229754	0.00012685416717606	1.04577485740347	0.00151350968418307
I	11588183	I_11588183_T_G	-0.28261143500282	0.592975237086858	-0.455447331471512	0.257294151367461	-0.415277401350899	0.308088959144021	-0.0272225749003107	0.99984803095847
I	11588831	I_11588831_C_T	-0.863340985227767	0.946733856070944	-18.3696771258943	0.999999999869788	-18.5061744822708	0.999999999875433	0.704532502785075	0.936787433989906
I	11589897	I_11589897_C_T	1.51326945557031	0.256011310864102	1.03417523371891	0.549211343225737	2.00112587165791	0.106902204256832	1.88137162791868	0.12909223592427
I	11590871	I_11590871_C_G	1.09125203250386	1	1.71897109812386	1	21.2329835305888	0.999999999998375	1.0256177856973	1
I	11593629	I_11593629_G_T	-1.2063229816709	0.77337138679208	0.658461622572054	0.969038770370221	-18.0022595454031	0.999999999921181	-0.498991166118988	0.975523052863676
I	11593631	I_11593631_G_T	-0.522386446167062	0.968363505960984	0.023530497410194	0.999999927771162	-17.0364323128594	0.999999999474241	-0.0454623740767529	0.999996740130466
I	11593634	I_11593634_A_T	-0.463034959929638	0.982296369034265	-18.0112496937313	0.999999999924543	-17.9909699361435	0.999999999925369	-0.434664262800423	0.985998787543156
I	11593945	I_11593945_G_A	NA	NA	NA	NA	NA	NA	NA	NA
I	11600546	I_11600546_C_T	-0.342944751126827	0.742975928536714	0.149531733971259	0.983976857764863	0.147996816249075	0.981604328636068	0.126751705771061	0.987764895931571
I	11602350	I_11602350_G_A	0.069593291852886	0.999934677910988	0.141970261270387	0.999194090046348	-0.420600531859979	0.961321560140008	-0.718955064224851	0.801670125856463
I	11604531	I_11604531_C_A	19.1171337017213	0.996505772061499	18.2957152893219	0.996666282554067	19.1122793232565	0.996511805114031	18.744815333327	0.996577613423892
I	11604610	I_11604610_A_G	1.01728665904966	1	1.20583170563982	1	1.04085985554345	1	1.04298601599345	1
I	11605463	I_11605463_G_A	NA	NA	NA	NA	NA	NA	NA	NA
I	11605653	I_11605653_C_A	18.3758259506244	0.996664405846768	18.9354417385598	0.996558628880399	18.3853954016406	0.996660934646434	19.0044346100468	0.99654149433089
I	11605675	I_11605675_C_G	-0.862488025881176	0.736443923997876	-0.287682072451778	0.995900391197752	-18.8369917880718	0.99999999969032	-0.619039208406223	0.896338686654618
I	11605722	I_11605722_A_C	20.656876223097	0.999999987025675	0.786185003009912	0.999999999999771	20.3060152490237	0.999999987676264	0.707223943937912	0.999999999999752
I	11605737	I_11605737_G_T	19.829901358682	0.999991494293136	0.894093642817316	0.999999996178159	19.7612728522929	0.99999156396757	17.7894619748054	0.99999318015074
I	11605743	I_11605743_C_A	18.9752833717278	0.996562960919168	18.033415798064	0.996739841870193	19.06521941706	0.996543613833725	17.9575777216725	0.996753816359277
I	11605788	I_11605788_G_T	16.5872590300134	0.995086611318825	18.305263322999	0.994556420508701	17.3267302822476	0.994848375544579	15.9844959109218	0.995272399365002
I	11605945	I_11605945_A_C	18.4617852600657	0.999983547467725	1.14918929766738	0.999999985613745	18.6489494413355	0.999983199981089	17.931820296089	0.999984471710824
I	11609725	I_11609725_C_T	-0.869603617901485	0.744878362789395	0.609064063349405	0.856326379580718	0.893168314453301	0.59368209020514	0.700694386195329	0.747129839516937
I	11615364	I_11615364_G_T	0.515071914669584	0.412435657200341	0.498472855799027	0.458622476106221	0.31633732821684	0.766817055430782	0.74891075509056	0.144707121958469
I	11615371	I_11615371_C_T	1.06062136552044	0.166744876946284	1.52737295937979	0.0300478439287776	1.39006084391537	0.0521406816373033	1.69508316899268	0.0128703500967913
I	11615694	I_11615694_C_T	19.9202447278021	0.999999981794925	1.19373215820856	0.999999999997643	20.7814275079085	0.999999979312162	0.774723882760578	0.999999999999474
I	11622424	I_11622424_A_G	0.249866621454964	0.867364580321559	0.247663168488529	0.902802565564361	0.252996514463891	0.874066861691971	0.0887954987831632	0.996468463380716
I	11622444	I_11622444_T_G	-0.0438700588468743	0.999493719673578	-0.254892249623585	0.809264322251983	-0.176930708159078	0.924407624453601	0.0099239980859871	0.999998466621093
I	11636134	I_11636134_G_A	0.716955296683668	0.999999998903212	19.0711542698675	0.999995408298529	20.2406745279587	0.999994818294107	18.5893161829748	0.999995638170901
I	116398	I_116398_T_A	0.541973859353031	0.791627145012971	-1.1684080503402	0.662065749486039	0.493572375618442	0.847145765236831	0.0243914531241595	0.999998347553436
I	11640253	I_11640253_G_A	-1.25145149289756	0.482435673299174	-18.4928873390722	0.999999999522356	-0.0448505661653504	0.999991582262272	-0.392537873606703	0.961943842531378
I	11640269	I_11640269_T_A	-0.0962280320945507	0.999308149930022	0.474457979595117	0.854670273900291	0.829279354884527	0.352224962822237	-0.00559598550411835	0.99999999115193
I	11640284	I_11640284_T_A	0.392886325901318	0.770435085271852	0.319403549141501	0.948553236659019	0.0881627875946731	0.999230796027289	0.115412430042051	0.996463360531468
I	11641104	I_11641104_G_A	-0.728383986583103	0.77903014447683	-0.748545959937735	0.823833781452998	-0.99652816216344	0.64058435320166	0.647778575530776	0.705526511019608
I	11641335	I_11641335_C_T	17.6827727492746	0.994726813399392	16.2420117659805	0.99516721890495	16.8230824889171	0.994990497756493	17.0583474007637	0.994914315347264
I	11642062	I_11642062_C_T	0.69683042597624	0.902040502303684	-16.2011272578944	0.999999995967097	0.980829253011731	0.775194134284334	1.01270446154218	0.725633986839441
I	11643008	I_11643008_G_A	0.937332276711056	1	1.39471901130809	1	1.18165302118366	1	0.922297940981232	1
I	11648288	I_11648288_G_A	-0.235314085828017	0.998197604299706	-0.607989363958582	0.964733498318137	0.666299930523766	0.899955796211965	0.372839880794096	0.985644060911317
I	11648759	I_11648759_G_T	0.956455610059099	1	1.02556616234801	1	21.5835842016793	0.999999999998396	0.870849261973016	1
I	11652676	I_11652676_C_T	-1.12154322970937	0.12059302754415	-1.58649634319169	0.0645778513636081	-1.02925116087059	0.176014269952824	-0.287424307274407	0.917585187669172
I	11657959	I_11657959_A_C	0.395840394748055	0.400817031265315	0.627189212768149	0.095578778236027	0.441174207639635	0.318878862620962	0.248917529001578	0.74307708100035
I	11661782	I_11661782_C_T	19.8065787207553	0.999999985033125	20.9098969004608	0.999999982373691	1.5086037345764	0.999999999996269	1.25300669620237	0.999999999998006
I	11661871	I_11661871_G_T	0.438209559910142	0.43343347255055	0.781847950976605	0.0920819842218386	0.959122974429866	0.0169843559934829	0.829871145915027	0.0410543904238196
I	1166256	I_1166256_C_T	-0.985335214932431	0.296246803454782	-0.222959202525779	0.983214195040238	-0.670307688551002	0.589902010856949	0.0736118173432454	0.999610023260288
I	11665064	I_11665064_C_A	1.22193419954772	1	1.57022936072889	1	1.65649470751084	1	1.08152666966737	1
I	11667490	I_11667490_C_T	17.1722246303232	0.994816410901284	17.085572513262	0.994842553628549	18.9851423250586	0.994259147953975	18.4403877057396	0.994422854003561
I	11668786	I_11668786_G_A	-1.53339445026518	0.505941172412511	0.0974983644855822	0.999883628256883	0.315384675001714	0.986529152742003	0.134312337662729	0.999416982768585
I	11671549	I_11671549_C_T	0.662027271846279	0.759647596305358	0.59992905172804	0.853147409110057	0.605178407669542	0.823416985907387	-0.713062490215146	0.839701029809852
I	1167575	I_1167575_A_T	19.9262903880749	0.999986718052267	19.9794002133888	0.999986654342388	1.65995685535256	0.999999943999612	18.7681810005421	0.999988254171732
I	11677854	I_11677854_T_C	0.862595860774277	1	1.32936520757852	1	0.905795277382363	1	20.7923387485754	0.999999999989119
I	11679092	I_11679092_C_T	-20.9532695592405	0.999999999998483	-1.45686569848915	1	-1.2630667006974	1	-0.951473614850528	1
I	11684932	I_11684932_G_A	0.118446033757975	0.873931318328334	0.0281708769666967	0.999492942650757	0.263321881343962	0.383906145692195	0.0228295473099819	0.999713786956512
I	11684972	I_11684972_T_C	19.8751873748004	0.999999995949196	1.49735985459099	0.999999999999145	20.1501995945111	0.999999995776712	1.15101481754879	0.999999999999671
I	11685005	I_11685005_A_G	-0.00112730505522511	0.999999997198024	0.0654009619200858	0.98247966367745	0.347633429582446	0.102936006028839	-0.0575095654364392	0.985575176955429
I	11685060	I_11685060_T_G	-0.212877090442002	0.415223512094228	-0.279613897802251	0.283564767162489	0.03701999659931	0.997430865933863	-0.498419047511933	0.00769800632200091
I	11685088	I_11685088_A_G	-0.213395193418602	0.37046683128122	-0.201523763777886	0.506223154320024	-0.181908589617974	0.557062591237209	-0.37285109400443	0.0502456813835979
I	11685190	I_11685190_A_T	0.0306953257023263	0.998275507071133	-0.111565534688622	0.87922950877253	-0.0642999430617644	0.979058655029029	-0.238774461573658	0.345842248251631
I	11685213	I_11685213_G_A	0.132031917159882	0.791700740545558	0.0481776067230192	0.994370676095612	0.0851590010322072	0.954262401530938	-0.127401905892962	0.824050755653432
I	11685214	I_11685214_G_A	0.0808558866758948	0.950241788843616	0.0277240828029757	0.999323094719344	0.0577351611255678	0.988024360724085	-0.115510531118928	0.862747102028245
I	11685234	I_11685234_C_T	-0.0169307771573926	0.999844237470567	-0.118982534007955	0.862038742848372	0.084803261270473	0.946269629418975	-0.263155304186213	0.259083487125613
I	11685239	I_11685239_G_A	-0.042447563321444	0.993984866632578	-0.174984766562972	0.624676408436998	0.00692871007452036	0.999996245347133	-0.254601631486682	0.265444527445974
I	11685249	I_11685249_G_A	-0.0423176496621434	0.993776200226435	-0.247778773124336	0.33138960727255	-0.123481056770996	0.818818027890699	-0.310421559401615	0.128084738348929
I	11685341	I_11685341_A_G	-0.560925545817486	0.0137621560908047	-0.652637897774099	0.011774429649584	-0.569099210263483	0.0225244052527097	-0.823519920163458	0.000213243277388697
I	11685342	I_11685342_G_A	-0.536388937325607	0.021028996534043	-0.60778733160875	0.0223339201407142	-0.532216813747309	0.0377744976774161	-0.778669353998107	0.000637173888412557
I	11685545	I_11685545_T_C	-1.471949804547	0.57484126805781	0.227216876777569	0.998286810544289	0.158224005214948	0.999585544889264	-0.283608747061999	0.994237470059491
I	11685566	I_11685566_A_G	-18.8256316564321	0.999999999094438	0.160682381690474	0.999095188723718	0.550671532313191	0.88108320624443	-0.0307716586667536	0.999998017045108
I	11685573	I_11685573_C_T	-18.8207090388597	0.999999999103067	0.164874643190232	0.999000037953585	0.494952274609699	0.914752125893347	-0.049932368748212	0.999986298815804
I	11685583	I_11685583_C_T	-18.8028692259251	0.999999999175141	0.135801541159062	0.999562097721831	0.45113514494135	0.948263033800126	-0.164303051291279	0.998788330201487
I	11685587	I_11685587_A_G	-18.8221162762199	0.999999999150442	0.138150338480818	0.999517063228181	0.416615755827673	0.959689904993206	-0.0441712183131391	0.999991883739394
I	11685601	I_11685601_T_C	-19.8222041498518	0.999999999875735	0.658661004488776	0.871138406827569	-0.201866152866925	0.998804485642189	-0.531659710668831	0.933373372558266
I	11685611	I_11685611_C_A	-0.198850858745167	0.989381194082271	-1.54329810970303	0.436099470287352	0.127833371509883	0.999388605814341	0.51082562376599	0.70398303552874
I	11685615	I_11685615_G_A	0.31647549110643	0.956324842497723	-18.7580978174178	0.999999999642575	0.711129683110378	0.687519419618949	0.619982604702608	0.674771103671796
I	1168693	I_1168693_G_A	1.20781158063311	0.64016257103336	-16.7371894224326	0.999999999694663	1.52674619658899	0.410943493225199	1.67397643357168	0.306156703926733
I	1168705	I_1168705_T_A	NA	NA	NA	NA	NA	NA	NA	NA
I	11688727	I_11688727_A_G	1.21623161893374	1	1.24212379503722	1	1.56390061998912	1	1.34163587568487	1
I	11689618	I_11689618_C_T	1.09405647213225	0.67688402628775	-17.1835684988785	0.999999998448393	-0.445739007246114	0.990597682354373	1.60994539785479	0.339825010823718
I	11691480	I_11691480_C_T	18.9988702725418	0.999999984239526	1.44009968350305	0.999999999996205	1.29137385160767	0.999999999997393	20.7642671835599	0.999999979383553
I	11692075	I_11692075_C_T	17.3482732890952	0.994830977893208	17.0655052314459	0.994922903408815	16.2919364835754	0.995162205012366	17.4808714105368	0.994792238028373
I	11695357	I_11695357_C_T	21.5282317696522	0.999999999999528	0.872133574101586	1	0.910091853050095	1	0.988904103992841	1
I	11701671	I_11701671_C_A	0.797408191091752	0.50268407895457	1.05977245538732	0.317256679949853	1.17865500117712	0.234861211992118	1.35250930082027	0.147036417964631
I	11706744	I_11706744_T_A	0.777136081695271	0.333754313711088	1.25276296849537	0.0772877745203511	0.644033129748005	0.489437742974415	0.563382270730901	0.569004536024454
I	11706746	I_11706746_C_A	1.16958546724503	0.127305307005484	1.53029266948321	0.0420452104585068	1.30439808479703	0.0798230581931213	1.0771603619746	0.164648730378039
I	11706748	I_11706748_T_A	1.02656805017553	0.201938766780852	1.46787434811231	0.0539121638357842	1.21065148314524	0.112080935558556	1.09990344443173	0.153837880720367
I	11709221	I_11709221_A_C	NA	NA	NA	NA	NA	NA	NA	NA
I	11709326	I_11709326_G_A	0.210178511317944	0.980391190192387	0.832451352270211	0.314430246913911	-0.0560894666484727	0.999927412294661	-0.372573530006203	0.911181157389693
I	11709410	I_11709410_C_T	1.04099117769916	0.999999999999774	1.41843539047727	0.999999999999297	20.2071306359474	0.999999995743205	19.945799429423	0.999999995907596
I	11710476	I_11710476_C_T	-1.01212625973365	0.886378087047753	-16.4326866113759	0.999999993684861	-0.684438852668177	0.96842651675335	1.65462187002679	0.32320083607697
I	11711283	I_11711283_G_T	0.940555353873788	0.144079709663088	0.348131086224925	0.847513146309904	0.527472014881552	0.615176959446265	0.461818044662483	0.669000807122807
I	11713088	I_11713088_C_A	0.415034559124562	0.562800816737276	0.454255272277665	0.541371570211243	0.866500067372333	0.0808269737801328	0.496579896683399	0.426925944470463
I	11717978	I_11717978_C_T	17.956359638615	0.994546143951475	18.5116105134658	0.994371808888943	18.2155792464031	0.994461164176963	18.1225392151333	0.994487473089105
I	11717980	I_11717980_A_T	18.2034087095958	0.994465705265448	18.7183974347584	0.994302350964316	18.6081409484883	0.994326610604013	18.1476451350774	0.994462327754773
I	11717986	I_11717986_G_T	19.341817220303	0.996416510505023	19.6580883756243	0.996362390366079	19.5533415451652	0.996382824571558	19.5631643873329	0.996381605782496
I	11733094	I_11733094_G_T	-0.169076330043885	0.997839439979247	0.57887908701101	0.822209685815932	-0.356938067212286	0.959447812606708	-0.24911903771747	0.987412425052378
I	11733610	I_11733610_T_A	-0.525828790358037	0.890125583288241	0.0379192348622938	0.999994100383154	0.107300380475654	0.999502666853966	-1.54210479236539	0.262524559907837
I	11733612	I_11733612_T_A	-0.405465108108163	0.966025529416831	0.49578774640145	0.914313550901823	0.0657513775627812	0.999956517879855	-0.39786050872289	0.961922130455879
I	11733613	I_11733613_C_A	-0.536085290525229	0.874827404373219	0.264692554227082	0.985285646654928	-0.190043602887866	0.995662522671475	-0.818652262302961	0.633226046432782
I	11733615	I_11733615_G_A	-0.393042588106356	0.966633207968979	0.762140052046895	0.696666982808958	0.231111720963387	0.992251867651767	-0.375387652870889	0.965916948051091
I	11733617	I_11733617_C_A	-0.546237661989245	0.866501363591459	0.311212569861976	0.973265375253607	0.0314986670593717	0.999995402028477	-1.14407466274416	0.409121079157753
I	11736831	I_11736831_A_G	1.01550568025184	1	1.33431425272071	1	21.4035133641093	0.999999999998751	0.926041954117758	1
I	11736835	I_11736835_C_T	0.913209065336753	0.69178589152018	1.3679452224517	0.432559339453814	0.199128675116088	0.998484272874182	0.663948025886072	0.858389639201181
I	11737222	I_11737222_G_T	-0.828376387793614	1	-1.29435015513346	1	-1.14220274396214	1	-20.3894258330926	0.999999999989688
I	1173812	I_1173812_G_A	-0.311896330572229	0.988036836532476	0.362292936242955	0.985335940479235	0.626772111615071	0.855093880727955	0.803604176126295	0.683847986592938
I	11746333	I_11746333_A_T	0.206561448839552	0.629630449174752	0.0378770784198073	0.998847049207989	0.0330287429057418	0.999186681138359	-0.00407332538749625	0.999999788555059
I	11746357	I_11746357_C_T	0.0153419195194707	0.999993511275859	-0.0752982123210507	0.997499464084172	-0.15366535805368	0.960414526365176	-0.0893376356713452	0.993541226037193
I	11746362	I_11746362_G_A	0.275296392970669	0.48928804352942	0.0878480804590624	0.982062704871108	0.0649906831359657	0.993127673158565	0.116993458039674	0.939092614724662
I	11746367	I_11746367_A_G	0.146009363305239	0.865989671256653	-0.0167364331741848	0.999967843027853	-0.0115969766713477	0.999991025968408	-0.000491360258815646	0.999999999967763
I	11746392	I_11746392_G_T	0.025848976189645	0.999785709566817	-0.016308596382394	0.999974288904782	-0.105273099249709	0.960061264390434	-0.092848673761528	0.971431835325258
I	11746401	I_11746401_G_T	0.144581228813946	0.890681290237446	0.0813456400299523	0.987699217799931	0.03722271049062	0.999247373688412	-0.063107039309689	0.993915194158516
I	11746410	I_11746410_C_A	-0.0851703209311019	0.995503611889674	-0.480875113913805	0.461067810406647	-0.753519309002989	0.112020799900532	-0.554328998711275	0.262343111668865
I	11746423	I_11746423_C_T	0.162305848378362	0.747331185080652	-0.00535032260701826	0.999999424503828	-0.144535564116333	0.830896783925736	-0.0405094588823138	0.997595478977227
I	11746477	I_11746477_G_C	-0.290118127202625	0.645376935298489	-0.0533878734091321	0.998865919437369	-0.223143551311611	0.808706332889253	-0.0615291899462629	0.997317984697268
I	11746479	I_11746479_G_A	0.288652098718551	0.687579828354164	-0.265390817885034	0.824381830867054	-0.372854264210883	0.569624195147086	-0.130236029721754	0.972962215893677
[truncated: 273,373 more rows]
