# Supplementary material for: Post-insemination selection dominates pre-insemination selection in driving rapid evolution of male competitive ability
Source: PLoS Genet. 2022 Feb 14;18(2):e1010063. doi: 10.1371/journal.pgen.1010063 (PMC8880957; doi:10.1371/journal.pgen.1010063)
Supplement: S5 Data — For each SNP within each regime, the chromosome and position (in base pairs) is given along with the model intercept, slope estimate, standard error, z-value, and p-value. (TAR.GZ) [file pgen.1010063.s015.tar.gz]

Archive with 2 entries (2 files):
- ._FileS5_Model2_test.xlsb
- FileS5_Model2_test.xlsb
