# Supplementary material for: Post-insemination selection dominates pre-insemination selection in driving rapid evolution of male competitive ability
Source: PLoS Genet. 2022 Feb 14;18(2):e1010063. doi: 10.1371/journal.pgen.1010063 (PMC8880957; doi:10.1371/journal.pgen.1010063)
Supplement: S6 Data — The chromosome, start position (in base pairs), stop position (in base pairs), presence in each treatment, associated gene, genetic region, molecular function (from GO analysis), and biological function (from GO analysis) are given. Significance peaks were determined based on a criteria of at least three significant SNPs per 1kb window or a conservative estimate of at least five significant SNPs per 1kb window. (XLSX) [file pgen.1010063.s016.xlsx]

## Sheet: 3SNP_PeakSummary
CHR	startPos	stopPos	BS_PO	WS_PO	BS_PP	WS_PP	Gene	Region	molFnc	bioFnc	HyperDivergent
I	1851936	1852310	chr_1_peak_4_SC	chr_1_peak_4_SO	chr_1_peak_2_CO	NA	M01D7.9	genic	uncharacterized	uncharacterized	no
I	2146256	2146271	NA	chr_1_peak_11_SO	NA	NA	Y37E3.17	intergenic	oxioreductase activity	uncharacterized	no
I	7178484	7178820	chr_1_peak_9_SC	NA	NA	NA	M05B5.1	genic	phosphatase activity	dephosphorylation	no
I	10306241	10306422	NA	chr_1_peak_31_SO	NA	NA	T20F10.9	intergenic	ncRNA	uncharacterized	yes
I	10316514	10317224	chr_1_peak_26_SC	chr_1_peak_36_SO	chr_1_peak_8_CO	chr_1_peak_5_LA	Y106G6G.2	genic	guanyl-nucleotide exchange factor	regulation of catalytic activity	no
I	12480499	12480709	chr_1_peak_34_SC	NA	NA	chr_1_peak_9_LA	clec-12	intergenic	carbohydrate binding	uncharacterized	no
I	12689710	12689719	NA	NA	chr_1_peak_17_CO	NA	sra-17	genic	sensory perception	G protein-coupled receptor signaling	yes
I	12707656	12707747	chr_1_peak_40_SC	chr_1_peak_48_SO	chr_1_peak_21_CO	NA	T06G6.11	pseudogene	NA	NA	no
I	13086202	13100413	chr_1_peak_46_SC	chr_1_peak_53_SO	chr_1_peak_30_CO	chr_1_peak_18_LA	C17H1.2	genic	uncharacterized	uncharacterized	yes
I	13217549	13218319	chr_1_peak_152_SC	chr_1_peak_161_SO	NA	chr_1_peak_81_LA	ZK1225.5	genic	uncharacterized	uncharacterized	yes
I	13597193	13597257	chr_1_peak_168_SC	NA	NA	NA	eipr-1	genic	uncharacterized	ubiquitination	yes
I	13888436	13888460	NA	NA	chr_1_peak_67_CO	NA	taf-1	intergenic	DNA binding	transcription initiation from RNA polymerase II promoter	no
II	584803	585339	chr_2_peak_1_SC	NA	NA	NA	W08F4.13	genic	uncharacterized	uncharacterized	yes
II	1001525	1002326	NA	NA	chr_2_peak_5_CO	NA	K02E7.15; F45D11.5	genic	uncharacterized	uncharacterized	yes
II	1549314	1549598	chr_2_peak_14_SC	chr_2_peak_14_SO	chr_2_peak_17_CO	NA	fbxb-52	genic	ubiquitin ligase complexing	uncharacterized	yes
II	1580957	1580964	chr_2_peak_23_SC	NA	NA	NA	T07H3.10	pseudogene	NA	NA	yes
II	1583281	1583902	chr_2_peak_26_SC	chr_2_peak_20_SO	chr_2_peak_30_CO	chr_2_peak_11_LA	clec-21	genic	carbohydrate binding	uncharacterized	yes
II	1615368	1615732	NA	chr_2_peak_34_SO	chr_2_peak_41_CO	NA	fbxa-165	genic	ubiquitin ligase complexing	uncharacterized	yes
II	1626093	1626103	chr_2_peak_42_SC	chr_2_peak_41_SO	chr_2_peak_46_CO	NA	C08E3.14	genic	uncharacterized	uncharacterized	yes
II	1641495	1641528	NA	chr_2_peak_46_SO	chr_2_peak_52_CO	NA	srh-72	intergenic	uncharacterized	serpentine receptor	yes
II	1645884	1646071	chr_2_peak_49_SC	chr_2_peak_52_SO	chr_2_peak_60_CO	NA	ZC204.17	genic	uncharacterized	uncharacterized	yes
II	1651321	1651348	chr_2_peak_54_SC	chr_2_peak_59_SO	chr_2_peak_67_CO	NA	fbxb-16	genic	ubiquitin ligase complexing	uncharacterized	yes
II	1687770	1687781	chr_2_peak_58_SC	chr_2_peak_66_SO	chr_2_peak_74_CO	NA	fbxb-18	genic	ubiquitin ligase complexing	uncharacterized	yes
II	1705030	1705050	NA	NA	chr_2_peak_79_CO	NA	sdz-18	genic	uncharacterized	uncharacterized	yes
II	1758332	1759307	NA	chr_2_peak_72_SO	chr_2_peak_89_CO	chr_2_peak_30_LA	fbxb-53	genic	ubiquitin ligase complexing	uncharacterized	yes
II	1758424	1759264	chr_2_peak_63_SC	NA	NA	NA	fbxb-53	genic	ubiquitin ligase complexing	uncharacterized	yes
II	1787461	1789104	chr_2_peak_68_SC	chr_2_peak_76_SO	chr_2_peak_99_CO	chr_2_peak_36_LA	C08F1.6	genic	uncharacterized	uncharacterized	yes
II	1789070	1789282	chr_2_peak_78_SC	chr_2_peak_88_SO	NA	chr_2_peak_46_LA	fbxb-13	genic	ubiquitin ligase complexing	uncharacterized	yes
II	1937885	1937898	chr_2_peak_81_SC	NA	chr_2_peak_112_CO	NA	ZK250.13	genic	uncharacterized	uncharacterized	yes
II	1944320	1944329	NA	chr_2_peak_94_SO	NA	NA	ZK250.14	genic	uncharacterized	uncharacterized	yes
II	2013327	2014222	NA	chr_2_peak_97_SO	NA	NA	F59H6.15	intergenic	uncharacterized	uncharacterized	yes
II	2026083	2026126	NA	chr_2_peak_101_SO	NA	NA	bath-21	genic	uncharacterized	uncharacterized	yes
II	2064143	2064965	chr_2_peak_91_SC	NA	NA	NA	fbxb-6	genic	ubiquitin ligase complexing	uncharacterized	yes
II	2087631	2087834	chr_2_peak_96_SC	chr_2_peak_110_SO	chr_2_peak_121_CO	NA	trpl-5	genic	cation channel activity	cation transmembrane transport	yes
II	2112455	2112466	NA	NA	NA	chr_2_peak_54_LA	R52.6	genic	uncharacterized	uncharacterized	yes
II	2131681	2131922	chr_2_peak_104_SC	chr_2_peak_117_SO	NA	NA	sdz-28	genic	uncharacterized	uncharacterized	yes
II	2312169	2312635	chr_2_peak_113_SC	NA	NA	NA	B0281.8	genic	uncharacterized	uncharacterized	yes
II	2360146	2360692	NA	chr_2_peak_131_SO	chr_2_peak_134_CO	NA	F43C11.16	intergenic	uncharacterized	uncharacterized	yes
II	2410439	2410534	NA	NA	chr_2_peak_139_CO	NA	fbxa-152	genic	ubiquitin ligase complexing	uncharacterized	yes
II	2539637	2539656	chr_2_peak_122_SC	NA	NA	NA	K02F6.4	genic	uncharacterized	uncharacterized	yes
II	2778214	2778443	chr_2_peak_127_SC	chr_2_peak_139_SO	chr_2_peak_150_CO	chr_2_peak_63_LA	F08D12.4	genic	uncharacterized	uncharacterized	no
II	3005011	3005045	NA	chr_2_peak_144_SO	chr_2_peak_162_CO	NA	lido-11	genic	uncharacterized	uncharacterized	no
II	3400424	3402811	chr_2_peak_133_SC	NA	chr_2_peak_166_CO	chr_2_peak_68_LA	nep-10	genic	metalloendopeptidase activity	proteolysis	no
II	3611707	3611775	chr_2_peak_141_SC	chr_2_peak_150_SO	chr_2_peak_177_CO	NA	F40E12.2	pseudogene	NA	NA	yes
II	3666351	3666872	chr_2_peak_155_SC	NA	chr_2_peak_187_CO	chr_2_peak_75_LA	srx-97	intergenic	uncharacterized	serpentine receptor	yes
II	3672978	3673008	chr_2_peak_168_SC	chr_2_peak_161_SO	NA	chr_2_peak_80_LA	sea-1	genic	DNA binding	regulation of transcription	yes
II	3687853	3688980	chr_2_peak_175_SC	chr_2_peak_170_SO	chr_2_peak_194_CO	chr_2_peak_88_LA	F40H7.12	genic	uncharacterized	uncharacterized	yes
II	3899793	3900458	chr_2_peak_190_SC	chr_2_peak_185_SO	chr_2_peak_206_CO	chr_2_peak_96_LA	F53C3.6; F53C3.5	genic; pseudogene	uncharacterized	uncharacterized	no
II	3900966	3901344	chr_2_peak_241_SC	chr_2_peak_221_SO	NA	chr_2_peak_125_LA	F53C3.6	intergenic	uncharacterized	uncharacterized	no
II	12154590	12154610	chr_2_peak_257_SC	NA	NA	NA	Y57A10A.5	genic	uncharacterized	uncharacterized	yes
II	13402625	13402630	NA	NA	chr_2_peak_234_CO	NA	Y48C3A.26	genic	uncharacterized	uncharacterized	yes
II	13772577	13772604	chr_2_peak_263_SC	chr_2_peak_240_SO	NA	NA	C01B9.4	genic	uncharacterized	uncharacterized	yes
III	3422	3954	chr_3_peak_1_SC	chr_3_peak_1_SO	chr_3_peak_1_CO	chr_3_peak_1_LA	npr-30	genic	G protein-coupled receptor activity	G protein-coupled receptor signaling	yes
III	142373	142442	chr_3_peak_18_SC	NA	NA	NA	fbxb-82	genic	ubiquitin ligase complexing	uncharacterized	yes
III	149118	149135	chr_3_peak_27_SC	NA	NA	NA	ver-2	pseudogene	NA	NA	yes
III	950298	950338	NA	chr_3_peak_20_SO	NA	chr_3_peak_5_LA	fbxa-67	genic	ubiquitin ligase complexing	uncharacterized	yes
III	951838	951840	chr_3_peak_35_SC	NA	chr_3_peak_8_CO	NA	fbxa-11	genic	ubiquitin ligase complexing	uncharacterized	yes
III	960743	961278	chr_3_peak_40_SC	chr_3_peak_25_SO	chr_3_peak_13_CO	chr_3_peak_8_LA	fbxa-70	pseudogene	NA	NA	yes
III	966956	967579	chr_3_peak_46_SC	chr_3_peak_36_SO	chr_3_peak_21_CO	chr_3_peak_16_LA	R06B10.1	pseudogene	NA	NA	yes
III	1070145	1070159	NA	NA	chr_2_peak_13_CO	chr_2_peak_3_LA	uaf-1	genic	RNA binding	mRNA binding	yes
III	1244478	1244502	NA	NA	chr_3_peak_29_CO	NA	fbxa-63	genic	ubiquitin ligase complexing	uncharacterized	yes
III	1322538	1322981	chr_3_peak_73_SC	chr_3_peak_53_SO	NA	NA	fbxa-14	genic	ubiquitin ligase complexing	uncharacterized	yes
III	2235088	2236213	chr_3_peak_77_SC	chr_3_peak_61_SO	chr_3_peak_33_CO	chr_3_peak_21_LA	C39B5.2	genic	ubiquitin ligase complexing	uncharacterized	yes
III	2795289	2795322	chr_3_peak_98_SC	chr_3_peak_78_SO	NA	NA	twk-45	genic	potassium channel activity	ion transport	yes
III	9420599	9421982	NA	chr_3_peak_94_SO	chr_3_peak_41_CO	chr_3_peak_33_LA	T26G10.4	genic	uncharacterized	uncharacterized	no
III	13233615	13233624	chr_3_peak_114_SC	NA	NA	NA	Y43F4A.1	intergenic	metalloendopeptidase activity	proteolysis	yes
IV	162550	162554	NA	chr_4_peak_3_SO	NA	NA	Y38C1AA.6	intergenic	uncharacterized	uncharacterized	no
IV	3937436	3937992	NA	chr_4_peak_10_SO	chr_4_peak_6_CO	chr_4_peak_4_LA	clec-71	genic	carbohydrate binding	uncharacterized	yes
IV	3944889	3945504	chr_4_peak_12_SC	NA	chr_4_peak_14_CO	NA	clec-72	genic	carbohydrate binding	uncharacterized	yes
IV	3952930	3952957	chr_4_peak_15_SC	chr_4_peak_16_SO	chr_4_peak_20_CO	NA	Y46C8AL.12	pseudogene	NA	NA	yes
IV	4222258	4223088	chr_4_peak_24_SC	chr_4_peak_28_SO	chr_4_peak_29_CO	NA	srbc-72	pseudogene	NA	NA	yes
IV	10311565	10312543	chr_4_peak_30_SC	chr_4_peak_55_SO	chr_4_peak_45_CO	chr_4_peak_9_LA	acs-18	genic	long-chain fatty acid-CoA ligase activity	long-chain fatty acid metabolic process	no
IV	10847492	10847504	chr_4_peak_35_SC	NA	NA	NA	T11G6.11	genic	ncRNA	uncharacterized	no
IV	10950158	10950181	NA	chr_4_peak_59_SO	chr_4_peak_50_CO	NA	Y69E1A.2	genic	uncharacterized	uncharacterized	no
IV	12441013	12441097	chr_4_peak_39_SC	NA	NA	NA	clec-185	genic	carbohydrate binding	uncharacterized	yes
IV	14517633	14517913	NA	chr_4_peak_67_SO	NA	NA	Y57G11A.2	genic	uncharacterized	uncharacterized	no
IV	15637723	15637750	chr_4_peak_52_SC	chr_4_peak_70_SO	NA	NA	srg-19	pseudogene	NA	NA	no
V	1096015	1098200	chr_5_peak_3_SC	chr_5_peak_2_SO	chr_5_peak_2_CO	NA	Y50D4B.4	genic	hydrolase activity	glycoprotein catabolic process	yes
V	2236716	2236725	chr_5_peak_15_SC	NA	NA	NA	cyp-33C4	genic	heme binding	organic acid metabolic process	yes
V	2315342	2315371	NA	NA	chr_5_peak_19_CO	NA	irld-16	pseudogene	NA	NA	yes
V	2779514	2779516	NA	NA	NA	chr_5_peak_6_LA	R05D8.11	genic	uncharacterized	uncharacterized	yes
V	2811764	2811785	chr_5_peak_19_SC	NA	NA	NA	F54E2.1	genic	uncharacterized	uncharacterized	yes
V	3519552	3519579	chr_5_peak_28_SC	chr_5_peak_20_SO	NA	NA	str-227	genic	G protein-coupled receptor activity	G protein-coupled receptor signaling	yes
V	3557889	3557923	chr_5_peak_33_SC	chr_5_peak_25_SO	chr_5_peak_24_CO	NA	grl-31	intergenic	uncharacterized	uncharacterized	yes
V	3620597	3620627	NA	NA	chr_5_peak_31_CO	NA	srx-93	genic	uncharacterized	uncharacterized	yes
V	3726478	3726531	chr_5_peak_39_SC	chr_5_peak_32_SO	chr_5_peak_35_CO	chr_5_peak_10_LA	str-30	genic	uncharacterized	uncharacterized	yes
V	4036530	4037076	chr_5_peak_49_SC	chr_5_peak_43_SO	chr_5_peak_49_CO	chr_5_peak_13_LA	C49G7.13	genic	uncharacterized	uncharacterized	yes
V	4117556	4118448	chr_5_peak_63_SC	chr_5_peak_57_SO	chr_5_peak_57_CO	chr_5_peak_20_LA	T05B4.9	genic	uncharacterized	uncharacterized	yes
V	4660794	4660886	NA	NA	chr_5_peak_67_CO	NA	F41F3.10	intergenic	lincRNA	uncharacterized	no
V	5180888	5189287	chr_5_peak_75_SC	NA	NA	NA	C03A7.13	genic	transferase activity	uncharacterized	yes
V	5242444	5242480	chr_5_peak_84_SC	chr_5_peak_65_SO	NA	chr_5_peak_25_LA	cest-35.1	genic	hydrolase activity	uncharacterized	yes
V	12138076	12138094	NA	chr_5_peak_77_SO	NA	NA	C27A7.2	pseudogene	NA	NA	no
V	13317069	13317090	chr_5_peak_105_SC	NA	NA	NA	col-161	genic	structural constituent of cuticle	uncharacterized	no
V	14199245	14199276	chr_5_peak_112_SC	NA	NA	NA	atfs-1	intergenic	DNA binding	innate immune response	no
V	15255987	15256731	chr_5_peak_116_SC	chr_5_peak_86_SO	chr_5_peak_82_CO	NA	srsx-39	genic	G protein-coupled receptor activity	G protein-coupled receptor signaling	yes
V	15315015	15315048	chr_5_peak_121_SC	NA	NA	NA	srt-22	intergenic	uncharacterized	serpentine receptor	yes
V	15692675	15692678	chr_5_peak_128_SC	NA	chr_5_peak_87_CO	NA	nhr-200	pseudogene	NA	NA	yes
V	15933294	15933301	NA	NA	chr_5_peak_90_CO	NA	srw-27	pseudogene	NA	NA	yes
V	16139508	16139529	chr_5_peak_135_SC	NA	NA	NA	F44G3.10	genic	uncharacterized	innate immune response	yes
V	16469966	16469984	NA	NA	chr_5_peak_94_CO	NA	srh-138	genic	uncharacterized	serpentine receptor	yes
V	16587823	16588384	chr_5_peak_145_SC	chr_5_peak_93_SO	chr_5_peak_99_CO	chr_5_peak_42_LA	srw-73	genic	G protein-coupled receptor activity	G protein-coupled receptor signaling	yes
V	16842537	16842559	chr_5_peak_154_SC	chr_5_peak_101_SO	NA	chr_5_peak_52_LA	clec-23	pseudogene	NA	NA	yes
V	16846885	16846910	chr_5_peak_163_SC	chr_5_peak_109_SO	chr_5_peak_110_CO	chr_5_peak_55_LA	clec-36	genic	carbohydrate binding	uncharacterized	yes
V	16851096	16851342	chr_5_peak_167_SC	chr_5_peak_113_SO	chr_5_peak_114_CO	chr_5_peak_59_LA	clec-37	genic	carbohydrate binding	uncharacterized	yes
V	16867915	16868563	chr_5_peak_179_SC	chr_5_peak_123_SO	chr_5_peak_122_CO	chr_5_peak_62_LA	clec-33	genic	carbohydrate binding	uncharacterized	yes
V	17055067	17055142	chr_5_peak_202_SC	NA	NA	NA	F28B1.3	pseudogene	NA	NA	yes
V	17093352	17093383	NA	chr_5_peak_154_SO	NA	NA	ZK218.1	genic	uncharacterized	uncharacterized	yes
V	17098362	17098485	chr_5_peak_216_SC	chr_5_peak_157_SO	NA	chr_5_peak_80_LA	ZK218.3	genic	uncharacterized	uncharacterized	yes
V	17103653	17103670	NA	NA	chr_5_peak_135_CO	NA	nhr-248	genic	DNA binding	regulation of transcription	yes
V	17105941	17106166	NA	chr_5_peak_160_SO	chr_5_peak_140_CO	chr_5_peak_85_LA	ZK218.7	genic	uncharacterized	uncharacterized	yes
V	17107540	17107557	NA	chr_5_peak_168_SO	chr_5_peak_146_CO	NA	ZK218.11	genic	uncharacterized	uncharacterized	yes
V	17423050	17423054	NA	NA	chr_5_peak_149_CO	NA	srh-96	pseudogene	NA	NA	yes
V	18127631	18127659	chr_5_peak_225_SC	NA	NA	NA	fbxa-211	genic	ubiquitin ligase complexing	uncharacterized	yes
V	19008789	19008797	chr_5_peak_232_SC	NA	NA	NA	Y39B6A.31	pseudogene	uncharacterized	uncharacterized	yes
V	19494991	19495613	NA	NA	chr_5_peak_157_CO	NA	scl-21	genic	uncharacterized	uncharacterized	yes
V	20148942	20148986	NA	NA	chr_5_peak_164_CO	NA	Y113G7A.13	genic	uncharacterized	uncharacterized	yes
V	20150122	20150150	NA	chr_5_peak_177_SO	NA	NA	Y113G7A.13	genic	uncharacterized	uncharacterized	yes
V	20190182	20190286	chr_5_peak_239_SC	chr_5_peak_180_SO	NA	chr_5_peak_94_LA	fbxa-115	intergenic	ubiquitin ligase complexing	uncharacterized	yes
V	20506613	20506701	chr_5_peak_247_SC	NA	NA	NA	dct-10	pseudogene	NA	NA	yes
V	20513651	20513680	NA	NA	chr_5_peak_176_CO	chr_5_peak_100_LA	Y38H6C.7	pseudogene	uncharacterized	uncharacterized	yes
V	20596679	20596690	chr_5_peak_259_SC	chr_5_peak_187_SO	NA	NA	F46B3.1	genic	uncharacterized	uncharacterized	yes
X	3756680	3756702	chr_6_peak_7_SC	NA	NA	NA	T14G12.12	intergenic	uncharacterized	uncharacterized	no
X	6458855	6459177	NA	chr_6_peak_5_SO	NA	NA	pept-1	genic	transmembrane transporter activity	transmembrane transport	no
X	16318431	16318466	NA	NA	chr_6_peak_25_CO	chr_6_peak_28_LA	T01B4.5	intergenic	ncRNA	uncharacterized	no
X	17126527	17126556	NA	NA	chr_6_peak_30_CO	NA	K09E3.7	intergenic	uncharacterized	uncharacterized	no
X	17262963	17263119	chr_6_peak_53_SC	chr_6_peak_28_SO	chr_6_peak_36_CO	NA	Y40C7B.7	intergenic	ncRNA	uncharacterized	yes
X	17268601	17268606	NA	NA	chr_6_peak_41_CO	NA	C33E10.11	intergenic	snoRNA	uncharacterized	yes

## Sheet: 5SNP_PeakSummary
CHR	startPos	stopPos	BS_PO	WS_PO	BS_PP	WS_PP	Gene	Region	molFnc	bioFnc	HyperDivergent
I	1851936	1852310	NA	chr_1_peak_4_SO	NA	NA	M01D7.9	genic	uncharacterized	uncharacterized	no
I	2146256	2146271	NA	chr_1_peak_11_SO	NA	NA	Y37E3.17	intergenic	oxioreductase activity	uncharacterized	no
I	7178484	7178826	chr_1_peak_9_SC	chr_1_peak_17_SO	NA	NA	M05B5.1	genic	phosphatase activity	dephosphorylation	no
I	10306241	10317224	chr_1_peak_26_SC	chr_1_peak_31_SO	chr_1_peak_8_CO	NA	Y106G6G.2	genic	guanyl-nucleotide exchange factor	regulation of catalytic activity	yes
I	12480499	12480709	NA	NA	NA	chr_1_peak_9_LA	clec-12	intergenic	carbohydrate binding	uncharacterized	no
I	12707656	12707747	chr_1_peak_40_SC	NA	chr_1_peak_21_CO	NA	T06G6.11	pseudogene	NA	NA	no
I	13086202	13100413	chr_1_peak_49_SC	chr_1_peak_53_SO	chr_1_peak_30_CO	chr_1_peak_18_LA	C17H1.2	genic	uncharacterized	uncharacterized	yes
I	13217549	13218319	chr_1_peak_152_SC	chr_1_peak_161_SO	NA	chr_1_peak_81_LA	ZK1225.5	genic	uncharacterized	uncharacterized	yes
I	13597193	13597257	chr_1_peak_168_SC	NA	NA	NA	eipr-1	genic	uncharacterized	ubiquitination	yes
II	1001525	1002326	NA	NA	chr_2_peak_5_CO	NA	K02E7.15; F45D11.5	genic	uncharacterized	uncharacterized	yes
II	1549314	1549598	chr_2_peak_14_SC	NA	chr_2_peak_17_CO	NA	fbxb-52	genic	ubiquitin ligase complexing	uncharacterized	yes
II	1583281	1583902	chr_2_peak_26_SC	chr_2_peak_20_SO	chr_2_peak_30_CO	chr_2_peak_11_LA	clec-21	genic	carbohydrate binding	uncharacterized	yes
II	1615368	1615732	NA	chr_2_peak_34_SO	chr_2_peak_41_CO	NA	fbxa-165	genic	ubiquitin ligase complexing	uncharacterized	yes
II	1641495	1641528	NA	chr_2_peak_46_SO	chr_2_peak_52_CO	NA	srh-72	intergenic	uncharacterized	serpentine receptor	yes
II	1645884	1646071	chr_2_peak_49_SC	chr_2_peak_52_SO	chr_2_peak_60_CO	NA	ZC204.17	genic	uncharacterized	uncharacterized	yes
II	1651321	1651348	NA	NA	chr_2_peak_67_CO	NA	fbxb-16	genic	ubiquitin ligase complexing	uncharacterized	yes
II	1705030	1705050	NA	NA	chr_2_peak_79_CO	NA	sdz-18	genic	uncharacterized	uncharacterized	yes
II	1758332	1759307	NA	NA	chr_2_peak_89_CO	chr_2_peak_30_LA	fbxb-53	genic	ubiquitin ligase complexing	uncharacterized	yes
II	1787461	1789104	chr_2_peak_68_SC	chr_2_peak_76_SO	chr_2_peak_99_CO	chr_2_peak_36_LA	C08F1.6	genic	uncharacterized	uncharacterized	yes
II	1789070	1789282	NA	NA	NA	chr_2_peak_46_LA	fbxb-13	genic	ubiquitin ligase complexing	uncharacterized	yes
II	1939741	1939788	chr_2_peak_81_SC	NA	NA	NA	ZK250.13	genic	uncharacterized	uncharacterized	yes
II	2026083	2026126	NA	chr_2_peak_101_SO	NA	NA	bath-21	genic	uncharacterized	uncharacterized	yes
II	2064143	2064965	chr_2_peak_91_SC	NA	NA	NA	fbxb-6	intergenic	ubiquitin ligase complexing	uncharacterized	yes
II	2087631	2087834	chr_2_peak_96_SC	chr_2_peak_110_SO	chr_2_peak_121_CO	NA	trpl-5	genic	cation channel activity	cation transmembrane transport	yes
II	2131681	2131922	chr_2_peak_104_SC	chr_2_peak_117_SO	NA	NA	sdz-28	genic	uncharacterized	uncharacterized	yes
II	2360624	2360692	NA	NA	chr_2_peak_134_CO	NA	F43C11.16	intergenic	uncharacterized	uncharacterized	yes
II	2410439	2410534	NA	NA	chr_2_peak_139_CO	NA	fbxa-152	genic	ubiquitin ligase complexing	uncharacterized	yes
II	2778214	2778443	chr_2_peak_127_SC	chr_2_peak_139_SO	chr_2_peak_150_CO	chr_2_peak_63_LA	F08D12.4	genic	uncharacterized	uncharacterized	yes
II	3400424	3402811	chr_2_peak_133_SC	NA	chr_2_peak_166_CO	chr_2_peak_68_LA	nep-10	genic	metalloendopeptidase activity	proteolysis	no
II	3611707	3611775	chr_2_peak_141_SC	chr_2_peak_150_SO	chr_2_peak_177_CO	NA	F40E12.2	pseudogene	NA	NA	yes
II	3666351	3667316	chr_2_peak_155_SC	NA	chr_2_peak_187_CO	chr_2_peak_75_LA	srx-97	intergenic	uncharacterized	serpentine receptor	yes
II	3672978	3673008	chr_2_peak_168_SC	chr_2_peak_161_SO	NA	chr_2_peak_80_LA	sea-1	genic	DNA-binding	regulation of transcription	yes
II	3687853	3688980	chr_2_peak_175_SC	chr_2_peak_170_SO	chr_2_peak_194_CO	chr_2_peak_88_LA	F40H7.12	genic	uncharacterized	uncharacterized	yes
II	3899793	3900458	chr_2_peak_190_SC	chr_2_peak_185_SO	chr_2_peak_206_CO	chr_2_peak_96_LA	F53C3.6; F53C3.5	genic; pseudogene	uncharacterized	uncharacterized	no
II	3900966	3901344	chr_2_peak_241_SC	chr_2_peak_221_SO	NA	chr_2_peak_125_LA	F53C3.6	intergenic	uncharacterized	uncharacterized	no
III	3422	3954	chr_3_peak_1_SC	chr_3_peak_1_SO	NA	NA	npr-30	genic	G protein-coupled receptor activity	G protein-coupled receptor signaling	yes
III	142373	142442	chr_3_peak_18_SC	NA	NA	NA	fbxb-82	genic	ubiquitin ligase complexing	uncharacterized	yes
III	960743	961278	chr_3_peak_40_SC	chr_3_peak_25_SO	chr_3_peak_13_CO	chr_3_peak_8_LA	fbxa-70	pseudogene	NA	NA	yes
III	966956	967579	chr_3_peak_46_SC	chr_3_peak_36_SO	chr_3_peak_21_CO	chr_3_peak_16_LA	R06B10.1	pseudogene	NA	NA	yes
III	1322538	1322679	NA	chr_3_peak_53_SO	NA	NA	fbxa-14	genic	ubiquitin ligase complexing	uncharacterized	yes
III	2235088	2236213	chr_3_peak_77_SC	chr_3_peak_61_SO	chr_3_peak_33_CO	chr_3_peak_21_LA	C39B5.2	genic	ubiquitin ligase complexing	uncharacterized	yes
III	9421115	9421982	NA	chr_3_peak_94_SO	chr_3_peak_41_CO	NA	T26G10.4	genic	uncharacterized	uncharacterized	no
IV	3937436	3937992	NA	chr_4_peak_10_SO	chr_4_peak_6_CO	NA	clec-71	genic	carbohydrate binding	uncharacterized	yes
IV	3944889	3945504	NA	NA	chr_4_peak_14_CO	NA	clec-72	genic	carbohydrate binding	uncharacterized	yes
IV	3952930	3952957	chr_4_peak_15_SC	chr_4_peak_16_SO	chr_4_peak_20_CO	NA	Y46C8AL.12	pseudogene	NA	NA	yes
IV	4222258	4223088	NA	chr_4_peak_28_SO	chr_4_peak_29_CO	NA	srbc-72	pseudogene	NA	NA	no
IV	10311565	10311631	chr_4_peak_30_SC	NA	chr_4_peak_45_CO	NA	acs-18	genic	long-chain fatty acid-CoA ligase activity	long-chain fatty acid metabolic process	no
IV	10950158	10950181	NA	NA	chr_4_peak_50_CO	NA	Y69E1A.2	genic	uncharacterized	uncharacterized	no
IV	12441013	12441097	chr_4_peak_39_SC	NA	NA	NA	clec-185	genic	carbohydrate binding	uncharacterized	yes
IV	15637723	15637750	chr_4_peak_52_SC	chr_4_peak_70_SO	NA	NA	srg-19	pseudogene	NA	NA	no
V	1096015	1098200	chr_5_peak_3_SC	chr_5_peak_2_SO	chr_5_peak_2_CO	NA	Y50D4B.4	genic	hydrolase activity	glycoprotein catabolic process	yes
V	3519552	3519579	chr_5_peak_28_SC	chr_5_peak_20_SO	NA	NA	str-227	genic	G protein-coupled receptor activity	G protein-coupled receptor signaling	yes
V	3557889	3557923	NA	chr_5_peak_25_SO	chr_5_peak_24_CO	NA	grl-31	intergenic	uncharacterized	uncharacterized	yes
V	3726478	3726531	chr_5_peak_39_SC	chr_5_peak_32_SO	chr_5_peak_35_CO	NA	str-30	genic	uncharacterized	uncharacterized	yes
V	4036530	4037076	chr_5_peak_49_SC	chr_5_peak_43_SO	chr_5_peak_49_CO	chr_5_peak_13_LA	C49G7.13	genic	uncharacterized	uncharacterized	yes
V	4117556	4118448	chr_5_peak_63_SC	chr_5_peak_57_SO	chr_5_peak_57_CO	NA	T05B4.9	genic	uncharacterized	uncharacterized	yes
V	5189273	5189287	chr_5_peak_79_SC	NA	NA	NA	C03A7.13	genic	transferase activity	uncharacterized	yes
V	5242444	5242480	chr_5_peak_84_SC	NA	NA	chr_5_peak_25_LA	cest-35.1	genic	hydrolase activity	uncharacterized	yes
V	15315015	15315048	chr_5_peak_121_SC	NA	NA	NA	srt-22	intergenic	uncharacterized	serpentine receptor	yes
V	16139508	16139529	chr_5_peak_135_SC	NA	NA	NA	F44G3.10	genic	uncharacterized	innate immune response	yes
V	16469966	16469984	NA	NA	chr_5_peak_94_CO	NA	srh-138	genic	uncharacterized	serpentine receptor	yes
V	16587823	16588384	chr_5_peak_145_SC	chr_5_peak_93_SO	chr_5_peak_99_CO	chr_5_peak_42_LA	srw-73	genic	G protein-coupled receptor activity	G protein-coupled receptor signaling	yes
V	16842537	16842559	chr_5_peak_154_SC	chr_5_peak_101_SO	NA	NA	clec-23	pseudogene	NA	NA	yes
V	16851096	16851342	chr_5_peak_167_SC	chr_5_peak_113_SO	chr_5_peak_114_CO	NA	clec-37	genic	carbohydrate binding	uncharacterized	yes
V	16867915	16868563	chr_5_peak_179_SC	chr_5_peak_123_SO	chr_5_peak_122_CO	chr_5_peak_62_LA	clec-33	genic	carbohydrate binding	uncharacterized	yes
V	17055067	17055142	chr_5_peak_202_SC	NA	NA	NA	F28B1.3	pseudogene	NA	NA	yes
V	17098362	17098485	chr_5_peak_216_SC	NA	NA	chr_5_peak_80_LA	ZK218.3	genic	uncharacterized	uncharacterized	yes
V	17103653	17103670	NA	NA	chr_5_peak_135_CO	NA	nhr-248	genic	DNA-binding	regulation of transcription	yes
V	17106066	17106166	NA	chr_5_peak_160_SO	chr_5_peak_140_CO	NA	ZK218.7	genic	uncharacterized	uncharacterized	yes
V	19494991	19495613	NA	NA	chr_5_peak_157_CO	NA	scl-21	genic	uncharacterized	uncharacterized	yes
V	20148942	20148986	NA	NA	chr_5_peak_164_CO	NA	Y113G7A.13	genic	uncharacterized	uncharacterized	yes
V	20190182	20190286	chr_5_peak_239_SC	NA	NA	chr_5_peak_94_LA	fbxa-115	intergenic	ubiquitin ligase complexing	uncharacterized	yes
V	20506613	20506701	chr_5_peak_247_SC	NA	NA	NA	dct-10	pseudogene	NA	NA	yes
X	3756680	3756702	chr_6_peak_7_SC	NA	NA	NA	T14G12.12	intergenic	uncharacterized	uncharacterized	no
X	6458855	6459177	NA	chr_6_peak_5_SO	NA	NA	pept-1	genic	transmembrane transporter activity	transmembrane transport	no
X	17126527	17126556	NA	NA	chr_6_peak_30_CO	NA	K09E3.7	intergenic	uncharacterized	uncharacterized	no
X	17262963	17263119	NA	chr_6_peak_28_SO	chr_6_peak_36_CO	NA	Y40C7B.7	intergenic	ncRNA	uncharacterized	yes
											0.792208
