# Supplementary material for: Post-insemination selection dominates pre-insemination selection in driving rapid evolution of male competitive ability
Source: PLoS Genet. 2022 Feb 14;18(2):e1010063. doi: 10.1371/journal.pgen.1010063 (PMC8880957; doi:10.1371/journal.pgen.1010063)
Supplement: S7 Data — (XLSX) [file pgen.1010063.s017.xlsx]

## Sheet: READ ME
Phillips Lab Experimental Evolution of Male Reproductive Success
WSPP-Phenotyping
Focal	Within-Strain Pre- and Post-insemination Competition evolved females and males
Competitors	Novel competitor strain (PX631) added at 1:1 evolved male to competitor male ratio
Line ID		Replicate		Treatment		Total		RFP+		RFP–
replicate identifier		assay replicate number		NGM = pre- and post-insemination competition		total number of worms counted per plate		number coming from competitor		number coming from focal evolved male
				aux = post-insemination competition (i.e., sterility induced)
WSPO-Phenotyping
Focal	Within-Strain Post-insemination Only Competition evolved females and males
Competitors	Novel competitor strain (PX631) added at 1:1 evolved male to competitor male ratio
Line ID		Replicate		Treatment		Total		RFP+		RFP–
replicate identifier		assay replicate number		NGM = pre- and post-insemination competition		total number of worms counted per plate		number coming from competitor		number coming from focal evolved male
				aux = post-insemination competition (i.e., sterility induced)
BSPP-Phenotyping
Focal	Between-Strain Pre- and Post-insemination Competition evolved females and males
Competitors	Novel competitor strain (PX631) added at 1:1 evolved male to competitor male ratio
Line ID		Replicate		Treatment		Total		RFP+		RFP–
replicate identifier		assay replicate number		NGM = pre- and post-insemination competition		total number of worms counted per plate		number coming from competitor		number coming from focal evolved male
				aux = post-insemination competition (i.e., sterility induced)
BSPO-Phenotyping
Focal	Between-Strain Post-insemination Only Competition evolved females and males
Competitors	Novel competitor strain (PX631) added at 1:1 evolved male to competitor male ratio
Line ID		Replicate		Treatment		Total		RFP+		RFP–
replicate identifier		assay replicate number		NGM = pre- and post-insemination competition		total number of worms counted per plate		number coming from competitor		number coming from focal evolved male
				aux = post-insemination competition (i.e., sterility induced)
ANC-Phenotyping
Focal	Ancestor females and males
Competitors	Novel competitor strain (PX631) added at 1:1 evolved male to competitor male ratio
Line ID		Replicate		Treatment		Total		RFP+		RFP–
replicate identifier		assay replicate number		NGM = pre- and post-insemination competition		total number of worms counted per plate		number coming from competitor		number coming from focal evolved male
				aux = post-insemination competition (i.e., sterility induced)
for R
Description	Concatinated data for ancestor and all evolved replicates in R input format

## Sheet: WSPP-Phenotyping
Line ID	Replicate	Treatment	Total	RFP+	RFP–
A-1-LA	rep1	NGM	32	13	19
A-1-LA	rep1	NGM	41	7	34
A-1-LA	rep1	NGM	37	10	27
A-1-LA	rep1	NGM	26	13	13
A-1-LA	rep1	aux	12	12	0
A-1-LA	rep1	aux	13	13	0
A-1-LA	rep1	aux	11	11	0
A-1-LA	rep1	aux	14	13	1
A-2-LA	rep1	NGM	5	1	4
A-2-LA	rep1	NGM	136	26	110
A-2-LA	rep1	NGM	56	9	47
A-2-LA	rep1	NGM	11	0	11
A-2-LA	rep1	aux	47	40	7
A-2-LA	rep1	aux	99	94	5
A-2-LA	rep1	aux	78	67	11
A-2-LA	rep1	aux	38	38	0
A-3-LA	rep1	NGM	88	20	68
A-3-LA	rep1	NGM	54	10	44
A-3-LA	rep1	NGM	112	22	90
A-3-LA	rep1	aux	12	7	5
A-3-LA	rep1	aux	96	83	13
A-3-LA	rep1	aux	48	45	3
A-3-LA	rep1	aux	180	159	21
B-1-LA	rep1	NGM	14	2	12
B-1-LA	rep1	NGM	78	9	69
B-1-LA	rep1	NGM	77	2	75
B-1-LA	rep1	NGM	40	0	40
B-1-LA	rep1	aux	67	43	24
B-1-LA	rep1	aux	88	49	39
B-1-LA	rep1	aux	82	46	36
B-1-LA	rep1	aux	69	49	20
B-2-LA	rep1	NGM	207	13	194
B-2-LA	rep1	NGM	180	10	170
B-2-LA	rep1	aux	41	15	26
B-2-LA	rep1	aux	53	21	32
B-2-LA	rep1	aux	74	30	44
B-2-LA	rep1	aux	61	39	22
B-3-LA	rep1	NGM	86	6	80
B-3-LA	rep1	NGM	78	9	69
B-3-LA	rep1	NGM	96	8	88
B-3-LA	rep1	NGM	96	8	88
B-3-LA	rep1	aux	60	32	28
B-3-LA	rep1	aux	46	25	21
B-3-LA	rep1	aux	57	29	28
B-3-LA	rep1	aux	32	14	18
A-3-LA	rep2	NGM	13	8	5
A-3-LA	rep2	NGM	17	4	13
A-3-LA	rep2	NGM	11	3	8
A-3-LA	rep2	NGM	19	5	14
B-1-LA	rep2	NGM	25	6	19
B-1-LA	rep2	NGM	20	6	14
B-1-LA	rep2	NGM	28	8	20
B-1-LA	rep2	NGM	45	11	34
A-1-LA	rep2	aux	34	27	7
A-1-LA	rep2	aux	68	62	6
A-1-LA	rep2	aux	35	31	4
A-1-LA	rep2	aux	69	63	6
A-2-LA	rep2	aux	45	40	5
A-2-LA	rep2	aux	55	49	6
A-2-LA	rep2	aux	62	58	4
A-2-LA	rep2	aux	24	23	1
A-3-LA	rep2	aux	37	36	1
A-3-LA	rep2	aux	42	41	2
A-3-LA	rep2	aux	31	28	3
A-3-LA	rep2	aux	36	36	0
B-1-LA	rep2	aux	42	34	8
B-1-LA	rep2	aux	78	67	11
B-1-LA	rep2	aux	44	41	3
B-1-LA	rep2	aux	109	105	4
A-1-LA	rep2	NGM	71	27	44
A-1-LA	rep2	NGM	97	30	67
A-1-LA	rep2	NGM	60	14	46
A-2-LA	rep2	NGM	11	2	9
A-2-LA	rep2	NGM	10	1	9
A-2-LA	rep2	NGM	13	6	7
A-2-LA	rep2	NGM	24	11	13
A-1-LA	rep3	NGM	113	10	103
A-1-LA	rep3	NGM	55	3	52
A-1-LA	rep3	NGM	53	2	51
A-1-LA	rep3	aux	52	33	19
A-1-LA	rep3	aux	50	32	18
A-1-LA	rep3	aux	50	37	13
A-1-LA	rep3	aux	33	22	11
A-2-LA	rep3	NGM	128	7	121
A-2-LA	rep3	NGM	131	6	125
A-2-LA	rep3	aux	33	17	16
A-2-LA	rep3	aux	29	16	13
A-2-LA	rep3	aux	52	35	17
A-2-LA	rep3	aux	88	61	27
A-3-LA	rep3	NGM	145	6	139
A-3-LA	rep3	NGM	169	14	155
A-3-LA	rep3	aux	151	88	63
A-3-LA	rep3	aux	196	117	79
B-1-LA	rep3	NGM	143	26	117
B-1-LA	rep3	NGM	169	46	123
B-1-LA	rep3	aux	225	208	17
B-2-LA	rep2	NGM	187	21	166
B-2-LA	rep2	NGM	195	19	176
B-2-LA	rep2	aux	159	112	47
B-2-LA	rep2	aux	168	115	53
B-3-LA	rep2	NGM	84	25	59
B-3-LA	rep2	NGM	65	13	52
B-3-LA	rep2	NGM	79	23	56
B-3-LA	rep2	aux	41	35	6
B-3-LA	rep2	aux	61	51	10
B-3-LA	rep2	aux	84	70	14
B-3-LA	rep2	aux	75	64	11
B-2-LA	rep3	NGM	27	12	15
B-2-LA	rep3	NGM	34	11	23
B-2-LA	rep3	NGM	21	7	14
B-2-LA	rep3	NGM	35	11	24
B-2-LA	rep3	aux	30	29	1
B-2-LA	rep3	aux	35	32	3
B-2-LA	rep3	aux	31	27	4
B-3-LA	rep3	NGM	24	2	22
B-3-LA	rep3	NGM	26	4	22
B-3-LA	rep3	NGM	29	4	25
B-3-LA	rep3	NGM	28	2	26
B-3-LA	rep3	aux	83	77	6
B-3-LA	rep3	aux	76	67	9
B-3-LA	rep3	aux	90	77	13

## Sheet: WSPO-Phenotyping
Line ID	Replicate	Treatment	Total	RFP+	RFP–
A-1-SO	rep1	NGM	106	22	84
A-1-SO	rep1	NGM	149	28	121
A-1-SO	rep1	aux	72	67	5
A-1-SO	rep1	aux	90	81	9
A-1-SO	rep1	aux	54	51	3
A-1-SO	rep1	aux	95	85	10
A-3-SO	rep1	NGM	269	16	253
A-3-SO	rep1	aux	195	82	113
A-3-SO	rep1	aux	240	134	106
B-1-SO	rep1	NGM	33	3	30
B-1-SO	rep1	NGM	35	5	30
B-1-SO	rep1	NGM	42	5	37
B-1-SO	rep1	NGM	42	9	33
B-1-SO	rep1	aux	55	28	27
B-1-SO	rep1	aux	37	20	17
B-1-SO	rep1	aux	36	11	25
B-1-SO	rep1	aux	60	29	31
A-2-SO	rep1	aux	121	82	39
A-2-SO	rep1	aux	79	52	27
A-2-SO	rep1	aux	93	54	39
B-2-SO	rep1	aux	87	57	30
B-2-SO	rep1	aux	116	82	34
B-3-SO	rep1	aux	77	48	29
B-3-SO	rep1	aux	53	47	6
B-3-SO	rep1	aux	50	42	8
B-3-SO	rep1	aux	66	58	8
B-3-SO	rep1	NGM	61	15	46
B-3-SO	rep1	NGM	52	11	41
B-3-SO	rep1	NGM	23	4	19
B-3-SO	rep1	NGM	25	6	19
B-2-SO	rep1	NGM	128	48	80
B-2-SO	rep1	NGM	224	130	94
A-2-SO	rep1	NGM	151	41	110
A-2-SO	rep1	NGM	43	12	31
A-1-SO	rep2	NGM	19	14	5
A-1-SO	rep2	NGM	30	11	19
A-1-SO	rep2	NGM	27	10	17
A-1-SO	rep2	NGM	34	18	16
A-1-SO	rep2	aux	63	59	4
A-1-SO	rep2	aux	104	100	4
A-1-SO	rep2	aux	86	83	3
A-2-SO	rep2	NGM	34	11	23
A-2-SO	rep2	NGM	45	24	21
A-2-SO	rep2	NGM	25	8	17
A-2-SO	rep2	NGM	34	19	15
A-2-SO	rep2	aux	107	105	2
A-2-SO	rep2	aux	121	111	10
A-3-SO	rep2	NGM	8	4	4
A-3-SO	rep2	NGM	13	5	8
A-3-SO	rep2	NGM	21	12	9
A-3-SO	rep2	NGM	29	16	13
A-3-SO	rep2	aux	40	35	5
A-3-SO	rep2	aux	78	70	8
A-3-SO	rep2	aux	39	37	2
A-3-SO	rep2	aux	41	40	1
B-1-SO	rep2	NGM	32	10	22
B-1-SO	rep2	NGM	50	22	28
B-1-SO	rep2	NGM	30	4	26
B-1-SO	rep2	NGM	45	17	28
B-1-SO	rep2	aux	6	6	0
B-1-SO	rep2	aux	52	44	8
B-1-SO	rep2	aux	60	55	5
B-1-SO	rep2	aux	46	44	2
B-2-SO	rep2	NGM	35	16	19
B-2-SO	rep2	NGM	47	17	30
B-2-SO	rep2	NGM	38	21	17
B-2-SO	rep2	NGM	41	17	24
B-2-SO	rep2	aux	55	48	7
B-2-SO	rep2	aux	45	42	3
B-2-SO	rep2	aux	49	46	3
B-2-SO	rep2	aux	56	52	4
B-3-SO	rep2	NGM	197	48	149
B-3-SO	rep2	aux	13	13	0
B-3-SO	rep2	aux	24	22	2
B-3-SO	rep2	aux	23	22	1
B-3-SO	rep2	aux	35	34	1
A-2-SO	rep3	NGM	115	14	101
A-2-SO	rep3	NGM	97	13	84
A-1-SO	rep3	aux	89	79	10
A-1-SO	rep3	aux	103	87	16
A-3-SO	rep3	NGM	168	21	147
A-3-SO	rep3	NGM	189	16	173
B-1-SO	rep3	aux	69	59	10
B-1-SO	rep3	aux	68	52	16
B-1-SO	rep3	aux	69	55	14
B-1-SO	rep3	aux	44	41	3
B-1-SO	rep3	NGM	60	5	55
B-1-SO	rep3	NGM	200	44	156
B-2-SO	rep3	aux	125	116	9
B-2-SO	rep3	aux	174	152	22
B-2-SO	rep3	NGM	43	13	30
B-2-SO	rep3	NGM	42	9	33
B-2-SO	rep3	NGM	40	12	28
B-2-SO	rep3	NGM	45	12	33
B-3-SO	rep3	aux	161	140	21
B-3-SO	rep3	aux	154	131	23
B-3-SO	rep3	NGM	99	23	76
B-3-SO	rep3	NGM	124	20	104
A-3-SO	rep3	aux	217	133	84
A-2-SO	rep3	aux	72	50	22
A-2-SO	rep3	aux	49	36	13
A-2-SO	rep3	aux	48	34	14
A-2-SO	rep3	aux	66	50	16
A-1-SO	rep3	NGM	91	7	84
A-1-SO	rep3	NGM	102	9	93
A-1-SO	rep3	NGM	74	6	68

## Sheet: BSPP-Phenotyping
Line ID	Replicate	Treatment	Total	RFP+	RFP–
A-1-CO	rep1	NGM	165	30	135
A-1-CO	rep1	NGM	144	28	116
A-1-CO	rep1	aux	50	35	15
A-1-CO	rep1	aux	59	27	32
A-1-CO	rep1	aux	49	25	24
A-1-CO	rep1	aux	57	42	15
A-2-CO	rep1	NGM	163	6	157
A-2-CO	rep1	NGM	216	19	197
A-2-CO	rep1	aux	104	71	33
A-2-CO	rep1	aux	75	46	29
A-2-CO	rep1	aux	83	50	33
A-3-CO	rep1	NGM	108	20	88
A-3-CO	rep1	NGM	88	6	82
A-3-CO	rep1	NGM	81	17	64
A-3-CO	rep1	aux	161	121	40
A-3-CO	rep1	aux	120	75	45
B-2-CO	rep1	aux	73	57	16
B-2-CO	rep1	aux	78	71	7
B-2-CO	rep1	aux	31	22	9
B-2-CO	rep1	aux	40	31	9
B-1-CO	rep1	NGM	45	24	21
B-1-CO	rep1	NGM	50	19	31
B-1-CO	rep1	NGM	60	43	17
B-1-CO	rep1	NGM	71	38	33
B-1-CO	rep1	aux	51	46	5
B-1-CO	rep1	aux	20	16	4
B-1-CO	rep1	aux	90	87	3
B-1-CO	rep1	aux	65	65	0
B-3-CO	rep1	NGM	85	31	54
B-3-CO	rep1	NGM	108	40	68
B-3-CO	rep1	NGM	88	23	65
B-3-CO	rep1	aux	160	144	16
B-3-CO	rep1	aux	162	128	34
B-2-CO	rep1	NGM	149	77	72
B-2-CO	rep1	NGM	205	85	120
B-3-CO	rep2	NGM	29	14	15
B-3-CO	rep2	NGM	64	28	36
B-3-CO	rep2	NGM	44	24	20
B-3-CO	rep2	NGM	39	17	22
B-3-CO	rep2	aux	30	29	1
B-3-CO	rep2	aux	62	61	1
B-3-CO	rep2	aux	58	55	3
B-3-CO	rep2	aux	69	66	3
A-1-CO	rep2	aux	28	22	6
A-1-CO	rep2	aux	49	37	12
A-1-CO	rep2	aux	52	42	10
A-1-CO	rep2	aux	95	77	18
A-2-CO	rep2	aux	18	11	7
A-2-CO	rep2	aux	44	43	1
A-2-CO	rep2	aux	45	30	15
A-2-CO	rep2	aux	47	39	8
A-3-CO	rep2	aux	78	66	12
A-3-CO	rep2	aux	142	111	31
A-3-CO	rep2	aux	170	134	36
A-1-CO	rep2	NGM	49	20	29
A-1-CO	rep2	NGM	57	32	25
A-1-CO	rep2	NGM	65	34	31
A-1-CO	rep2	NGM	20	8	12
A-2-CO	rep2	NGM	94	19	75
A-2-CO	rep2	NGM	108	20	88
A-3-CO	rep2	NGM	55	13	42
A-3-CO	rep2	NGM	96	29	67
A-3-CO	rep2	NGM	68	18	50
B-1-CO	rep2	NGM	12	5	7
B-1-CO	rep2	NGM	32	13	19
B-1-CO	rep2	NGM	30	16	14
B-1-CO	rep2	NGM	14	5	9
B-1-CO	rep2	aux	36	32	4
B-1-CO	rep2	aux	33	29	4
B-1-CO	rep2	aux	63	59	4
B-1-CO	rep2	aux	84	54	30
B-2-CO	rep2	NGM	41	9	32
B-2-CO	rep2	NGM	40	13	27
B-2-CO	rep2	NGM	23	8	15
B-2-CO	rep2	NGM	34	15	19
B-2-CO	rep2	aux	38	37	1
B-2-CO	rep2	aux	35	34	1
B-2-CO	rep2	aux	28	26	2
B-2-CO	rep2	aux	55	55	0
A-3-CO	rep3	NGM	110	7	103
A-3-CO	rep3	NGM	225	18	207
A-3-CO	rep3	aux	100	79	21
A-3-CO	rep3	aux	115	97	18
A-2-CO	rep3	NGM	146	122	24
A-2-CO	rep3	NGM	216	171	45
A-1-CO	rep3	NGM	114	25	89
A-1-CO	rep3	NGM	109	20	89
A-1-CO	rep3	aux	48	34	14
A-1-CO	rep3	aux	126	110	16
B-1-CO	rep3	aux	22	17	5
B-1-CO	rep3	aux	57	43	14
B-1-CO	rep3	aux	124	112	12
B-2-CO	rep3	aux	106	78	28
B-2-CO	rep3	aux	30	25	5
B-1-CO	rep3	NGM	72	21	51
B-1-CO	rep3	NGM	107	25	82
B-1-CO	rep3	NGM	70	17	53
B-2-CO	rep3	NGM	216	39	177
B-3-CO	rep3	NGM	89	15	74
B-3-CO	rep3	NGM	88	11	77
B-3-CO	rep3	NGM	94	11	83
B-3-CO	rep3	aux	56	48	8
B-3-CO	rep3	aux	110	90	20
B-3-CO	rep3	aux	83	76	7
A-2-CO	rep3	aux	206	12	194

## Sheet: BSPO-Phenotyping
Line ID	Replicate	Treatment	Total	RFP+	RFP–
A-1-SC	rep1	NGM	98	12	86
A-1-SC	rep1	NGM	94	24	70
A-1-SC	rep1	NGM	82	19	63
A-1-SC	rep1	aux	42	21	21
A-1-SC	rep1	aux	18	9	9
A-1-SC	rep1	aux	45	19	26
A-1-SC	rep1	aux	41	21	20
A-2-SC	rep1	NGM	166	19	147
A-2-SC	rep1	NGM	73	11	62
A-2-SC	rep1	NGM	70	7	63
A-2-SC	rep1	aux	25	17	8
A-2-SC	rep1	aux	41	29	12
A-2-SC	rep1	aux	71	42	29
A-2-SC	rep1	aux	76	41	35
A-3-SC	rep1	NGM	52	7	45
A-3-SC	rep1	NGM	60	12	48
A-3-SC	rep1	NGM	75	7	68
A-3-SC	rep1	NGM	47	6	41
A-3-SC	rep1	aux	58	41	17
A-3-SC	rep1	aux	36	18	18
A-3-SC	rep1	aux	36	23	13
A-3-SC	rep1	aux	49	32	17
B-1-SC	rep1	aux	32	18	14
B-1-SC	rep1	aux	42	28	14
B-1-SC	rep1	aux	25	15	10
B-1-SC	rep1	aux	50	32	18
B-1-SC	rep1	NGM	35	3	32
B-1-SC	rep1	NGM	48	3	45
B-1-SC	rep1	NGM	45	5	40
B-1-SC	rep1	NGM	40	4	36
B-2-SC	rep1	NGM	25	3	22
B-2-SC	rep1	NGM	32	4	28
B-2-SC	rep1	NGM	27	3	24
B-2-SC	rep1	NGM	31	2	29
B-2-SC	rep1	aux	43	30	13
B-2-SC	rep1	aux	61	39	22
B-2-SC	rep1	aux	37	21	16
B-2-SC	rep1	aux	46	25	21
A-3-SC	rep2	NGM	25	5	20
A-3-SC	rep2	NGM	29	5	24
A-3-SC	rep2	NGM	25	4	21
A-3-SC	rep2	NGM	13	4	9
A-3-SC	rep2	aux	31	26	5
A-3-SC	rep2	aux	48	37	11
A-3-SC	rep2	aux	50	41	9
A-3-SC	rep2	aux	60	50	10
A-1-SC	rep2	NGM	23	4	19
A-1-SC	rep2	NGM	35	6	29
A-1-SC	rep2	NGM	60	8	52
A-1-SC	rep2	NGM	51	7	44
A-1-SC	rep2	aux	36	23	13
A-1-SC	rep2	aux	29	18	11
A-1-SC	rep2	aux	23	17	6
A-1-SC	rep2	aux	32	23	9
A-2-SC	rep2	NGM	23	1	22
A-2-SC	rep2	NGM	33	6	27
A-2-SC	rep2	NGM	50	4	46
A-2-SC	rep2	NGM	40	1	39
A-2-SC	rep2	aux	46	27	19
A-2-SC	rep2	aux	62	35	27
A-2-SC	rep2	aux	44	24	20
A-2-SC	rep2	aux	34	18	16
B-3-SC	rep1	NGM	18	5	13
B-3-SC	rep1	NGM	23	5	18
B-3-SC	rep1	NGM	37	12	25
B-3-SC	rep1	NGM	34	12	22
B-3-SC	rep1	aux	53	35	18
B-3-SC	rep1	aux	38	22	16
B-3-SC	rep1	aux	63	50	13
B-3-SC	rep1	aux	86	66	20
A-1-SC	rep3	NGM	145	26	119
A-1-SC	rep3	NGM	240	41	199
A-1-SC	rep3	aux	107	97	10
A-1-SC	rep3	aux	125	99	26
A-3-SC	rep3	NGM	45	27	18
A-3-SC	rep3	NGM	55	26	29
A-3-SC	rep3	NGM	38	20	18
A-3-SC	rep3	NGM	63	30	33
A-3-SC	rep3	aux	18	14	4
A-3-SC	rep3	aux	77	66	11
A-3-SC	rep3	aux	79	71	8
A-3-SC	rep3	aux	68	59	9
B-1-SC	rep2	NGM	25	10	15
B-1-SC	rep2	NGM	36	19	17
B-1-SC	rep2	NGM	50	38	12
B-1-SC	rep2	NGM	86	53	33
B-1-SC	rep2	aux	45	43	2
B-1-SC	rep2	aux	42	38	5
B-1-SC	rep2	aux	10	9	1
B-1-SC	rep2	aux	43	39	4
B-2-SC	rep2	NGM	66	31	35
B-2-SC	rep2	NGM	43	17	26
B-2-SC	rep2	NGM	39	17	22
B-2-SC	rep2	NGM	11	7	4
B-2-SC	rep2	aux	41	33	8
B-2-SC	rep2	aux	45	37	8
B-2-SC	rep2	aux	77	62	15
B-2-SC	rep2	aux	66	59	7
B-3-SC	rep2	NGM	38	12	26
B-3-SC	rep2	NGM	47	12	35
B-3-SC	rep2	NGM	62	23	39
B-3-SC	rep2	NGM	35	12	23
B-3-SC	rep2	aux	71	66	5
B-3-SC	rep2	aux	77	71	6
B-3-SC	rep2	aux	20	19	1
B-3-SC	rep2	aux	53	46	7
B-1-SC	rep3	NGM	209	46	163
B-1-SC	rep3	NGM	116	24	92
B-1-SC	rep3	aux	88	59	29
B-1-SC	rep3	aux	72	51	21
B-1-SC	rep3	aux	76	59	17
B-1-SC	rep3	aux	95	71	24
B-2-SC	rep3	NGM	108	14	94
B-2-SC	rep3	NGM	124	25	99
B-2-SC	rep3	aux	56	49	7
B-2-SC	rep3	aux	114	93	21
B-2-SC	rep3	aux	89	76	13
B-3-SC	rep3	NGM	43	5	38
B-3-SC	rep3	NGM	112	29	93
B-3-SC	rep3	NGM	102	24	78
B-3-SC	rep3	aux	43	32	11
B-3-SC	rep3	aux	69	58	11
B-3-SC	rep3	aux	174	151	23
A-2-SC	rep3	NGM	216	28	188
A-2-SC	rep3	aux	92	65	27
A-2-SC	rep3	aux	107	79	28

## Sheet: ANC-Phenotyping
Line ID	Replicate	Treatment	Total	RFP+	RFP–
Anc	rep1	aux	107	102	5
Anc	rep1	aux	111	106	5
Anc	rep1	aux	95	94	1
Anc	rep1	aux	107	100	7
Anc	rep1	aux	97	95	2
Anc	rep2	aux	65	62	3
Anc	rep2	aux	59	55	4
Anc	rep2	aux	52	51	1
Anc	rep2	aux	62	61	1
Anc	rep1	NGM	27	16	11
Anc	rep1	NGM	29	14	15
Anc	rep1	NGM	16	12	4
Anc	rep1	NGM	36	23	13
Anc	rep1	NGM	25	11	14
Anc	rep2	NGM	71	37	34
Anc	rep2	NGM	93	50	43
Anc	rep2	NGM	134	79	55
Anc	rep3	aux	80	75	5
Anc	rep3	aux	101	97	4
Anc	rep3	aux	34	34	0
Anc	rep3	aux	56	52	4
Anc	rep3	NGM	30	15	15
Anc	rep3	NGM	37	19	18
Anc	rep3	NGM	41	25	16
Anc	rep3	NGM	39	20	19
Anc	rep4	aux	94	93	1
Anc	rep4	aux	60	59	1
Anc	rep4	aux	23	23	0
Anc	rep4	aux	16	16	0
Anc	rep4	NGM	51	36	15
Anc	rep4	NGM	45	30	15
Anc	rep4	NGM	49	31	18
Anc	rep4	NGM	41	24	17

## Sheet: for R
line	replicate	treatment	total	rfp.plus	rfp.minus
Anc	rep1	aux	107	102	5
Anc	rep1	aux	111	106	5
Anc	rep1	aux	95	94	1
Anc	rep1	aux	107	100	7
Anc	rep1	aux	97	95	2
Anc	rep2	aux	65	62	3
Anc	rep2	aux	59	55	4
Anc	rep2	aux	52	51	1
Anc	rep2	aux	62	61	1
Anc	rep1	NGM	27	16	11
Anc	rep1	NGM	29	14	15
Anc	rep1	NGM	16	12	4
Anc	rep1	NGM	36	23	13
Anc	rep1	NGM	25	11	14
Anc	rep2	NGM	71	37	34
Anc	rep2	NGM	93	50	43
Anc	rep2	NGM	134	79	55
Anc	rep3	aux	80	75	5
Anc	rep3	aux	101	97	4
Anc	rep3	aux	34	34	0
Anc	rep3	aux	56	52	4
Anc	rep3	NGM	30	15	15
Anc	rep3	NGM	37	19	18
Anc	rep3	NGM	41	25	16
Anc	rep3	NGM	39	20	19
Anc	rep4	aux	94	93	1
Anc	rep4	aux	60	59	1
Anc	rep4	aux	23	23	0
Anc	rep4	aux	16	16	0
Anc	rep4	NGM	51	36	15
Anc	rep4	NGM	45	30	15
Anc	rep4	NGM	49	31	18
Anc	rep4	NGM	41	24	17
A-1-SC	rep1	NGM	98	12	86
A-1-SC	rep1	NGM	94	24	70
A-1-SC	rep1	NGM	82	19	63
A-1-SC	rep1	aux	42	21	21
A-1-SC	rep1	aux	18	9	9
A-1-SC	rep1	aux	45	19	26
A-1-SC	rep1	aux	41	21	20
A-2-SC	rep1	NGM	166	19	147
A-2-SC	rep1	NGM	73	11	62
A-2-SC	rep1	NGM	70	7	63
A-2-SC	rep1	aux	25	17	8
A-2-SC	rep1	aux	41	29	12
A-2-SC	rep1	aux	71	42	29
A-2-SC	rep1	aux	76	41	35
A-3-SC	rep1	NGM	52	7	45
A-3-SC	rep1	NGM	60	12	48
A-3-SC	rep1	NGM	75	7	68
A-3-SC	rep1	NGM	47	6	41
A-3-SC	rep1	aux	58	41	17
A-3-SC	rep1	aux	36	18	18
A-3-SC	rep1	aux	36	23	13
A-3-SC	rep1	aux	49	32	17
B-1-SC	rep1	aux	32	18	14
B-1-SC	rep1	aux	42	28	14
B-1-SC	rep1	aux	25	15	10
B-1-SC	rep1	aux	50	32	18
B-1-SC	rep1	NGM	35	3	32
B-1-SC	rep1	NGM	48	3	45
B-1-SC	rep1	NGM	45	5	40
B-1-SC	rep1	NGM	40	4	36
B-2-SC	rep1	NGM	25	3	22
B-2-SC	rep1	NGM	32	4	28
B-2-SC	rep1	NGM	27	3	24
B-2-SC	rep1	NGM	31	2	29
B-2-SC	rep1	aux	43	30	13
B-2-SC	rep1	aux	61	39	22
B-2-SC	rep1	aux	37	21	16
B-2-SC	rep1	aux	46	25	21
A-3-SC	rep2	NGM	25	5	20
A-3-SC	rep2	NGM	29	5	24
A-3-SC	rep2	NGM	25	4	21
A-3-SC	rep2	NGM	13	4	9
A-3-SC	rep2	aux	31	26	5
A-3-SC	rep2	aux	48	37	11
A-3-SC	rep2	aux	50	41	9
A-3-SC	rep2	aux	60	50	10
A-1-SC	rep2	NGM	23	4	19
A-1-SC	rep2	NGM	35	6	29
A-1-SC	rep2	NGM	60	8	52
A-1-SC	rep2	NGM	51	7	44
A-1-SC	rep2	aux	36	23	13
A-1-SC	rep2	aux	29	18	11
A-1-SC	rep2	aux	23	17	6
A-1-SC	rep2	aux	32	23	9
A-2-SC	rep2	NGM	23	1	22
A-2-SC	rep2	NGM	33	6	27
A-2-SC	rep2	NGM	50	4	46
A-2-SC	rep2	NGM	40	1	39
A-2-SC	rep2	aux	46	27	19
A-2-SC	rep2	aux	62	35	27
A-2-SC	rep2	aux	44	24	20
A-2-SC	rep2	aux	34	18	16
B-3-SC	rep1	NGM	18	5	13
B-3-SC	rep1	NGM	23	5	18
B-3-SC	rep1	NGM	37	12	25
B-3-SC	rep1	NGM	34	12	22
B-3-SC	rep1	aux	53	35	18
B-3-SC	rep1	aux	38	22	16
B-3-SC	rep1	aux	63	50	13
B-3-SC	rep1	aux	86	66	20
A-1-SC	rep3	NGM	145	26	119
A-1-SC	rep3	NGM	240	41	199
A-1-SC	rep3	aux	107	97	10
A-1-SC	rep3	aux	125	99	26
A-3-SC	rep3	NGM	45	27	18
A-3-SC	rep3	NGM	55	26	29
A-3-SC	rep3	NGM	38	20	18
A-3-SC	rep3	NGM	63	30	33
A-3-SC	rep3	aux	18	14	4
A-3-SC	rep3	aux	77	66	11
A-3-SC	rep3	aux	79	71	8
A-3-SC	rep3	aux	68	59	9
B-1-SC	rep2	NGM	25	10	15
B-1-SC	rep2	NGM	36	19	17
B-1-SC	rep2	NGM	50	38	12
B-1-SC	rep2	NGM	86	53	33
B-1-SC	rep2	aux	45	43	2
B-1-SC	rep2	aux	42	38	5
B-1-SC	rep2	aux	10	9	1
B-1-SC	rep2	aux	43	39	4
B-2-SC	rep2	NGM	66	31	35
B-2-SC	rep2	NGM	43	17	26
B-2-SC	rep2	NGM	39	17	22
B-2-SC	rep2	NGM	11	7	4
B-2-SC	rep2	aux	41	33	8
B-2-SC	rep2	aux	45	37	8
B-2-SC	rep2	aux	77	62	15
B-2-SC	rep2	aux	66	59	7
B-3-SC	rep2	NGM	38	12	26
B-3-SC	rep2	NGM	47	12	35
B-3-SC	rep2	NGM	62	23	39
B-3-SC	rep2	NGM	35	12	23
B-3-SC	rep2	aux	71	66	5
B-3-SC	rep2	aux	77	71	6
B-3-SC	rep2	aux	20	19	1
B-3-SC	rep2	aux	53	46	7
B-1-SC	rep3	NGM	209	46	163
B-1-SC	rep3	NGM	116	24	92
B-1-SC	rep3	aux	88	59	29
B-1-SC	rep3	aux	72	51	21
B-1-SC	rep3	aux	76	59	17
B-1-SC	rep3	aux	95	71	24
B-2-SC	rep3	NGM	108	14	94
B-2-SC	rep3	NGM	124	25	99
B-2-SC	rep3	aux	56	49	7
B-2-SC	rep3	aux	114	93	21
B-2-SC	rep3	aux	89	76	13
B-3-SC	rep3	NGM	43	5	38
B-3-SC	rep3	NGM	112	29	93
B-3-SC	rep3	NGM	102	24	78
B-3-SC	rep3	aux	43	32	11
B-3-SC	rep3	aux	69	58	11
B-3-SC	rep3	aux	174	151	23
A-2-SC	rep3	NGM	216	28	188
A-2-SC	rep3	aux	92	65	27
A-2-SC	rep3	aux	107	79	28
A-1-CO	rep1	NGM	165	30	135
A-1-CO	rep1	NGM	144	28	116
A-1-CO	rep1	aux	50	35	15
A-1-CO	rep1	aux	59	27	32
A-1-CO	rep1	aux	49	25	24
A-1-CO	rep1	aux	57	42	15
A-2-CO	rep1	NGM	163	6	157
A-2-CO	rep1	NGM	216	19	197
A-2-CO	rep1	aux	104	71	33
A-2-CO	rep1	aux	75	46	29
A-2-CO	rep1	aux	83	50	33
A-3-CO	rep1	NGM	108	20	88
A-3-CO	rep1	NGM	88	6	82
A-3-CO	rep1	NGM	81	17	64
A-3-CO	rep1	aux	161	121	40
A-3-CO	rep1	aux	120	75	45
B-2-CO	rep1	aux	73	57	16
B-2-CO	rep1	aux	78	71	7
B-2-CO	rep1	aux	31	22	9
B-2-CO	rep1	aux	40	31	9
B-1-CO	rep1	NGM	45	24	21
B-1-CO	rep1	NGM	50	19	31
B-1-CO	rep1	NGM	60	43	17
B-1-CO	rep1	NGM	71	38	33
B-1-CO	rep1	aux	51	46	5
B-1-CO	rep1	aux	20	16	4
B-1-CO	rep1	aux	90	87	3
B-1-CO	rep1	aux	65	65	0
B-3-CO	rep1	NGM	85	31	54
B-3-CO	rep1	NGM	108	40	68
B-3-CO	rep1	NGM	88	23	65
B-3-CO	rep1	aux	160	144	16
B-3-CO	rep1	aux	162	128	34
B-2-CO	rep1	NGM	149	77	72
B-2-CO	rep1	NGM	205	85	120
B-3-CO	rep2	NGM	29	14	15
B-3-CO	rep2	NGM	64	28	36
B-3-CO	rep2	NGM	44	24	20
B-3-CO	rep2	NGM	39	17	22
B-3-CO	rep2	aux	30	29	1
B-3-CO	rep2	aux	62	61	1
B-3-CO	rep2	aux	58	55	3
B-3-CO	rep2	aux	69	66	3
A-1-CO	rep2	aux	28	22	6
A-1-CO	rep2	aux	49	37	12
A-1-CO	rep2	aux	52	42	10
A-1-CO	rep2	aux	95	77	18
A-2-CO	rep2	aux	18	11	7
A-2-CO	rep2	aux	44	43	1
A-2-CO	rep2	aux	45	30	15
A-2-CO	rep2	aux	47	39	8
A-3-CO	rep2	aux	78	66	12
A-3-CO	rep2	aux	142	111	31
A-3-CO	rep2	aux	170	134	36
A-1-CO	rep2	NGM	49	20	29
A-1-CO	rep2	NGM	57	32	25
A-1-CO	rep2	NGM	65	34	31
A-1-CO	rep2	NGM	20	8	12
A-2-CO	rep2	NGM	94	19	75
A-2-CO	rep2	NGM	108	20	88
A-3-CO	rep2	NGM	55	13	42
A-3-CO	rep2	NGM	96	29	67
A-3-CO	rep2	NGM	68	18	50
B-1-CO	rep2	NGM	12	5	7
B-1-CO	rep2	NGM	32	13	19
B-1-CO	rep2	NGM	30	16	14
B-1-CO	rep2	NGM	14	5	9
B-1-CO	rep2	aux	36	32	4
B-1-CO	rep2	aux	33	29	4
B-1-CO	rep2	aux	63	59	4
B-1-CO	rep2	aux	84	54	30
B-2-CO	rep2	NGM	41	9	32
B-2-CO	rep2	NGM	40	13	27
B-2-CO	rep2	NGM	23	8	15
B-2-CO	rep2	NGM	34	15	19
B-2-CO	rep2	aux	38	37	1
B-2-CO	rep2	aux	35	34	1
B-2-CO	rep2	aux	28	26	2
B-2-CO	rep2	aux	55	55	0
A-3-CO	rep3	NGM	110	7	103
A-3-CO	rep3	NGM	225	18	207
A-3-CO	rep3	aux	100	79	21
A-3-CO	rep3	aux	115	97	18
A-2-CO	rep3	NGM	146	122	24
A-2-CO	rep3	NGM	216	171	45
A-1-CO	rep3	NGM	114	25	89
A-1-CO	rep3	NGM	109	20	89
A-1-CO	rep3	aux	48	34	14
A-1-CO	rep3	aux	126	110	16
B-1-CO	rep3	aux	22	17	5
B-1-CO	rep3	aux	57	43	14
B-1-CO	rep3	aux	124	112	12
B-2-CO	rep3	aux	106	78	28
B-2-CO	rep3	aux	30	25	5
B-1-CO	rep3	NGM	72	21	51
B-1-CO	rep3	NGM	107	25	82
B-1-CO	rep3	NGM	70	17	53
B-2-CO	rep3	NGM	216	39	177
B-3-CO	rep3	NGM	89	15	74
B-3-CO	rep3	NGM	88	11	77
B-3-CO	rep3	NGM	94	11	83
B-3-CO	rep3	aux	56	48	8
B-3-CO	rep3	aux	110	90	20
B-3-CO	rep3	aux	83	76	7
A-2-CO	rep3	aux	206	12	194
A-1-SO	rep1	NGM	106	22	84
A-1-SO	rep1	NGM	149	28	121
A-1-SO	rep1	aux	72	67	5
A-1-SO	rep1	aux	90	81	9
A-1-SO	rep1	aux	54	51	3
A-1-SO	rep1	aux	95	85	10
A-3-SO	rep1	NGM	269	16	253
A-3-SO	rep1	aux	195	82	113
A-3-SO	rep1	aux	240	134	106
B-1-SO	rep1	NGM	33	3	30
B-1-SO	rep1	NGM	35	5	30
B-1-SO	rep1	NGM	42	5	37
B-1-SO	rep1	NGM	42	9	33
B-1-SO	rep1	aux	55	28	27
B-1-SO	rep1	aux	37	20	17
B-1-SO	rep1	aux	36	11	25
B-1-SO	rep1	aux	60	29	31
A-2-SO	rep1	aux	121	82	39
A-2-SO	rep1	aux	79	52	27
A-2-SO	rep1	aux	93	54	39
B-2-SO	rep1	aux	87	57	30
B-2-SO	rep1	aux	116	82	34
B-3-SO	rep1	aux	77	48	29
B-3-SO	rep1	aux	53	47	6
B-3-SO	rep1	aux	50	42	8
B-3-SO	rep1	aux	66	58	8
B-3-SO	rep1	NGM	61	15	46
B-3-SO	rep1	NGM	52	11	41
B-3-SO	rep1	NGM	23	4	19
B-3-SO	rep1	NGM	25	6	19
B-2-SO	rep1	NGM	128	48	80
B-2-SO	rep1	NGM	224	130	94
A-2-SO	rep1	NGM	151	41	110
A-2-SO	rep1	NGM	43	12	31
A-1-SO	rep2	NGM	19	14	5
A-1-SO	rep2	NGM	30	11	19
A-1-SO	rep2	NGM	27	10	17
A-1-SO	rep2	NGM	34	18	16
A-1-SO	rep2	aux	63	59	4
A-1-SO	rep2	aux	104	100	4
A-1-SO	rep2	aux	86	83	3
A-2-SO	rep2	NGM	34	11	23
A-2-SO	rep2	NGM	45	24	21
A-2-SO	rep2	NGM	25	8	17
A-2-SO	rep2	NGM	34	19	15
A-2-SO	rep2	aux	107	105	2
A-2-SO	rep2	aux	121	111	10
A-3-SO	rep2	NGM	8	4	4
A-3-SO	rep2	NGM	13	5	8
A-3-SO	rep2	NGM	21	12	9
A-3-SO	rep2	NGM	29	16	13
A-3-SO	rep2	aux	40	35	5
A-3-SO	rep2	aux	78	70	8
A-3-SO	rep2	aux	39	37	2
A-3-SO	rep2	aux	41	40	1
B-1-SO	rep2	NGM	32	10	22
B-1-SO	rep2	NGM	50	22	28
B-1-SO	rep2	NGM	30	4	26
B-1-SO	rep2	NGM	45	17	28
B-1-SO	rep2	aux	6	6	0
B-1-SO	rep2	aux	52	44	8
B-1-SO	rep2	aux	60	55	5
B-1-SO	rep2	aux	46	44	2
B-2-SO	rep2	NGM	35	16	19
B-2-SO	rep2	NGM	47	17	30
B-2-SO	rep2	NGM	38	21	17
B-2-SO	rep2	NGM	41	17	24
B-2-SO	rep2	aux	55	48	7
B-2-SO	rep2	aux	45	42	3
B-2-SO	rep2	aux	49	46	3
B-2-SO	rep2	aux	56	52	4
B-3-SO	rep2	NGM	197	48	149
B-3-SO	rep2	aux	13	13	0
B-3-SO	rep2	aux	24	22	2
B-3-SO	rep2	aux	23	22	1
B-3-SO	rep2	aux	35	34	1
A-2-SO	rep3	NGM	115	14	101
A-2-SO	rep3	NGM	97	13	84
A-1-SO	rep3	aux	89	79	10
A-1-SO	rep3	aux	103	87	16
A-3-SO	rep3	NGM	168	21	147
A-3-SO	rep3	NGM	189	16	173
B-1-SO	rep3	aux	69	59	10
B-1-SO	rep3	aux	68	52	16
B-1-SO	rep3	aux	69	55	14
B-1-SO	rep3	aux	44	41	3
B-1-SO	rep3	NGM	60	5	55
B-1-SO	rep3	NGM	200	44	156
B-2-SO	rep3	aux	125	116	9
B-2-SO	rep3	aux	174	152	22
B-2-SO	rep3	NGM	43	13	30
B-2-SO	rep3	NGM	42	9	33
B-2-SO	rep3	NGM	40	12	28
B-2-SO	rep3	NGM	45	12	33
B-3-SO	rep3	aux	161	140	21
B-3-SO	rep3	aux	154	131	23
B-3-SO	rep3	NGM	99	23	76
B-3-SO	rep3	NGM	124	20	104
A-3-SO	rep3	aux	217	133	84
A-2-SO	rep3	aux	72	50	22
A-2-SO	rep3	aux	49	36	13
A-2-SO	rep3	aux	48	34	14
A-2-SO	rep3	aux	66	50	16
A-1-SO	rep3	NGM	91	7	84
A-1-SO	rep3	NGM	102	9	93
A-1-SO	rep3	NGM	74	6	68
A-1-LA	rep1	NGM	32	13	19
A-1-LA	rep1	NGM	41	7	34
A-1-LA	rep1	NGM	37	10	27
A-1-LA	rep1	NGM	26	13	13
A-1-LA	rep1	aux	12	12	0
A-1-LA	rep1	aux	13	13	0
A-1-LA	rep1	aux	11	11	0
A-1-LA	rep1	aux	14	13	1
A-2-LA	rep1	NGM	5	1	4
A-2-LA	rep1	NGM	136	26	110
A-2-LA	rep1	NGM	56	9	47
A-2-LA	rep1	NGM	11	0	11
A-2-LA	rep1	aux	47	40	7
A-2-LA	rep1	aux	99	94	5
A-2-LA	rep1	aux	78	67	11
A-2-LA	rep1	aux	38	38	0
A-3-LA	rep1	NGM	88	20	68
A-3-LA	rep1	NGM	54	10	44
A-3-LA	rep1	NGM	112	22	90
A-3-LA	rep1	aux	12	7	5
A-3-LA	rep1	aux	96	83	13
A-3-LA	rep1	aux	48	45	3
A-3-LA	rep1	aux	180	159	21
B-1-LA	rep1	NGM	14	2	12
B-1-LA	rep1	NGM	78	9	69
B-1-LA	rep1	NGM	77	2	75
B-1-LA	rep1	NGM	40	0	40
B-1-LA	rep1	aux	67	43	24
B-1-LA	rep1	aux	88	49	39
B-1-LA	rep1	aux	82	46	36
B-1-LA	rep1	aux	69	49	20
B-2-LA	rep1	NGM	207	13	194
B-2-LA	rep1	NGM	180	10	170
B-2-LA	rep1	aux	41	15	26
B-2-LA	rep1	aux	53	21	32
B-2-LA	rep1	aux	74	30	44
B-2-LA	rep1	aux	61	39	22
B-3-LA	rep1	NGM	86	6	80
B-3-LA	rep1	NGM	78	9	69
B-3-LA	rep1	NGM	96	8	88
B-3-LA	rep1	NGM	96	8	88
B-3-LA	rep1	aux	60	32	28
B-3-LA	rep1	aux	46	25	21
B-3-LA	rep1	aux	57	29	28
B-3-LA	rep1	aux	32	14	18
A-3-LA	rep2	NGM	13	8	5
A-3-LA	rep2	NGM	17	4	13
A-3-LA	rep2	NGM	11	3	8
A-3-LA	rep2	NGM	19	5	14
B-1-LA	rep2	NGM	25	6	19
B-1-LA	rep2	NGM	20	6	14
B-1-LA	rep2	NGM	28	8	20
B-1-LA	rep2	NGM	45	11	34
A-1-LA	rep2	aux	34	27	7
A-1-LA	rep2	aux	68	62	6
A-1-LA	rep2	aux	35	31	4
A-1-LA	rep2	aux	69	63	6
A-2-LA	rep2	aux	45	40	5
A-2-LA	rep2	aux	55	49	6
A-2-LA	rep2	aux	62	58	4
A-2-LA	rep2	aux	24	23	1
A-3-LA	rep2	aux	37	36	1
A-3-LA	rep2	aux	42	41	2
A-3-LA	rep2	aux	31	28	3
A-3-LA	rep2	aux	36	36	0
B-1-LA	rep2	aux	42	34	8
B-1-LA	rep2	aux	78	67	11
B-1-LA	rep2	aux	44	41	3
B-1-LA	rep2	aux	109	105	4
A-1-LA	rep2	NGM	71	27	44
A-1-LA	rep2	NGM	97	30	67
A-1-LA	rep2	NGM	60	14	46
A-2-LA	rep2	NGM	11	2	9
A-2-LA	rep2	NGM	10	1	9
A-2-LA	rep2	NGM	13	6	7
A-2-LA	rep2	NGM	24	11	13
A-1-LA	rep3	NGM	113	10	103
A-1-LA	rep3	NGM	55	3	52
A-1-LA	rep3	NGM	53	2	51
A-1-LA	rep3	aux	52	33	19
A-1-LA	rep3	aux	50	32	18
A-1-LA	rep3	aux	50	37	13
A-1-LA	rep3	aux	33	22	11
A-2-LA	rep3	NGM	128	7	121
A-2-LA	rep3	NGM	131	6	125
A-2-LA	rep3	aux	33	17	16
A-2-LA	rep3	aux	29	16	13
A-2-LA	rep3	aux	52	35	17
A-2-LA	rep3	aux	88	61	27
A-3-LA	rep3	NGM	145	6	139
A-3-LA	rep3	NGM	169	14	155
A-3-LA	rep3	aux	151	88	63
A-3-LA	rep3	aux	196	117	79
B-1-LA	rep3	NGM	143	26	117
B-1-LA	rep3	NGM	169	46	123
B-1-LA	rep3	aux	225	208	17
B-2-LA	rep2	NGM	187	21	166
B-2-LA	rep2	NGM	195	19	176
B-2-LA	rep2	aux	159	112	47
B-2-LA	rep2	aux	168	115	53
B-3-LA	rep2	NGM	84	25	59
B-3-LA	rep2	NGM	65	13	52
B-3-LA	rep2	NGM	79	23	56
B-3-LA	rep2	aux	41	35	6
B-3-LA	rep2	aux	61	51	10
B-3-LA	rep2	aux	84	70	14
B-3-LA	rep2	aux	75	64	11
B-2-LA	rep3	NGM	27	12	15
B-2-LA	rep3	NGM	34	11	23
B-2-LA	rep3	NGM	21	7	14
B-2-LA	rep3	NGM	35	11	24
B-2-LA	rep3	aux	30	29	1
B-2-LA	rep3	aux	35	32	3
B-2-LA	rep3	aux	31	27	4
B-3-LA	rep3	NGM	24	2	22
B-3-LA	rep3	NGM	26	4	22
B-3-LA	rep3	NGM	29	4	25
B-3-LA	rep3	NGM	28	2	26
B-3-LA	rep3	aux	83	77	6
B-3-LA	rep3	aux	76	67	9
B-3-LA	rep3	aux	90	77	13
